# Supplementary material for: Absence of conserved immune signalling pathways and increased pathogen susceptibility associated to photosymbiosis in acoels
Source: BMC Biol. 2026 Jan 23;24:25. doi: 10.1186/s12915-026-02506-w (PMC12849515; doi:10.1186/s12915-026-02506-w)
Supplement: Supplementary file 3 — Additional File 3: Table S1. Presence and type of photosynthetic endosymbionts. [file 12915_2026_2506_MOESM3_ESM.xlsx]

## Sheet: acoel_symbiosis_table
Acoel_species	Symbionts	Reference
Convolutriloba_macropyga	Chlorophyta	Shannon & Achatz 2007
Praesagittifera_naikaiensis	Chlorophyta	Arimoto et al. 2019
Symsagittifera_roscoffensis	Chlorophyta	Boyle & Smith 1975
Convolutriloba_retrogemma	Chlorophyta	Querido et al. 2025
Convolutriloba_longifissura	Chlorophyta	Achatz et al. 2010
Convolutriloba_hastifera	Chlorophyta	Shannon 2007
Symsagittifera_corsicae	Chlorophyta	Gschwentner et al. 1999
Convoluta_convoluta	Bacillariophyceae	Ax & Apelt 1965
Thalassoanaperus_tvaerminnensis	No	Luther 1912
Thalassoanaperus_rubellus	No	The Stylet. https://acoela.myspecies.info/en/gallery
Neochildia_fusca	No	Egger et al. 2009
Childia_vivipara	No	Tekle, Raikova & Jondelius 2006
Childia_aculata	No	The Stylet. https://acoela.myspecies.info/en/gallery
Childia_curinii	No	Nilsson, Wallberg & Jondelius 2011
Childia_crassum	No	Ahyong et al. 2025
Waminoa_brickneri	Dinoflagellata	Barneah et al. 2007
Waminoa_litus	Dinoflagellata	Winsor 1990
Anaperus_sp	No	The Stylet. https://acoela.myspecies.info/en/gallery
Hofstenia_miamia	No	Corrêa 1960
Meara_stichopi	No	Børve & Hejnol 2014
Nemertoderma_westbladi	No	Martinek, Raikova & Jondelius 2012
Amphiscolops_sp	Dinoflagellata	Taylor 1971
Amphiscolops_langerhansi	Dinoflagellata	Taylor 1971
Haplodiscus_sp	Dinoflagellata	Hooge & Tyler 2005
Amphiscolops_marinelliensis	Chlorophyta,Dinoflagellata	Achatz et al. 2010
Amphiscolops_potocani	Chlorophyta,Dinoflagellata	Achatz 2008
Deuterogonaria_renei	Dinoflagellata	Achatz & Hooge 2006
Convoluta_thela	Dinoflagellata	Achatz & Hooge 2006
Amphiscolops_oni	Chlorophyta	Asai et al. 2022
Convoluta_cenata	Chlorophyta	Marcus 1955
Convoluta_sutcliffei	Dinoflagellata	Hanson 1961
Convoluta_enelitta	Chlorophyta	Achatz & Hooge 2006
Symsagittifera_smaragdina	Chlorophyta	Achatz, Gschwenter & Rieger 2005
Symsagittifera_psammophila	Chlorophyta	Dittmann et al. 2018
Heterochaerus_blumi	Yes	Achatz, Hooge & Tyler 2007
Amphiscolops_bermudensis	Dinoflagellata	Rathinam et al. 2024
Thalassoanaperus_biaculeatus	No	Ahyong et al. 2025
Thalassoanaperus_gardineri	No	von Graff 1911
Convoluta_boehmigi	No	Brauner 1920
Convoluta_cf_boehmigi	No	Brauner 1920
Convoluta_niphoni	Chlorophyta	Achatz 2008
Stomatricha_hochbergi	Chlorophyta	Hooge 2003
Wulguru_cuspidata	Chlorophyta	Hooge 2003
Daku_woorimensis	No	Hooge 2003
Haplogonaria_stradbrokensis	No	Hooge 2003
Polycanthu_torosus	No	Hooge 2003
Thalassoanaperus_singularis	No	Hooge & Smith 2004
Baltalimania_marcusi	No	Hooge & Rocha 2006
Paratomella_rubra	No	Hooge & Rocha 2006
Pseudaphanostoma_herringi	No	Hooge & Rocha 2006
Aphanostoma_westbladi	No	Hooge & Rocha 2006
Haplocelis_dichona	No	Hooge & Rocha 2006
Aphanostoma_divae	No	Hooge & Rocha 2006
Aphanostoma_erinae	No	Hooge & Rocha 2006
Kuma_albiventer	No	Hooge & Rocha 2006
Avagina_marci	No	Hooge & Rocha 2006
Amphiscolops_evelinae	No	Hooge & Rocha 2006
Heterochaerus_sargassi	Dinoflagellata	Hooge & Rocha 2006
Convoluta_henseni	Chlorophyta	Hooge & Rocha 2006
Philactinoposthia_stylifera_brasiliensis	No	Hooge & Rocha 2006
Kuma_asilhas	No	Hooge & Rocha 2006
Eumecynostomum_evelinae	No	Hooge & Rocha 2006
Aphanostoma_vexillaria	No	Hooge & Rocha 2006
Haplogonaria_sophiae	No	Hooge & Rocha 2006
Philactinoposthia_coneyi	No	Hooge & Rocha 2006
Philocelis_robrochai	No	Hooge & Rocha 2006
Amphiscolops_trifurcatus	Dinoflagellata	Beltagi 1983
Philactinoposthia_saliens	No	von Graff 1882
Philactinoposthia_viridis	No	Dörjes 1986
Philactinoposthia_brevis	No	Nilsson, Wallberg & Jondelius 2011
Philactinoposthia_ischiae	No	Nilsson, Wallberg & Jondelius 2011
Philactinoposthia_multipunctata	No	Nilsson, Wallberg & Jondelius 2011
Philactinoposthia_novaecaledoniae	No	Nilsson, Wallberg & Jondelius 2011
Aphanostoma_pulchra	No	Egger et al. 2009
Mecynostomum_tenuissimum	No	Marcus 1950
Childia_groenlandica	No	Marcus 1950
Childia_haplovata	No	Dörjes 1986
Notocelis_gullmarensis	No	An der Lan 1936
Praeconvoluta_tigrina	No	Ahyong et al. 2025
Childia_macroposthium	No	Steinböck 1938
Childia_submaculatum	No	Hooge & Tyler 2008
Childia_trianguliferum	No	Hooge & Tyler 2008
Paedomecynostomum_bruneum	No	Dörjes 1986
Pseudmecynostomum_phoca	No	Hooge & Tyler 2003
Mecynostomum_auritum	No	Schultze 1851
Paramecynostomum_diversicolor	No	Ahyong et al. 2025
Eumecynostomum_altitudi	No	Ahyong et al. 2025
Philomecynostomum_lapillum	No	Dörjes 1986
Philomecynostomum_pictum	No	Dörjes 1986
Aphanostoma_cuernos	No	Ahyong et al. 2025
Otocelis_sandara	No	Hooge & Tyler 2003
Proaphanostoma_tenuissima	No	Tyler et al. 2006
Atriofronta_polyvacuola	No	Dörjes 1986
Pseudaphanostoma_syltensis	No	Dörjes 1986
Actinoposthia_beklemischevi	No	Mamkaev 1965
Pseudactinoposthia_sanguineum	NA
Philocelis_brueggemanni	No	Hooge & Tyler 2003
Praeconvoluta_bruscai	No	Hooge & Tyler 2003
Praeconvoluta_castinea	No	Hooge & Tyler 2003
Praeconvoluta_bocasensis	No	Ahyong et al. 2025
Praeconvoluta_tornuva	No	Hooge & Tyler 2003
Praeconvoluta_collinae	No	Ahyong et al. 2025
Baltalimania_macrospiriferum	No	The Stylet. https://acoela.myspecies.info/en/gallery
Aphanostoma_nicki	No	Ahyong et al. 2025
Aphanostoma_actuosus	No	Kozloff 1965
Aphanostoma_virescens	No	Ahyong et al. 2025
Aphanostoma_bajaensis	No	Ahyong et al. 2025
Praeaphanostoma_schillingi	No	Ahyong et al. 2025
Pseudaphanostoma_smithrii	No	Hooge & Tyler 2003
Simplicomorpha_viridis	No	Dörjes 1986
Simplicomorpha_gigantorhabditis	No	Dörjes 1986
Pseudohaplogonaria_rodmani	No	Hooge & Tyler 2008
Polycanthus_torosus	No	Hooge 2003
Haploposthia_lactomaculata	No	Tekle 2004
Proporus_carolinensis	No	Hooge & Smith 2004
Proporus_brochii	No	Westblad 1945
Proporus_bermudensis	No	Hooge & Tyler 2001
Haploposthia_rubra	No	Westblad 1945
Antrosagittifera_corallins	Dinoflagellata	Hooge & Tyler 2001
Kuma_viridis	No	An der Lan 1936
Solenofilomorpha_crezeei	NA
Endocincta_punctata	No	Crezée 1975
Myopea_callaeum	NA
Hofsteniola_pardii	No	Papi
Hallangia_proporoides	No	Westblad 1946
Paratomella_unichaeta	No	Dörjes 1986
Diopisthoporus_longitubus	No	Dittmann et al. 2018
Diopisthoporus_psammophilus	No	The Stylet. https://acoela.myspecies.info/en/gallery
Pseudmecynostomum_bruneofilum	No	Faubel 1974
Oligofilomorpha_interstitiophilum	No	Faubel 1974
Philocelis_karlingi	No	Westblad 1942
Eumecynostomum_macrobursalium	No	Westblad 1946
Philactinoposthia_rhammifera	No	Westblad 1946
Baltalimania_occulta	No	Kånneby, Bernvi & Jondelius 2015
Baltalimania_agile	No	Jensen 1878
Haplogonaria_minima	No	Westblad 1946
Haploposthia_rubropunctata	No	Westblad 1945
Baltalimania_fontaneti	No	Kånneby, Bernvi & Jondelius 2015
Baltalimania_sublittoralis	No	Kånneby, Bernvi & Jondelius 2015
Baltalimania_ylvae	No	Kånneby, Bernvi & Jondelius 2015
Praeconvoluta_norvegica	No	Westblad 1946
Xenoturbella_profunda	No	Rouse et al. 2016
Xenoturbella_monstrosa	No	Rouse et al. 2016
Xenoturbella_hollandorum	No	Rouse et al. 2016
Xenoturbella_churro	No	Rouse et al. 2016
Xenoturbella_bocki	No	Israelsson 1999
Sterreria_lundini	No	Meyer-Wachsmuth, Curini Galletti, Jondelius 2014
Sterreria_rubra	No	Meyer-Wachsmuth, Curini Galletti, Jondelius 2014
Childia_cycloposthium	No	Westblad 1942
Faerlea_glomerata	No	Westblad 1945
