# Supplementary material for: Absence of conserved immune signalling pathways and increased pathogen susceptibility associated to photosymbiosis in acoels
Source: BMC Biol. 2026 Jan 23;24:25. doi: 10.1186/s12915-026-02506-w (PMC12849515; doi:10.1186/s12915-026-02506-w)
Supplement: Supplementary file 5 — Additional File 5: Table S5. Differentially expressed genes between C. macropyga adults immune challenged with a low V. coralliilyticus load and controls at 2 days of exposure. [file 12915_2026_2506_MOESM5_ESM.xlsx]

## Sheet: Significantly_DE_genes_ctrl_inf
gene	baseMean	log2FoldChange	lfcSE	pvalue	padj	BlastTopHits	ConservedDomains	CD_AN	Hits_xenacoelomorph_db
TRINITY_DN20043_c0_g1	682.084	-1.62234	0.243572	4.34887e-13	1.52202e-08	Bacterial protein (Chlamydiales, Mycoplasma, Clavispora, Argiope, Trichomonas - not Vibrio)	Mplasa_alph_rch super family - CwlO1 super family	TIGR04523 - COG38833
TRINITY_DN34117_c0_g1	361.131	-1.53312	0.271028	6.57293e-10	1.1502e-05	secreted RxLR effector protein 161-like Xenia sp. Carnegie-2017	RNase_H_like super family	cd09272
TRINITY_DN7232_c1_g1	6169.83	0.789815	0.14256	1.2369e-09	1.44297e-05	Uncharacterized S. roscoffensis protein	NA		Cmac, Pnai, Sros
TRINITY_DN1809_c0_g1	473.559	-1.89452e-05	0.00144274	2.7664e-09	1.93312e-05	NA	NA		Cmac
TRINITY_DN3526_c0_g1	409.423	-1.5363	0.283376	3.03694e-09	1.93312e-05	NA	NA		NA
TRINITY_DN8709_c0_g1	443.193	0.965198	0.179831	3.31412e-09	1.93312e-05	Serine dehydratase	Trp-synth-beta_II super family	cl00342
TRINITY_DN8070_c0_g1	5747.8	0.716368	0.134608	4.19245e-09	2.0961e-05	Uncharacterized S. roscoffensis protein	NA		Cmac
TRINITY_DN2130_c0_g1	3196.52	-0.713832	0.136093	5.67384e-09	2.48216e-05	Uncharacterized protein from Ancylostoma, Phytomonas, Trypanosoma, ice nucleation protein from Anopheles, extensis-like from Saccoglossus, tartrate-sensitive acid phosphatase from Leishmania	NA		Cmac, Sros
TRINITY_DN195220_c0_g2	299.658	-1.69692	0.325027	7.04943e-09	2.74129e-05	Serine protease	Secreted trypsin-like serine protease - Tryp_SPc super family - Secreted trypsin-like serine protease	COG5640 - cl21584 - cl44276
TRINITY_DN19999_c1_g1	870.934	-0.906501	0.177274	1.29943e-08	4.54775e-05	NA	NA		Cmac
TRINITY_DN64137_c0_g1	328.928	-1.57981	0.319045	2.65372e-08	8.44317e-05	C-type lectin	Lectin_c	pfam00059
TRINITY_DN8064_c0_g1	30856.6	-0.762396	0.154224	3.08414e-08	8.9949e-05	dynein regulatory complex subunit 4-like	NA
TRINITY_DN3954_c0_g1	1572.1	-0.771402	0.164671	1.02967e-07	0.000277203	NA	NA		Cmac
TRINITY_DN6889_c0_g1	140.994	-1.83371	0.401066	1.7466e-07	0.000436625	Unnamed protein from Pseudomonas	NA		NA
TRINITY_DN1631_c0_g1	413.981	-1.58483e-05	0.00144273	3.90326e-07	0.000910708	Serine protease	Tryp_SPc	cl21584
TRINITY_DN12285_c0_g1	437.165	-1.35752	0.31452	5.14686e-07	0.00112581	NA	NA		Cmac
TRINITY_DN59993_c0_g2	310.188	0.827524	0.194153	8.01177e-07	0.00164939	WXG100 family type VII secretion target	NA
TRINITY_DN7102_c0_g2	51.5378	-2.10392	0.503392	9.90951e-07	0.00182821	NA	NA		NA
TRINITY_DN71165_c1_g1	439.978	-0.841566	0.201458	9.92513e-07	0.00182821	Unnamed protein from Closterium sp (single hit)	NA
TRINITY_DN10198_c4_g4	388.258	-0.982824	0.24063	1.47845e-06	0.00258713	NA	NA		Cmac
TRINITY_DN5586_c0_g1	6265.72	0.527218	0.129124	1.63025e-06	0.00271693	Uncharacterized proteins as best hits, GTP-binding A, DHH, sonic hedgehog	Hint module - MAC/Perforin domain - predicted GTPase	pfam01079 - pfam0183 - COG3596
TRINITY_DN31838_c0_g1	263.753	1.00564	0.251375	1.98505e-06	0.00315786	Uncharacterized proteins from S. roscoffnesis and cnidarians	NA		Amph, Cmac, Hmia, Apul, Pnai, Sros
TRINITY_DN9803_c0_g1	2099.7	-0.621307	0.155747	2.50326e-06	0.0038091	Mucin-2-like, adhesive plaque matrix protein, trophinin-like, FP1V1 protein	Nidogen-like - Topoisomerase II-associated protein PAT1	cl02648 - cl37801
TRINITY_DN12070_c0_g1	129.038	-1.46384	0.370058	2.90731e-06	0.00408496	NA	NA		Cmac
TRINITY_DN6745_c0_g1	1605.48	-0.671444	0.172212	2.918e-06	0.00408496	Carbonic anhydrase	Eukaryotic-type carbonic anhydrase	pfam00194 - cl47513
TRINITY_DN23069_c0_g2	196.345	-1.33397	0.354104	5.10399e-06	0.00687036	Serine protease	Secreted trypsin-like serine protease	COG5640
TRINITY_DN4359_c0_g1	308.959	-1.244	0.329285	5.57112e-06	0.00722142	NA	NA		Cmac
TRINITY_DN414_c0_g2	9573.47	0.59994	0.165965	7.96043e-06	0.00960687	Uncharacterized S. roscoffensis protein	NA		Cmac, Pnai, Sros
TRINITY_DN849_c1_g1	3864.04	0.589319	0.160379	7.88365e-06	0.00960687	Transient receptor potential cation channel subfamily M	TRPV - LSDAT_euk	TIGR00870 - pfam18139
