# Supplementary material for: Absence of conserved immune signalling pathways and increased pathogen susceptibility associated to photosymbiosis in acoels
Source: BMC Biol. 2026 Jan 23;24:25. doi: 10.1186/s12915-026-02506-w (PMC12849515; doi:10.1186/s12915-026-02506-w)
Supplement: Supplementary file 6 — Additional File 6: Table S6. Primers for PCR amplification. [file 12915_2026_2506_MOESM6_ESM.xlsx]

## Sheet: Sheet1
gene	ID	for_primer	rev_primer	in_silico_amplicon
Vcor16S	NR_028014	TAACACATGCAAGTCGAGCGG	AGACCAGCTAGGGATCGTCG	TAACACATGCAAGTCGAGCGGAAACGAGTTGTCTGAACCTTCGGGGAACGATAACGGCGTCGAGCGGCGGACGGGTGAGTAATGCCTGGGAAATTGCCCTGATGTGGGGGATAACCATTGGAAACGATGGCTAATACCGCATAATAGCTTCGGCTCAAAGAGGGGGACCTTCGGGCCTCTCGCGTCAGGATATGCCCAGGTGGGATTAGCTAGTTGGTGAGGTAATGGCTCACCAAGGCGACGATCCCTAGCTGGTCT
C-lectin 1	Cmac.Gene.115445::Tra_24119_c0_g1_i1::g.115445::m.115445	CGAGAAGTATCTCCGACCCC	TGGTCACAAAAATTCACCGCC	CGAGAAGTATCTCCGACCCCTGGAACATCTAATGATGCTATTGAGGTCAAAGGACAAGACAACATTGTGACTGAGCCGCGGAGAACGATCAACTCTCCTGTTTATTATATCGATAATCTAGTGCGATCTGGCAGTTCTAGACCTCATTTCGAGGACAGTACCCAATATTCTGCTTCGGCTGCAGCATCAGATGCAAATTTACTCAAAAACTATCAATATGATTTTCCAAACTCGTGCATTTTGTACACTTTGTTAGCGATGATCGGTGTGACTGTCTTCGCAGTAGCATTTAATTTAGCTTGTCCTATTTTTGTGTTGAACCGACTGGACGAGTTAGTATCTGAAGAGGTTGCTGATGTTTTAAAAGAGCAAGATCTCGACACGCTCAATTGTGCTGCC…
C-lectin 2	Cmac.Gene.63052::Bri_40559_c0_g1_i1::g.63052::m.63052	CATTGAGAAGGCCAAATATGCG	TTTCTCGTGTCGCCTGTCG	CATTGAGAAGGCCAAATATGCGATAGTATCAGCTTCATGTGAGCAGCATGGTGGTGTTATATATGGTCGAAAGTGCTTTTCAATTTTGTGGAACAAAGCGTACAACAGAACTTTTCAAGCAGCCAAACAGTTTTGTAAGTCTCAGAACCAAACCCTCGCCTACCCATCAAACAAAGGTGAACTTCACTTTATGACCAAGTTCATGTGGAGTTTTGAGCACTTAACGCCGCATGTTGGGTTCGAGCGGTCGGGCGATAGTTCTGACTTCGTTTCAGTCGACGGGCGAGTTAAACTGAATCCGACGTCTAATATGTGGGATGTAGGGTTCCCGGCTGAGGGACGAGGTCGGTTTGGATTCCTGAGGATGGACACGACAGGCGACACGAGAAA
C-lectin 3	Cmac.Gene.272337::Tri_454578_c0_g1_i1::g.272337::m.272337	ACTCTCATCTCGCGTTTCCC	AGGAGTGGAACAGTCTTGCG	ACTCTCATCTCGCGTTTCCCAGAGACGCTCTAGAGATGGCTGTCCTCAAATCAATGGCTCCTTTTGATCCTGCTCAAAATAACCCGGTAACGTTTCTTGGCCTTAGCCGCACAAGCGAAGCCTTGAATGACTGGCAATTTCACGACAGCACAACCTACAACATTTCTCAGAAACTAGACGAGCTTTGGGACATTGGGGAGCCAAACCCAGCTGGCAACTGTGCTGCATTCATAGTCGGTTCCGCCCATCACAACAAAGTGGTCACGCAAGACTGTTCCACTCCT
NLR	Cmac.Gene.27073::Bri_11364_c0_g1_i1::g.27073::m.27073	CGGTCCTGCTGGTATTGGG	AAGCCAGTCCAATTTGTCAGC	CGGTCCTGCTGGTATTGGGAAGTCGACGTTATTGGGACAAATTGCGTGCAGGTTTTTGAAAGGAGATTTGCCTAAGTTCCAGAATGTTATTTTGCTCACTTGTCGAAAATTGAACCAATTCGGAGGGAAGAAAATGACTTTTGAGCATTTCATTCAAAGCTATGGTTACACTGTCGACTTTGACTTCAGCTCGCCGCATTTTGCGGATCAGTTGTTTTTGTTCGATGGTTTCGAGGAGTACAATCGAAGGTGGACATTCGGAAAGGAGATGACTGGAGTTGAGGGCCGTGTTTCCGTTGATTCCTCAGAAATGACAACTGATGAATGGATCCGCTACTTAATGTGCTCAAATGGTAAAAGTGTTGTGATTGCAGCGCGACCAGGGTCCCTTAGATTCTT…
SR-B 1	Cmac.Gene.8399::Bri_3021_c0_g1_i1::g.8399::m.8399	CGTCCTTAGCTGATGGCTCG	ACACTCGTCCTTTTCTCCGC	CGTCCTTAGCTGATGGCTCGATGGTCTATGACGAATGGCAGGCACCCGACTACCCAATCTATATGAAGTATTACATGTACACATACACCAATGCACAAGACTTCGTCGATGGCACAGATCCTAAGCCAGAGGTAGAACAACTCGGCGTCCTATCTTATCGAGAGACACAAGTGAAGTTTGATCTTGAGTACGTGGATGACGACAAAAGAGTGATCTACTACAATAACAAATCGTATGTCTTCGATGAAGAAACATCAACAATGGCCGAAAATGACACAATTGTAGTTCCTAACATTCTTCTCTTTACGATTCTGGCGACATATCAAGAGACGCTTAATTGGGGCTTCATCAAGTTTTTTGCTAACCGTGACTTCAATGGAGGTGATCCTGACTACGTAA…
SR-B 2	Cmac.Gene.244825::Tri_389305_c0_g1_i1::g.244825::m.244825	TGGACTCACAATCCTGTTCGG	AAAACCTCTCCGTCAGTGCC	TGGACTCACAATCCTGTTCGGCTACCCTTCATTCTACAATAAACAAACATCCCTAGTAAGAGGTAGCCAGACGTACCAAGAGTGGGTGAAGCCAGATCTGCCTGTGTACATGCGGTACCACATGTTCAATTACACAAATGCCGACAAGTTCATTCAGAATGTAGACGAAAAGCCGATTTTGGAAGAAATTGGCATTCTGTCATACAGAGAGTACGAAGAGAAACACGATGTAGAATACGTGAAGTCTGGTGACATTGTGAGATATGTGAGCAACAGGACATATGTATTCGACCCTTTCACTTCTACCATGAATGAGTCTGACATCGTTACAGTCCCAAACATTGTCATGTTTACTGTGTTGGCATCAGCGCCTGCTCTGGAGAGAGGAGTTGTGGAAGT…
CoVe1	WP_006957348.1	TATCATGCCGGCCAGAGAAC	CTTGCTTTCGCATCAGTCCG	na
CoVe2	WP_006959328.1	TTGTTCTCAGCTAGCCGTCG	CTAACGGCGCGATCTCTTGA	na
CoVe3	WP_006959836.1	GGGGACAAAAGCTCCTGCAT	GGCCACTGATGCACTCTCAT	na
CoVe4	WP_006960006.1	TGGTGAAAAAGGCCGCAATG	AATGCCGTCTGACCTTCCAG	na
CoVe5	WP_006961218.1	CAAATGGCAACCTCAACGCA	GTGCCCAACCGAGATACACA	na
CoVe6	WP_006961766.1	TGGGATGCTTGGTCAAGGTG	CGTGTTTGGATTGGCTGCTT	na
CoVe7	WP_006962231.1	AAACAAGCGCGATACCTGGA	TAAGACCGCATCCCAACCAC	na
CoVe8	WP_141650583.1	TTAGCCCTCTACCGAGGCTT	TTGAAAAGGTCTTTGCGGCG	na
