# Supplementary material for: Absence of conserved immune signalling pathways and increased pathogen susceptibility associated to photosymbiosis in acoels
Source: BMC Biol. 2026 Jan 23;24:25. doi: 10.1186/s12915-026-02506-w (PMC12849515; doi:10.1186/s12915-026-02506-w)
Supplement: Supplementary file 7 — Additional File 7: Data S1 – Xenacoelomorpha SRs class B. [file 12915_2026_2506_MOESM7_ESM.fasta]

>Convolutriloba_macropyga_genome.g8871.t1
MPIDLIFVLGGLLFRLILLVPFTELRFFFCVDIPQFVLSRSSTGIDMAPAAVGSRRSSAVCLACIASVLLVAGCLALFSFPFVVKRVYNKEAYLVNDSAVFDLWVAPSSDTPLYMSFYLFNVTNADKIMSSGAKPIVKQAGPIVYKEVQKKYNLTFASDSSIVSYLNNHTYIYDEGRSAIKPTDKVITPNFILWTLLNSLPNDGTITDVLTQIFDQAYLDDKTKNAVSPFYVTSVEDMLWGAHDNELLVLLKNLSSLIPTENSMVNVLMKRSMPKTEDFPTKLGLQVNGSTDGLHSIYTGTDSMNEDRGVHTAWNGNSSLSYWGTPYCNMVNGTDGTIFPTFMEDVDRLYIFSPQLCRSAFMTVEETESMKGVETVKYHVPSEVFNATFEDNHGFCTKDGPCTDGLLDASKCYADAMLGSLPSIDNISLKLSVIISSPHFLYADNKTINSVDGMHPDQQTHETFINVHMDTGVVVKAAKRLQVNTILKTNAVTQKLEYMDNLPNKWSQLMPIFWAEEALLKDDEILDDVNDKFIFPQTVVSYSSYVAIGLGLLFLIIALSIFICCPIPQQKPVFVDLDNDLESDRDVLISEDGRGIGGGLRGGFTANRRGSGSSQSDTYRDDDFNLQQPSVES*
>Convolutriloba_macropyga_genome.g31639.t1
MGKKLLIGLVISGLVILTVGLTILFGYPSFYNKQTSLVRGSQTYQEWVKPDLPVYMRYHMFNYTNADKFIQNVDEKPILEEIGILSYREYEEKHDVEYVKSGDIVRYVSNRTYVFDPFTSTMNESDIVTVPNIVMFTVLASAPALERGVVEVKFDEWALEFNHPDLQNAVSPFYHVEAGNFLWGYENNSLLVKLEELIGGPTSFGLQSNNSNDGPYAVLTGKDNLNEKRGKIIQWYNMQSLPFYSSKYANMINGTDGEVFPVDIDKHARLYVFDSDVCRSLYVTADLDDPQNEVEGVATTKFSAPPELFQMDFEDNAAFCKGGDINNCLGDGLMDVSACYEFMQEKQTGEQMTLSIVMSLPHYLYADNTTQDTIIGFHPDKKLHETYITLNTETGVELEAAKRMQVNTQLKKYQLNSLRHLKRDWTYVVPLFWAEELLEVDSKIVHLVQESNRLSLSARILALILVAAGVMLLIGALVVVMFYGARDDDGSEGDEDETKPLLSTN*
>Cmac12645.Bri_4459_c0
MAPAAVGSRRSSAVCLACIASVLLVAGCLALFSFPFVVKRVYNKEAYLVNDSAVFDLWVAPSSDTPLYMSFYLFNVTNADKIMSSGAKPIVKQAGPIVYKEVQKKYNLTFASDSSIVSYLNNHTYIYDEGRSTIKPTDKVITPNFILWTLLNSLPNDGTITDVLTQIFDQAYLDDKTKNAVSPFYVTSVEDMLWGAHDNELLVLLKNLSSLIPTENSMVNVLMKRSMPKTEDFPTKLGLQVNGSTDGLHSIYTGTDSMNEDRGVHTAWNGNSSLSYWGTPYCNMVNGTDGTIFPTFMEDVDRLYIFSPQLCRSAFMTVEETESMKGVETVKYHVPSEVFNATFEDNHGFCTKDGPCTDGLLDASKCYADAMLGSLPSIDNISLKLSVIISSPHFLYADNKTINSVDGMHPDQQTHETFINVHMDTGVVVKAAKRLQVNTILKTNAVTQKLEYMDNLPNKWSQLMPIFWAEEALLKDDEILDDVNDKFIFPQTVVSYSSYVAIGMGLLFLIIALSIFICCPIPQQKELHNEKKKDYRTASVC
>Cmac12648.Bri_4460_c0
MAPAAVGSRRSSAVCLACIASVLLVAGCLALFSFPFVVKRVYNKEAYLVNDSAVFDLWVAPSSDTPLYMSFYLFNVTNADKIMSSGAKPIVKQAGPIVYKEVQKKYNLTFSSDSSIVSYLNNHTYIYDEGRSTIKPTDKVITPNFILWTLLNSLPNDGTITDVLTQIFDQAYLDDKTKNAVSPFYVTSVEDMLWGAHDNELLVLLKNLSSLIPTENSMVNVLMKRSMPKTEDFPTKLGLQVNGSTDGLHSIYTGTDSMNEDRGVHTAWNGNSSLSYWGTPYCNMVNGTDGTIFPTFMEDVDRLYIFSPQLCRSAFMTVEETESMKGVETVKYHVPSEVFNATFEDNHGFCTKDGPCTDGLLDASKCYADAMLGSLPSIDNISLKLSVIISSPHFLYADNKTINSVDGMHPDQQTHETFINVHMDTGVVVKAAKRLQVNTILKTNAVTQKLEYMDNLPNKWSQLMPIFWAEEALLKDDEILDDVNDKFIFPQTVVSYSSYVAIGMGLLFLIIALSIFICCPIPQQKVRKNTGFNIL
>Cmac188054.Tri_259698
MAPAAVGSRRSSAVCLACIASVFLVAGCLALFSFPFVVKRVYNKEAYLVNDSAVFDLWVAPSSDTPLYMSFYLFNVTNADKIMSSGAKPIVKQAGPIVYKEVQKKYNLTFASDSSIVSYLNNHTYIYDEGRSAIKPTDKVITPNFILWTLLNSLPNDGTITDVLTQIFDQAYLDDKTKNAVSPFYVTSVEDMLWGAHDNELLVLLKNLSSLIPTENSMVNVLMKRSMPKTEDFPTKLGLQVNGSTDGLHSIYTGTDSMNEDRGVHTAWNGNSSLSYWGTPYCNMVNGTDGTIFPTFMEDVDRLYIFSPQLCRSAFMTVEETESMKGVETVKYHVPSEVFNATFEDNHGFCTKDGPCTDGLLDASKCYADAMLGSLPSIDNISLKLSVIISSPHFLYADNKTINSVDGMHPDQQTHETFINVHMDTGVVVKAAKRLQVNTILKTNAVTQKLEYMDNLPNKWSQLMPIFWAEEALLKDDEILDDVNDKFIFPQTVVSYSSYVAIGLGLLFLIIALSIFICCPIPQQKPVFVDLDNDLESDRDVLISEDGRGIGGGLRGGFTANRRGSGSSQSDTYRDDDFNLQQPSVES
>Cmac8399.Bri_3021_c0_
INLLNRLAMGTKLIIGLSVGGLLLLALGLIARFVYPLIYNNESSLADGSMVYDEWQAPDYPIYMKYYMYTYTNAQDFVDGTDPKPEVEQLGVLSYRETQVKFDLEYVDDDKRVIYYNNKSYVFDEETSTMAENDTIVVPNILLFTILATYQETLNWGFIKFFANRDFNGGDPDYVNAVSPFYMVEAGDFLWGYNDNLFLEQLHGLDAEVPTKFGLQVNNTNDGQYEIYTGKGDDNDKRGIVEKWDNLTALTFWYSDTCNMINGTDGTIFPVDVPKDERLYVFNTQICRSIFLEAEEDQEIEGIDTTKFVAPSEVFEVDFEDNVGYCTGGEKDECLGNGLLDASKCYKELIKDQTGQSLDISLIISSPEFLYCDNNTIESIIGFDPNPAEHETYLNMERTSGVILKAAKRVQVNTNIKYFSGIDSLTTMDRIVDRTGQSGQYLVPLFWGEESLPVDSKLTDLVNESTRVTTAVLVLAYLFIAFGCILIVVAVALVVYSSTKKTSAYEMDKEGLLRRQF
>Cmac244825.Tri_389305
MGKKLLIGLVISGLVILTVGLTILFGYPSFYNKQTSLVRGSQTYQEWVKPDLPVYMRYHMFNYTNADKFIQNVDEKPILEEIGILSYREYEEKHDVEYVKSGDIVRYVSNRTYVFDPFTSTMNESDIVTVPNIVMFTVLASAPALERGVVEVKFDEWALEFNHPDLQNAVSPFYHVEAGNFLWGYENNSLLVKLEELIGGPTSFGLQSNNSNDGPYAVLTGKDNLNEKRGKIIQWYNMQSLPFYSSKYANMINGTDGEVFPVDIDKHARLYVFDSDVCRSLYVTADLDDPQNEVEGVATTKFSAPPELFQMDFEDNAAFCKGGDINNCLGDGLMDVSACYEFMQEKQTGEQMTLSIVMSLPHYLYADNTTQDTIIGFHPDKKLHETYITLNTETGVELEAAKRMQVNTQLKKYQLNSLRHLKRDWTYVVPLFWAEELLEVDSKIVHLVQESNRLSLSARILALILVAVGVMLLIGALVVVMFYGARDDDGSEGDEDETKPLLSTN
>Sros151_024967
MAPVMSSKRRSMAVCMACFSAILLVVGCVAIFSFPFVVERAYNKEASLVNGSAVFDMWVSPSNDTPLYMNYYLFNITNPDDVILKGAKPILNQTGVIVYKQIQNKYNVSFGNDSAVVSYLNNHTYIYDPEKSQLKEEDLITTANFFFWTVLNSIQDNELIMLMLTPALNIKFEGEKTRNAVSPFYTTTVRNILWGSDGNEFLEVLKSIVDVPTHVGLQINGSNDGNHSISTGLKSDNEDRGEHTAWNGNTTLSYWNTLDCNMINGTDGTIFPTFMQNTPRLYIFSPNLCRSAFMTKEADEELEGVSTLKYNVPKEVFNVSFEENKGFCTEDGPCTNGLLDASACYTDQVLSIFPPDALVPLKLSVIISSPHFLYADNSTIHSVRGLNPVQTEHETYINVHMDTGVVVKAAKRLQFNTILSQNKATDKLDCLKNLTKHWSQLMPIFWAEEVLLADEDILDKVKSEFMMPQTVVSYASYSAIAIGIFLLLVSLSIFICCPKPLQAKRKVGIFK
>Sros151_033355
MAPAMSSKRRSMAVCMACFSAILLVVGCVAIFSFPFVVERAYNKEASLVNGSAVFDMWVSPGNDTPLYMNYYLFNITNPDDVILKGAKPILNQTGVIVYKQIQNKYNVSFGNDSAVVSYLNNHTYIYDPEKSQLKEEDLITTANFFFWTVLNSIQDNELIMLMLTQELNIKFEDEKTRNAVSPFYTTTVRNILWGSDGNEFLEVLKSIVDVPTHVGLQINGSNDGNHSISTGLKSDNEDRGEHTAWNGNTTLSYWNTLDCNMINGTDGTIFPTFMQNTPRLYIFSPNLCRSAFMTKEADEELEGVSTLKYNVPKEVFNVSFEENKGFCTEDGPCTNGLLDASACYTDQVLSIFPPDALVPLKLSVIISSPHFLYADNSTIHSVRGLNPVQTEHETYINVHMDTGVVVKAAKRLQFNTILSQNKATDKLDCLKNLTKHWSQLMPIFWAEEVLLADEDILDKVKSEFMMPQTVVSYASYSAIAIGIFLLLVSLSIFICCPKPLQHLFVDLDTDNPIGGERDILIGRSSSVKSGQSQPEDTGSES
>Sros151_024964
MAPAMSSKRRSMAVCMACFSAILLVVGCVAIFSFPFVVERAYNKEASLVNGSAVFDMWVSPGNDTPLYMNYYLFNITNPDDVILKGAKPILNQTGVIVYKQIQNKYNVSFGNDSAVVSYLNNHTYIYDPEKSQLKEEDLITTANFFFWTVLNSIQDNELIMLMLTQELNIKFEDEKTRNAVSPFYTTTVRNILWGSDGNEFLEVLKSIVDVPTHVGLQINGSNDGNHSISTGLKSDNEDRGEHTAWNGNTTLSYWNTLDCNMINGTDGTIFPTFMQNTPRLYIFSPNLCRSAFMTKEADEELEGVSTLKYNVPKEVFNVSFEENKGFCTEDGPCTNGLLDASACYTDQVLSIFPPDALVPLKLSVIISSPHFLYADNSTIHSVRGLNPVQTEHETYINVHMDTGVVVKAAKRLQFNTILSQNKATDKLDCLKNLTKHWSQLMPIFWAEEVLLADEDILDKVKSEFMMPQTVVSYASYSAIAIGIFLLLVSLSIFICCPKPLQVTLTVL
>Sros151_009730
IMGKKLLIGLSVGGLTLLALGLVACFVYPVIYNNEASLVEGSEVYDEWQAPDYPIYMKFTMFSFNNSDEFLSGTDDKPSVEQVGVLSYREYQNKVNISFEADSKKVRYYNNKMYVFDEATSTMAENDTVVVPNILLFTLAQYADENPIMGVFVRELINTLNERDNLTEQNSVAPFYTVEGGDLLWGYNENALLVALATIKSGIPTIFGLQLNDTNDGLYEIYTGKGDDNSNRGIIEKWNNSTTLSYWNETSCNMINGTDGTVYPTNVNKNERLYIFNTQVCRSIFVTASADEKIAGIKTTKFTAPPEVFKVDFENNPGFCPDGNASKCLGDGLLDVSNCIQEQMKDALNLSIDLPLSVVISSPEFLDASPERIDSIIGFNPDPTKHETFINMELDSGIILKAAKRVQLNTEMKWFPGIDSLPDSDPDNWPYLVPLFWGGEYLPVDDKLTGQVKQLNKVNISVDVLSYLAIAFGCLLLVVTVALVIYASYKEAPKLRC
>Sros151_009729
LVMGTKVLIGLIVSGLALLTVGLSLLFGYPSIYCRQTSLIRGTDAYEEWVQPDLPRYMKYHMFSYNNSEEFISGLDDKPSLEEVGILSYREVSEKLDVDYGKKSSSVVYVNNKQYIFDPLSSTMNESDVINVPNIMLFTVISTAPLMERAIVELKLNEWASENDSSLQNAVSPFYDVEAAEFLWGRNNNSLLVNLQKLVGGPNSFGMQANNSNDGQYKILTGKGNLNHRRGKIIKWNDATNVSFWSDTYSNMINGTDGQVFPADVNKNKRLYVFDSDMCRSLYLLRDTENPVDEVEGLRTTKFTAPSQLFQVDFEDNAAFCKQGDVNLCLGNGLIDVSKCQSYMVEYRTGQPMDISIIMSAPHFLYADNSTINSIIGLSPPDKDLHETYVTINTESGVAISAAKRVQVNTQMRKFHLDSLKSLPSDWTYILPLFWAEEILEVDSDVVSELKNSHNLYIASTVASLVLIAIGVVLLIGALASVMFFDKNEEELYNVDEHRPLLAN
>Sros151_030847
MGNGVLLCLPVATLGLLGIGIVLRFEYVPKMMQHESLVQGSQVFDNWVEPKFEMYRVFHIYSYTNADEFMSGEDTKPIVTEIGNITYRVYQKKSGLNYSDNEAKVRYIQNISYVFDEEKSSTMENETITVPNFPLFTLLRTASQLKSFSENNDTYDKLLKQLNQFSKDDSQPELQNAVDPFYTVTVKDFLWGFEENPLFAKLNDQTDFQEMNIPASFSLLANNSNDGSFTIDTGFDNGNTERAHILNWNGYQQLDFWAEESCNMINGTAGQYFPYDVPEHKRLYVFMPLMCRSVFFEKQQAEEIEGVKTTKFTLSPQVFQISFEDNVGFCPDGKREQCLGNGLIDVSNCYAPAFGLDLNWRSMTPSLIISAPEFLYADNSTVQSVEGLHPNEKEHGTHLNINRKTGVLLTSAKRLQMNTELTSFAGVESMEHLPYNWTYIVPLFWAEQLFPVDLSVAEVVGDESHTIMAVEVLSYIVISFACLFFLLTIVAYIHRCYLFNQKSKDLARHMRTDGSYAESF
>Ipul.Gene.200229::Tra_3709_c0_g1_i1::g.200229::m.200229
LLLNRWMSSPTALVLTIVGVILSVIGVANLFCFAPGYSYLFNKKTTLANGSAIFDDWVDPASAKIYMKYYFLSVTNPDDVVQGRAKPSVQEIGPLTYRELQPKLNVSQNSGSATVTYLNNHTYVFEPTMSRIEEDTVITVPNMVFWTTLYTADKTFLERFFVQGVVNHLEKSSNESLRNSVQPFFKIQAADYLWGLKDNPLLVSLMQKPAKFGLQANNSLDGVYEVYTGVGSHNRRRASIKSWNGSPKLDYWGNEYCNAINGTDGSLFNTFIQPNEQLYAFDTNICRSIFFERTNVTSVMNGVPTSRFVIPKEAFQVSEDTLCFCAESNKSRCLNGLLDVSKCYAENLTPPGSDPPAISAVMTAPHFLFCDEETINSVHGMHPNLTRHQTYIDVNTMSGLVVDAAKRIQLNTYLRKPKDMEIDSLANFTDGRRGILMPVFWAEQVLLPSRETTAALYDAVVLPYNVANTGSYCMIGAGCLFLLLALAILILRDRKYASSLCSGGRRGRAVSASQQDLLGPVGREDSVQDV
>Ipul.Gene.54987::Bri_10419_c0_g1_i1::g.54987::m.54987
MSSPTALVLTIVGVILSVIGVANLFCFAPGYSYLFNKKTTLANGSAIFDDWVDPASAKIYMKYYFLSVTNPDDVVQGRAKPSVQEIGPLTYRELQPKLNVSQNSGSATVTYLNNHTYVFEPTMSRIEEDTVITVPNMVFWTTLYTADKTFLERFFVQGVVNHLEKSSNESLRNSVQPFFKIQAADYLWGLKDNPLLVSLMQKPAKFGLQANNSLDGVYEVYTGVGSHNRRRASIKSWNGSPKLDYWGNEYCNAINGTDGSLFNTFIQPNEQLYAFDTNICRSIFFERTNVTSVMNGVPTSRFVIPKEAFQVSEDTLCFCAESNKSRCLNGLLDVSKCYAENLTPPGSDPPAISAVMTAPHFLFCDEETINSVHGMHPNLTRHQTYIDVNTMSGLVVDAAKRIQLNTYLRKPKDMEIDSLANFTDGRRGILMPVFWAEQVLLPSRETTAALYDAVVLPYNVANTGSYCMIGAGCLFLLLALAILILRDRKYASSLCSGGRRGRAVSASQQDLLGPVGREDSVQDV
>Ipul.Gene.474072::Tri_147360_c0_g1_i1::g.474072::m.474072
PLVLTIVGVILSVIGVANLFCFAPGYSYLFNKKTTLANGSAIFDDWVDPASAKIYMKYYFLSVTNPDDVVQGRAKPSVQEIGPLTYRELQPKLNVSQNSGSATVTYLNNHTYVFEPTMSRIEEDTVITVPNMVFWTTLYTADKTFLERFFVQGVVNHLEKSSNESLRNSVQPFFKIQAADYLWGLKDNPLLVSLMQKPAKFGLQANNSLDGVYEVYTGVGSHNRRRASIKSWNGSPKLDYWGNEYCNAINGTDGSLFNTFIQPNEQLYAFDTNICRSIFFERTNVTSVMNGVPTSRFVIPKEAFQVSEDTLCFCAESNKSRCLNGLLDVSKCYAENLTPPGSDPPAISAVMTAPHFLFCDEETINSVHGMHPNLTRHQTYIDVNTMSGLVVDAAKRIQLNTYLRKPKDMEIDSLANFTDGRRGILMPVFWAEQVLLPSRETTAALYDAVVLPYNVANTGSYCMIGAGCLFLLLALAILILRDRKYASSLCSGGRRGRAVSASQQDLLGPVGREDSVQDV
>Ipul.Gene.200407::Tra_3779_c0_g1_i1::g.200407::m.200407
VAMARTCSIVLAVVGGCCIILGVVALFSFPPIYQNILNSQSSLVPGSAVYDDWVSPNSDPANDATLLAKYYFWNVTNPDGILNDGEKPRVEQVGPLVYRELQEKMNLTPDDANNTLFYIDNMWYLYDETESAISEKDNITVVNLILWTVLYSTPWYANPVVKTRVNTDWNSDDTEKKNAASPFYRVEAGNFLWGTQANLLLKQLGEDPFSPIQFNNSNDGVYEVYTGVGNDNSKRAYIASWDFKPEVPYWGNVYPQNKEYCNMINGTDGSLYQTYVGEQQKLYVFDTTVCRSIYFVLNGTHQDTGDVPTNLYTVPSEVFQVTNETLCYCQEKTAADECLNGVLDVSVCYNEMMSAGQASKTKASVVMTAPNFLYCDQKTIDAIDGMNPDWETGHSAINVEPTSGVLTKARKRLQFNTFLEYVKGVDSLQNFRKDKDKKLLFPVFWVEQAYDPTADSLNQLYDAVVLPFKVVNITCYCLMGLGVCLLGGSLLYAIFSANVKGTLEAINAANSL
>Ipul.Gene.69368::Bri_13422_c0_g1_i1::g.69368::m.69368
MARTCSIVLAVVGGCCIILGVVALFSFPPIYQNILNSQSSLVPGSAVYDDWVSPNSDPANDATLLAKYYFWNVTNPDGILNDGEKPRVEQVGPLVYRYLPQPASDKCSSAVARRELQEKMNLTPDDANNTLFYIDNMWYLYDETESAISEKDNITVVNLILWTVLYSTPWYANPVVKTRVNTDWNSDDTEKKNAASPFYRVEAGNFLWGTQANLLLKQLGEDPFSPIQFNNSNDGVYEVYTGVGNDNSKRAYIASWDFKPEVPYWGNVYPQNKEYCNMINGTDGSLYQTYVGEQQKLYVFDTTVCRSIYFVLNGTHQDTGDVPTNLYTVPSEVFQVTNETLCYCQEKRADECLNGVLDVSVCYNEMMSAGQASKTKASVVMTAPNFLYCDQKTIDAIDGMNPDWETGHSAINVEPTSGVLTKARKRLQFNTFLEYVKGVDSLQNFRKDKDKKLLFPVFWVEQAYDPTADSLNQLYDAVVLPFKVVNITCYCLMGLGVCLLGGSLLYAIFSANVKGTLEAINAANSL
>Ipul.Gene.69281::Bri_13413_c0_g1_i1::g.69281::m.69281
MARTCSIVLAVVGGCCIILGVVALFSFPPIYQNILNSQSSLVPGSAVYDDWVSPNSDPANDATLLAKYYFWNVTNPDGILNDGEKPRVEQVGPLVYRYLPQPASDKCSSAVARRELQEKMNLTPDDANNTLFYIDNMWYLYDETESAISEKDNITVVNLILWTVLYSTPWYANPVVKTRVNTDWNSDDTEKKNAASPFYRVEAGNFLWGTQANLLLKQLGEDPFSPIQFNNSNDGVYEVYTGVGNDNSKRAYIASWDFKPEVPYWGNVYPQNKEYCNMINGTDGSLYQTYVGEQQKLYVFDTTVCRSIYFVLNGTHQDTGDVPTNLYTVPSEVFQVTNETLCYCQEKTAADECLNGVLDVSVCYNEMMSAGQASKTKASVVMTAPNFLYCDQKTIDAIDGMNPDWETGHSAINVEPTSGVLTKARKRLQFNTFLEYVKGVDSLQNFRKDKDKKLLFPVFWVEQAYDPTADSLNQLYDAVVLPFKVVNITCYCLMGLGVCLLGGSLLYAIFSANVKGTLEAINAANSL
>Ipul.Gene.69344::Bri_13420_c0_g1_i1::g.69344::m.69344
MARTCSIVLAVVGGCCIILGVVALFSFPPIYQNILNSQSSLVPGSAVYDDWVSPNSDPANDATLLAKYYFWNVTNPDGILNDGEKPRVEQVGPLVYRYLPQPASDKCSSAVARRELQEKMNLTPDDANNTLFYIDNMWYLYDETESAISEKDNITVVNLILWTVLYSTPWYANPVVKTRVNTDWNSDDTEKKNAASPFYRVEAGNFLWGTQANLLLKQLGEDPFSPIQFNNSNDGVYEVYTGVGNDNSKRAYIASWDFKPEVPYWGNVYPQNKEYCNMINGTDGSLYQTYVGEQQKLYVFDTTVCRSIYFVLNGTHQDTGDVPTNLYTVPSEVFQVTNETLCYCQEKTAADECLNGVLDVSVCYNEMMSAGQASKTKASVVMTAPNFLYCDQKTIDAIDGMNPDWETGHSAINVEPTSGVLTKARKRLQFNTFLEYVKGVDSLQNFRKDKDKKLLFPVFWVEQAYDPTADSLNQLYDAVVLPFKVVNITCYCLMGLGVCLLGGSLLYAIFSANVKGTLEAINAANSL
>Ipul.Gene.69430::Bri_13427_c0_g1_i1::g.69430::m.69430
MARTCSIVLAVVGGCCIILGVVALFSFPPIYQNILNSQSSLVPGSAVYDDWVSPNSDPANDATLLAKYYFWNVTNPDGILNDGEKPRVEQVGPLVYRYLPQPASDKCSSAVARRELQEKMNLTPDDANNTLFYIDNMWYLYDETESAISEKDNITVVNLILWTVLYSTPWYANPVVKTRVNTDWNSDDTEKKNAASPFYRVEAGNFLWGTQANLLLKQLGEDPFSPIQFNNSNDGVYEVYTGVGNDNSKRAYIASWDFKPEVPYWGNVYPQNKEYCNMINGTDGSLYQTYVGEQQKLYVFDTTVCRSIYFVLNGTHQDTGDVPTNLYTVPSEVFQVTNETLCYCQEKTAADECLNGVLDVSVCYNEMMSAGQASKTKASVVMTAPNFLYCDQKTIDAIDGMNPDWETGHSAINVEPTSGVLTKARKRLQFNTFLEYVKGVDSLQNFRKDKDKKLLFPVFWVEQAYDPTADSLNQLYDAVVLPFKVVNITCYCLMGLGVCLLGGSLLYAIFSANVKGTLEAINAANSL
>Amphiscolops_sp.g24529.t2
MLLKAKKAFNKMGKKTAIGLVIGATVLLAIGLIALFVYPIVYDKETTLTKGSQVYDDWVEPDFPVYMQYHMFTYTNIEEILAGGKPKVEELGMLSYKELQLKYDIQYIDHKKEVIYYNNKTYVFDSETSTIPEDQVVTVPNILLFTIYYTMPQITFILNQFYNQNDDPDLRNAASPFYEVEAGDLLWGYNENALLVALSQVEHGLPTTFGLQFNQTNDGLYQVFTGKGDDNKNRAIVNLWNNDTSLSYWPTEACNMINGTDGTIFPVEVDKDERLYIYNTQICRSIFLESEMDEDVKGVGTTKFVATKQIFEVNFEDNICYCNQQDLKLCQDGLLDVSVCYKGQIKEMTGQDLDISLIMSSPHFLYADPSLVDSIDGLNPNKSLHETFLNVETEQGIIMKASKRIQVNTNLVNKKRPKLTALNQLPSDWSYLMPLFWGDETLKEDQHLVDQVKEANAITNGIEISSYVLIGLSILLLILAILCVVFFDKWFPSSKAATALTTIIDAKTGVKLHTADTQSSLEA*
>Amphiscolops_sp.g24529.t1
MGKKTAIGLVIGATVLLAIGLIALFVYPIVYDKETTLTKGSQVYDDWVEPDFPVYMQYHMFTYTNIEEILAGGKPKVEELGMLSYKELQLKYDIQYIDHKKEVIYYNNKTYVFDSETSTIPEDQVVTVPNILLFTIYYTMPQITFILNQFYNQNDDPDLRNAASPFYEVEAGDLLWGYNENALLVALSQVEHGLPTTFGLQFNQTNDGLYQVFTGKGDDNKNRAIVNLWNNDTSLSYWPTEACNMINGTDGTIFPVEVDKDERLYIYNTQICRSIFLESEMDEDVKGVGTTKFVATKQIFEVNFEDNICYCNQQDLKLCQDGLLDVSVCYKGQIKEMTGQDLDISLIMSSPHFLYADPSLVDSIDGLNPNKSLHETFLNVETEQGIIMKASKRIQVNTNLVNKKRPKLTALNQLPSDWSYLMPLFWGDETLKEDQHLVDQVKEANAITNGIEISSYVLIGLSILLLILAILCVVFFDKWFPSSKAATALTTIIDAKTGVKLHTADTQSSLEA*
>HMIM005216-PA__pep__scaffold
MLNICRTVTAGVMLVIGISLLSTFQTIYEAIVNSNGYIKNGTTYYKSWKTPSKSYNIYMNYYFFNITNPDGVMNGEKPDLKEVGPISYIEIQNKVDIAFLNDNSAVRYYENRTFIYSPETSTFSEDDELTLLNLPFWIIYQTGFATTRLFPLMLTIQFNPFFPQNIKLFQPIYRISPKKLIWGYRDPTLVFLNKVLPSVITFTEFGLFIGKNATSNGQFKVDTGVKNDNKNRGLIETWKGGEMLSIWANHQSNMINGTDGKTFPTFMNSENSIYAFITDVCRSFYLNPEETPIKVNNVLTTKYSVPTQAFSSGINSSYTKGFCTPNSRFCSLDGVFNITNCMIIPYLELGASFRMNMFMSLPHFLYADPSYINGVNGMNPVKENHEIHINIHRSSGLALSGSQRAQFNYLIQKNKQYPKSPFYMEKFTEDAIMFPLVWIDEKADANTSLMSMVKHEIILLYTVGFAVLTLLTVFSVIFLLLNCIELYFKLKIHNC
>HMIM005213-PA__pep__scaffold
MAKSSCCLNCCTVTSLLLLLIAIGLLCSFEAIYYAVINQTGFIKKTTTYYESWRYVPKSYDQYMNFYFFNVTNQDDIMNGAKPNVTQVGPVSYIEIQQKYDIEFLNDSHLVRYYENRTFIYSPETSDISEDEVLTLVNFPFWIVYQTGFATNPAFEFLLAIEFNEHTPQNNKLFQPIYQVAPKDIIWGYTDPLLVLMKSLVPSVVPLTEFGLFMGKNATHNGQFVVDTGIHNQNKRRGKISTWKHSDMLTIWANHESNMINGTDGETYRTKMEGVDQVYAFNTDVCRSFYLDIHDTEYKIDGIKTKKYSVPASGFASGKNSSYSKGFCTPNANFCQLDGVVNITNCEEIPYVALGGNFDMNIFMSLPNFLFADESYINGINGMNPVEEDHEIFAKIHQPTGLVVSGSQRAQINYLIQRNVKSMYPYYMSEFTKDAIMFPLFWIDEKADANHSLRTLIKGLVAFHEIGWIVLGALAILFLIIIIICISYIFCCHKKDPKDYYI
>HMIM006551-PA__pep__scaffold
MRCSLVCALFSITLASFGVILYFTSKHVFVVLLGMSSHLTNNSAIYDQWVKPTEVNLSLRFYFWNVTNPDEISQGGKPIVKEVGPFVYTEVQEKWNISYSEHQDLVTYKNNRTYYFDRNASVADHEISLTLLNLPFWIVGLSSAAMLKDIQKSFPNIVTPFYSVSPKNITWGSTDPIMYVLNSLTGGLVSSEFGLYLGQNYSFDGVYEIATGVGETGRGIIKTWNGNSSVDLWSTKYANEINGTDGEIYPINVPISQPLLVFNSDICRSIALEFDHFQYFMGLNVASFNLPYSALANNSDNAGFCTPTVTNCLPGGLLNVTLCRIKPYENAYLPIRASIIMSQPHFLYNKELAQEFNMKPIAEKHGTFVDIHPDSGIIVNASKRAQISSYIDSKDLSSILPENFTLKTFFPVFWNEEIAISSPEMIKELKMAAVYPLIILKLAAAIFISFGLILACISILIYFFNGSTIVAEDVEPLIVDRHIES
>Msti69329.Tra_4463_c0
MAKSTFFLVLGFLVGLFLLASGVSLYFEFDTIIDNQVKSNVVLRKGSYVYDSWKDPPLAIYLEFYIFNVTNKDAVLKGEKPVVNELGPYSFREYRHNKDVAHWDNGTITYRQPQTFVFDQAKTKGSMKDVVTTINPPYLTVANMVKYKGFALKYALKLTMLLENEKLFIEKTVEDLIWGYKDNLLTLARQFIPDIAPSDSFGFFLDRNNSDSGVYNINSGVDDIDKVGQINTWNGKAELDFWTTEYGNMINGSDGSTYPPFMDKNSTLYIFSTDICRSIYLTFEQETKFKGVDVYKFTAPKAFYQSVEDNPDNGAFCTPDLDHCLLAGVVNLTNCQKGAPAISSAPHFYLADQSYIDGVGGLKPEKQLHETFLDIEPLTGIPFNVAKRIQVNLFMENTTSFTDLKHVRNTIMPMIWIQEAAAADAGTLDLFKKQVQGNMKLGKTFIYVALSLGPSLVLLTVAVAIFLRRRRAGDRTLLLPAGHDDDIVINRNAADLGT
>Msti18718.Bri_10045_c
MAKSTFFLVLGFLVGLFLLASGVSLYFEFDTIIDNQVKSNVVLRKGSYVYDSWKDPPLAIYLEFYIFNVTNKDAVLKGEKPVVNELGPYSFREYRHNKDVAHWDNGTITYRQPQTFVFDQAKTKGSMKDVVTTINPPYLTVANMVKYKGFALKYALKLTMLLENEKLFIEKTVEDLIWGYKDNLLTLARQFIPDIAPSDSFGFFLDRNNSDSGVYNINSGVDDIDKVGQINTWNGKAELDFWTTEYGNMINGSDGSTYPPFMDKNSTLYIFSTDICRSIYLTFEQETKFKGVDVYKFTAPKAFYQSVEDNPDNGAFCTPDLDHCLLAGVVNLTNCQKGSPAISSAPHFYLADQSYIDGVGGLKPEKQLHETFLDIEPLTGIPFNVAKRIQVNLFMENTTSFTDLKHVRNTIMPMIWIQEAAAADAGTLDLFKKQVQGNMKLGKTFIYVALSLGPSLVLLTVAVAIFLRRRRAGDRTLLLPAGHDDDIVINRNAADLGT
>Msti103594.Tra_90080_
MYKSTISLIFMSVTGIVIVVAAIVVLSQMTSIIDSQVRKKVILRQGSVVYPLWKDPPMPIDMKFHFFNITNKQEVLKGATPVVEQIGPYSYHEYRHNKEVSHFDNGTLSYYQIQSFHFAPELTNGSLSDVVTTVNAPYVTVVNMLKFYSGMIQRDADILLNQEGEHLIYEKTVEELIWGYEDKVLAIAHKLMPDKFKAADFGFFLNRNNSSPGKFNIFDGTDDVSDIGKINTWNGLTNLSYWSTDFGNMINGSDGSSYEPFIPKDKRVYLFTTDICRSVYVEFEQELPYRGVDVYRFTAPESFYADASVNPDNYAFCTPDATHCLGKGLLNITNCQQGSPSVSSPPHFYQSSSEVRDRVVGMRPNKSLHQTFLDIDPLTGIPFQEYKRLQISMDVQQNANFTDLAHVSNVILPVLWIEEGAYVADYTLGVYNDNVTNKIWLGKFAANFLFGLGCFLIICSFSYLVYLVARRQVLVTGVSILPSGSSESPTNYGSCHDSPANTGEECNIQQEPNHTDYCERSATIDTFESTLPT
>Msti129898.Tri_44105_
MYKSTISLIFMSVTGIVIVVAAIVVLSQMTSIIDSQVRKKVILRQGSVVYPLWKDPPMPIDMKFHFFNITNKQEVLKGATPVVEQIGPYSYHEYRHNKEVSHFDNGTLSYYQIQSFHFAPELTNGSLSDVVTTVNAPYVTVVNMLKFYSGMIQRDADILLNQEGEHLIYEKTVEELIWGYEDKVLAIAHKLMPDKFKAADFGFFLNRNNSSPGKFNIFDGTDDVSDIGKINTWNGLTNLSYWSTDFGNMINGSDGSSYEPFIPKDKRVYLFTTDICRSVYVEFEQELPYRGVDVYRFTAPESFYADASVNPDNYAFCTPDATHCLGKGLLNITNCQQGSPSVSSPPHFYQSSSEVRDRVVGMRPNKSLHQTFLDIDPLTGIPFQEYKRLQISMDVQQNANFTDLAHVSNVILPVLWIEEGAYVADYTLGVYNDNVTNKIWLGKFAANFLFGLGCFLIICSFSYLVYLVARRQVLVTGVSILPSGSSESPTNYGSCHDSPANTGEECNIQQEPNHTDYCERSATIDTFESTLPT
>Msti7838.Bri_3729_c0_
MKFNGFVCSGVLVASGVFCLVLGLVISIMIPKKLKDGVTIAANSDAEERFKVPSVPIYANYYLFNITNEDKVYNTNVRAKVVDGDNNTRAVVSVDEIGPFVYRLHTSRNISSNENGKVQYKKFAHYEYIANRSVDFVDNIMFLSMDVFAALHKAAVGGLAMSKKLMTFIQTSPDLVLTSPITNRSAKALLEGWNSSFLEAINDTSDENIQTTLSLIDNNTVSEDFVIDTGENELPDIGRVLKYADASTFDNWNTSVFANMINGTDLVFHPHLLTSDKLEFFNPNLCRSVHMVFQKSMYIGGIQVYRYVFPKEMFESPYVNLRNADFCPNSGCLNHSGLLSVENCKDGIKTALSTPHHLMSDDILQGIPGMKPDVSKHESYMDIEPTTGTLLRMAQRFQANMYMSDVGINISLISPSSGRKKGGRRLTRLKYPVFGLYSRFSDQWVPLYWFDISLEADEPALNKLSSQLNKLVTYSCLKNAFFAIGVLLIILGVAMLVYSFLAKRKHVASKDITIPEENASKADVGPADDVATKSSVVDSSGWHSVAGAVA
>Pnaiakensis.g30987.t1
MSCCCDKQRRWASALVAVGVFLLISGVVALFSFPFVIERVYNSQASLVNGSAIFDMWVNPTENTPLYMNYYFFNITNAHEILSKGAKPNVTQVGPLVYREIQNKYNVTLGPKKEIVTYLNNHTFVYDAERSALKETDLIVSTNFLYWTLLGSIDANSSMSDTISTVINAIYDSNETKNAGSPFLQISAQDMLWGTNGNPFLNALKTLVPTLQANVGLQKNGSNDGVHTIYTGYNVDNENRGEHQGWNGNETLPYWKTPYCNMINGTDGTIFPTFLEDPHSLYIFSPDLCRSLLFDEQLEKQSVDGLDTSKFYLPAQVFNASDPDNKGFCVDESVCKDGLLDASKCYASKLTEDIPHVPFFNFTLQLSAIISSPHFMYADAQVIHSVNGMHPNETLHETFINVHLEMGVVVRAAKRIQVNTVLKQTPFLKQIKPLKNLPDNWTQLMPVFWLEERLYDNDAVIDEIKSKFVMPQSVVTLVSYCGVAIGIFLLIIAISIFVCCPIPYKTLIVDLDKDVDEDRDNLIGGEGDLRLANHRDGSSDA
>Pnaiakensis.g4919.t1
MGKKLLTGLLISATALLLLGLILLFSYPAIYDRETSLMRGSQVFKQWVEPDMPVYMKYHFFTYVNADRFLKGQDEKPEVKEVGVLSYREYQKKTDIKYQKRAQKVSYYNNKWYVFDAETSSMAETDTVVIPNILLFTILSSAPNSIERSILEKLINEWNTNATRRNGVSPFFEVGAADFLWGLKDNVLLSLLSPIIGGPTKFGIQTNNSNDGLYQVFTGKRHGNHNRGLVSAWNGERSLDYWSCDAANMLNGTDGSIFPVEMRRSPRLYVFNTQMCRSLFLEAQSGEEDVQGLSLTRYQTTPELFQVDFEDNMCFCEGGDVDRCLGDGLLDVSDCYEDRVSKVLDEDVQMSVIVSGPEFLYASNQTIESIVGFNPNPEIHNSFMNIHKPSGVLLSGAKRIQLNTRLTKFQLNSMSSVPDNWSYILPLFWAEEVLHVDEGVVQSIKSSEKFSLTMTVVSIVLTGLGFLLLLAAIFALIFTTSEESEVYVVNVDRKGEKQPLLVK
>Pnaiakensis.g4919.t2
MGKKLLTGLLISATALLLLGLILLFSYPAIYDRETSLMRGSQVFKQWVEPDMPVYMKYHFFTYVNADRFLKGQDEKPEVKEVGVLSYREYQKKTDIKYQKRAQKVSYYNNKWYVFDAETSSMAETDTVVIPNILLFTILSSAPNSIERSILEKLINEWNTNATRRNGVSPFFEVGAADFLWGLKDNVLLSLLSPIIGGPTKFGIQTNNSNDGLYQVFTGKRHGNHNRGLVSAWNGERSLDYWSCDAANMLNGTDGSIFPVEMRRSPRLYVFNTQMCRSLFLEAQSGEEDVQGLSLTRYQTTPELFQVDFEDNMCFCEGGDVDRCLGDGLLDVSDCYEDRVSKVLDEDVQMSVIVSGPEFLYASNQTIESIVGFNPNPEIHNSFMNIHKPSGVLLSGAKRIQLNTRLTKFQLNSMSSVPDNWSYILPLFWAEEVLHVDEGVVQSIKSSEKFSLTMTVVSIVLTGLGFLLLLAAIFALIFTTSKYEVMPDYSLDVDQKLSSSFASVDS
>Xboc115883.Tri_21177_
MAARCQIIALLVVGVVCFGLAIGLHYGFQAIFHDQVIKSVLLTEGSEALDNWVDPPAPIYIQFYFFNLTNPDDVVKGGKPNVTQIGPYTYREIRKKKNLTWYGNATLSYIQPLTYIFERSLSAGREDDNFTTVNIPFVTIVNLSRNMAGLVKDAIDLILRAANETLFKSFKVSDMLWGYEDPILKLIHTIDPALVPSSMFGLFLDKNGTDDGVYTTYTGEGDLSKVNTVNRWNGEDHLTFWSTKYANMINGSTDATLYQPFNNKKTVLRLFSSDICRSIDATYSKDVTVKGIPLYQFTAPPSLFANYTSNPDNVGFCTPDQDHCLGSGLLNVSNCHQDAPIVMSSPHFLDADPQIISAVDGIHPDRELHQTFLDLEPITGLIMEAAKRLQININIEPDSNYKQLQNVHQVFYPIVWLTEGATIDDDSVKEYISKVVFPQRVVDIVFYVLIGIGALMLILACVIIILSNRKKSEDLIVNAPTESSALLS
>Xboc115886.Tri_21179_
MAARCQIIALLVVGVVCFGLAIGLHYGFQAIFHDQVIKSVLLTEGSEALDNWVDPPAPIYIQFYFFNLTNPDDVVKGGKPNVTQIGPYTYREIRKKKNLTWYGNATLSYIQPLTYIFERSLSAGREDDNFTTVNIPFVTIVNLSRNMAGLVKDAIDLILRAANETLFKSFKVSDMLWGYEDPILKLIHTIDPALVPSSMFGLFLDKNGTDDGVYTTYTGEGDLSKVNTVNRWNADATLYQPFNNKKTVLRLFSSDICRSIDATYSKDVTVKGIPLYQFTAPPSLFANYTSNPDNVGFCTPDQDHCLGSGLLNVSNCHQDAPIVMSSPHFLDADPQIISAVDGIHPDRELHQTFLDLEPITGLIMEAAKRLQININIEPDSNYKQLQNVHQVFYPIVWLTEGATIDDDSVKEYISKVVFPQRVVDIVFYVLIGIGALMLILACVIIILSNRKKSEDLIVNAPTESSALLS
