# Supplementary material for: Absence of conserved immune signalling pathways and increased pathogen susceptibility associated to photosymbiosis in acoels
Source: BMC Biol. 2026 Jan 23;24:25. doi: 10.1186/s12915-026-02506-w (PMC12849515; doi:10.1186/s12915-026-02506-w)
Supplement: Supplementary file 10 — Additional File 10: Data S4 – Xenacoelomorpha C-type lectins. [file 12915_2026_2506_MOESM10_ESM.fasta]

>Convolutriloba_macropyga_genome.g12812.t3
MSIYQFLIAVRQDGNVLTNEAGEVTSHLMGTFYRTIRMIESGLKPIYVFDGKPPEMKSKELRGGNTLLSNVPNNFESANSIWIEPTAIREVSPTPGTSNDAIEVKGQDNIVTEPRRTINSPVYYIDNLVRSGSSRPHFEDSTQYSASAAASDANLLNNYQYDFPNSCILYTLLAMIGVTVFAVAFNLACPIFVLNRLDELVSEEVADVLKEQDLDTLNCAADWLPYRQNCYRKYRSKTARNYSRAVNFCDQLEATLAVPDSIADYSVIKALILSNEMLWLGINKSNGTWSSLSGKNVTTIMSLLTDAGEVDNEKECAILHSGGIHIEYCSFEDSGHILCSKSGN*
>Convolutriloba_macropyga_genome.g10036.t1
MSSSSSHNSDYENNHENSNRDSPRNNSRHQPSLSEVSALRFTRRHSAYNRPIRCFGFRCAYPMSLYSIGGIAFVFAVLTCICVASMQKITYTKIDDRIKSLTVLDRNNTARLDEIGDRTMGLSSTVEQIGTMLQKNIAREKSLSEKQRRMSTQMTAFSNKLNKLERDIASGLSKVNIKINNLIEKAKYAIVSASCEQHGGVIYGRKCFSILWNKAYNRTFQAAKQFCKSQNQTLAYPSNKGELHFMTKFMWSFEHLTPHVGFERSGDSSDFVSVDGRVKLNPTSNMWDVGFPAEGRGRFGFLRMDTTGDTRKLGNQPDGIHTFACFYRLIP*
>Convolutriloba_macropyga_genome.g9273.t2
MKLCFTVVKSAQRRRTVLLSVGFFCLLVLVAFTCAMIPGAFLIGRNNDLRTIRLERNYLRNQQLLLNNQLGNLTETANRLSKETIDQKNELSHLKNVMRVSKENLLDYFGVQFKSYSNHSVEYAQFSFGDNTINWNFGDQLCLSVQAQLAFPVAANHESVEDLKSSCPLDPISRSSSCWIGLNKETDGSTWVDSNGHRVGDIRDLPWGSGQPNNNEGYDCAYIRDGQLFSEVCSADSALRSAVNVSTYPVKFVCQNNFP*
>Convolutriloba_macropyga_genome.g10244.t1
MSFYLFILWIILCRTSLEKTVPPRGSRSNPFGDIRPGSRLTGARLMTRIANNTKSCAHQCTQHPYCISFNLCSKRICELNSHTVYSAVAHDNIILTQKKDCVYKGMQAQQLPHCFDGEQSVFKSVQDDYTPGLCKINTKRRDGIEVVELEVTDTSTEFKRVYRTKICYGPFHGGLPCPGGHQPLEWYKWTINSDKRTWWESVTACQNMGGKLLSHMNNTLDHIRYLVKKIRKTFWVGLSDRITDGQWLNMDGENVNNYIRLRYSYTGGNSRSDNLLKEVPDNLFRGVKVQSIELSIDFSSNLLSGLKAATVQTLINGSASYSQLKINLMDNPIHCNCLMRWVPQFSSSPSKGPNQLDIQGICHSPSHVKNMRISQVADHQMRCVPPVIINENHVFTFKEHSEHVQVLCDTVGDPDPFVFFDVKTINTILFPGQTQGRYSVDYSGNLHIEDVQLEDAGSILCVAGNVVQNTTGILTVKISAALSSTEIAVIVSAVISVSLFIILIIVALLILKCCPCCPKPKLSKLWRRNSDNDSIENFKASSNRMTSLSTANITFSSFPPPEFEEEERREIPLPELAKFGFQSLANQRSLNNSLGSQTSHSGRIPNGGYLPMEQADLGALEIKPRKVSEASEHSPSNPMNGNDSLENHNYQNIPLLTIPNLHNINNINDGPLNITFSSPTEHPNHFHSPAGEDQEDPDDPFNETGTTTQQLFCAAKLPGAIQLFPEPEEFVTNDRPLTSTSQRKKQSSKQKATANKGT*
>Convolutriloba_macropyga_genome.g9273.t1
MDSPSFQTRTSDRLQLIDNEENSGINTEQIVKSAQRRRTVLLSVGFFCLLVLVAFTCAMIPGAFLIGRNNDLRTIRLERNYLRNQQLLLNNQLGNLTETANRLSKETIDQKNELSHLKNVMRVSKENLLDYFGVQFKSYSNHSVEYAQFSFGDNTINWNFGDQLCLSVQAQLAFPVAANHESVEDLKSSCPLDPISRSSSCWIGLNKETDGSTWVDSNGHRVGDIRDLPWGSGQPNNNEGYDCAYIRDGQLFSEVCSADSALRSAVNVSTYPVKFVCQNNFP*
>Convolutriloba_macropyga_genome.g13243.t1
MSQSTILSSNATTLISKKLFTSGGDSLLNRLPPVVAKYFWYLVLLWIIINALAMLIIFSIAVAALRQNNDLEDEVADVVNGEVHFLQKLDRRLRRLERPHADCGDTMINSAHNMCIHVSRVKMTYAEAADACEALNNSHLAFPRDALEMAVLKSMAPFDPDQNNSVTFLGLSRTSDVLNDWQFHDSTTYNISQKLDEFWDIGEPNPAGNCAAFIVGSAHHNKVVTQDCSTPGYFICGKHHQANENN*
>Convolutriloba_macropyga_genome.g32546.t1
MSNSDNQVILNEQPEGGGAWQERYSFKYSNFGSASFINKVRDFVTTHKQLLFVSIVCLLLFIGFIVDFSHGSRLRDLENGSREKSKDSWIDYDYSDDAPDLMVNMDVIGKYQRLCSAFYCPQSEYCYCLSKEAANFQAANRTCVQVLAGELAQFQDTDHEHEITYKLWRRSSLRKPVFWIGLTKTKDQKEPQWLNCTDCAKPSDLDSHEKKAVNVSHGDHSCLMISEGVLQKYPCISPRLRNHEKKYVMDESKSPYWFDEDVMGQVYGLNALCECNSRSAANRVPSKTSAL*
>Convolutriloba_macropyga_genome.g13250.t1
MTSEAEVTFDIPTRQSRQVGESGDGGVSANNGLYGNLGKEFEKKKQFSDDSNCGGDSLLNRLPPVVAKYFWYLVLLWIIINALAMLIIFSIAVAALRQNNDLEDEVADVVSGEVHFLQKLDRRLRRLERPHADCGDTMINSAHNMCIHVSRVKMTYAEAADACEALNNSHLAFPRDALEMAVLKSMAPFDPAQNNPVTFLGLSRTSEALNDWQFHDSTTYNISQKLDELWDIGEPNPAGNCAAFIVGSAHHNKVVTQDCSTPGYFICGKHHQANENN*
>Convolutriloba_macropyga_genome.g26741.t1
MNRSGESTLTIQSGDDLHNSNQQQQQQQHQENNNQPILNGQNSFQESPVDWDIPHSSTLLGSSSAIHPFIDTSRSLSSQRSHVQYIATDSCEQYHQNGDNFCTGTLMRRIRTLEIQVRTGFIITCSLLAMIAIGCLVFMIHNTTSAQHHTAVYKEKASIIQATSSRQTEDKTNNNATPGSDYRLCQQMSNHYWSEELRKCYIFHHDPKFFGDAEKVCNSHNQMMAYPENEKEVQILHHLAKENTSNDSSIDLFIGFERYQNAFLSIDKRVLLSTLGISVQNYNSTDNSGQYCQISKSGSLEIVGEKRNGYFCTFKTDSISTRLVLVSISKSLRVL*
>Cmac115445.Tra_24119_
MLFLMAETVDVNAIFISERGGNTLLSNVPNNFESANSIWIEPTAIREVSPTPGTSNDAIEVKGQDNIVTEPRRTINSPVYYIDNLVRSGSSRPHFEDSTQYSASAAASDANLLKNYQYDFPNSCILYTLLAMIGVTVFAVAFNLACPIFVLNRLDELVSEEVADVLKEQDLDTLNCAADWLPYRQNCYRKYRSKTARNYSRAVNFCDQLEATLAVPDSIADYSVIKALILSNEMLWLGINKSNGTWSSLSGKNVTTIMSLLTDAGEVDNEKECAILHSGGIRIEYCSFEDSGHILCSKSGN
>Cmac61194.Bri_37606_c
MLFLMAETVDVNAIFISDRGGNTLLSNVPNNFESANSIWIEPTAIREVSPTPGTSNDAIEVKGQDNIVTEPRRTINSPVYYIDNLVRSGSSRPHFEDSTQYSASAAASDANLLNNYQYDFPNSCILYTLLAMIGVTVFAVAFNLACPIFVLNRLDELVSEEVADVLKEQDLDTLNCAADWLPYRQNCYRKYRSKTARNYSRAVNFCDQLEATLAVPDSIADYSVMKALILSNEMLWLGINKSNGTWSSLSGKNVTTIMSLLTDAGEVDNEKECAILHSGGIRIEYCSFEDSGHILCSKSGN
>Cmac123969.Tra_82006_
MLFLMAETVDVNAIFISERGGNTLLSNVPNNFESANSIWIEPTAIREVSPTPGTSNDAIEVKGQDNIVTEPRRTINSPVYYIDNLVRSGSSRPHFEDSTQYSASAAASDANLLKNYQYDFPNSCILYTLLAMIGVTVFAVAFNLACPIFVLNRLDELVSEEVADVLKEQDLDTLNCAADWLPYRQNCYRKYRSKTARNYSRAVNFCDQLEATLAVPDSIADYSVIKALILSNEMLWLGINKSNGTWSSLSGKVGIL
>Cmac63052.Bri_40559_c
MSSSSSHNSDYENNHNENSDRDSPRNNSRHQPSLSEVSALRFTRRHSAYNRPIRCFGFRCAYPMSLYSIGGIAFVFAVLTCICVASMQKITYTKIDDRIKSLTVLDRNNTARLDEIGDRTMGLSSTVEQIGTMLQKNIAREKSLSEKQRRMSTQMTAFSNKLNKLEKDIAARLSKVNIKINNLIEKAKYAIVSASCEQHGGVIYGRKCFSILWNKAYNRTFQAAKQFCKSQNQTLAYPSNKGELHFMTKFMWSFEHLTPHVGFERSGDSSDFVSVDGRVKLNPTSNMWDVGFPAEGRGRFGFLRMDTTGDTRKLGNQPDGIHTFACFYRLIP
>Cmac39612.Bri_18547_c
MSNSDNQVILNEQPEGGGAWQERYSFKYSNFGSASFINKVRDFVTTHKQLLFVSIVCLLLFIGFIVDFSHGSRLRDLENGSREKSKDSWIDYDYSDDAPDLMVNMDVIGKYQRLCSAFYCPQSEYCYCLSKEAANFQAANRTCVQVLAGELAQFQDTDHEHEITYKLWRRSSLRKPVFWIGLTKTKDQKEPQWLNCTDCAKPSDLDSHEKKAVNVSHGDHSCLMISEGVLQKYPCISPRLRNHEKKYVMDESKSPYWFDEDVMGQVYGLNALCECNSRSAANRVPSKTSSLTRGSSYYALSKYKFLDQQSAENNCTKISQSCYLVSFETRSEQKWLERQGFFNKYDGLMVWVGGKKMDKNDKYRWAKSDCNNQDLDFGTEMGEDTLCYALGTSVMSKHSWDDVIHGRDCQDFQAFACQVKTHSLKAAGAATDKQISLRLIQHLSSTCNVLDCITNSRCYCDLASRGSRNWKEAMIRCGLENMDMVIINDEEELKFLTTHDELGIRGYVAAHDFYNEKKLTWVNEKEGESGISNQATIEDSKLIKNWTATTGGCLYLKRSDPPFILQNCEIPGEALCEFDVKTFSDVWEQKQKDYEENEEKDD
>Cmac272337.Tri_454578
MTSEAEVTFDMPTRQSRQVGESGDGGVSANNGLYGNLGGGDSLLNRLPPVVAKYFWYLVLLWIIINALAMLIIFSIAVAALRQNNDLEDEVADVVNGEVHFLQKLDRRLRRLERPHADCGDTMINSAHNMCIHVSRVKMTYAEAADACEALNNSHLAFPRDALEMAVLKSMAPFDPAQNNPVTFLGLSRTSEALNDWQFHDSTTYNISQKLDELWDIGEPNPAGNCAAFIVGSAHHNKVVTQDCSTPGYFICGKHHQANENN
>Cmac18630.Bri_6968_c0
MTSEAEVTFDMPTRQSRQVGESGDGGVSANNGLYGNLGGGDSLLNRLPPVVAKYFWYLVLLWIIINALAMLIIFSIAVAALRQNNDLEDEVADVVSGEVHFLQKLDRRLRRLERPHADCGDTMINSAHNMCIHVSRVKMTYAEAADACEALNNSHLAFPRDALEMAVLKSMAPFDPAQNNPVTFLGLSRTSEALNDWQFHDSTTYNISQKLDELWDIGEPNPAGNCAAFIVGSAHHNKVVTQDCSTPGYFICGKHHQANENN
>Cmac115795.Tra_25114_
MNRSGESTLTIQAGDDLHISNQQQQQHQENNHQPILNGQNSFQESPVDWDIPQSSTLLGSSSAIHPFIDTSRSLSSQRSHVQYIATDSCEQYHQNGDNFCTGTLMRRIRTLEIQVRTGFIITCSLLAMIAIGCLVFMIHNTTSAQHHTAVYKEKASIIQATSSRQTEDKTNNNATPGSDYRLCQQMSNHYWSEELRKCYIFHHEPKFFGDAEKVCNSHNQMMAYPENEKEVQILHHLAKENTSNDSSIDLFIGFERYQNAFLSIDKRVLLSTLGFSVQNYNSTDNSGQYCQISKSGSVEIVGEKRNRYFCTFKTDSISTRLVLVSISKSLRVL
>Amphiscolops_sp.g18172.t3
VGDFYQSIITCTNEGGSLAVIDNEREWAFIAGKLNATCGYWVGATDRGHEGNWISVDGTSYAGPMYSEKDKSVDEEDRNCLVAVTDDAGSLHAKAMDCFTKGVGGICERRWETDVRHCDFGWFLYEGKCLHAEAYRGTYEESIKYCKLMGGALGAPQDEGIYEMMLSLGAGEGYWLGASDIKDEGFWITESDGTTYTGPYGKGQPVDEEGRNCLAILTDLPILKLEPGSKLCDTKGAGVVCSKDQYIDLSPLTPEMPKKVEVKNTTAVVPVTDEAGTTPEPTQAPEEKKHCKEGWIYWNFYCYKFEDYVTDFFEAVRKCNNMGGTLAIVESDEEMAFLANVGAGPGYWVGSTDRGHEATWINMDGSMYVGPFASGQPNNRGDNEDCLRFMTSTDSDAKNGLHLADACCNSDGSGYVCKSISNIIGGDVECDEDWHLYEDNCYYLNHNHYTWQEAKEACEFIQSYLTYPNDTDEIQFFHQIGASHGYWLGAKDTVAEGNWTTVKGEPYVGPPVNNNPNYANLTTNCMNLASARNGELFVSDSDCALNGTGGICKKDKRPYETKCPASWYLYEGRCYKITDQMGTQEEAVRDCEVQGGRVATARHRGILAFFLALGAGKGFWLGGNDLKEEGVWMDQWDERYVGVWADDEPDGNGTANCQVIWEYFGVLDVNDIHCDYYGSGAVCELQTDEYIHPYPVQSTPEVTVVENPDPMCLPNWFHFQGSCYKTVLYQGDYYSAQGKCSDMGGFLAILESIQDKDKIIELGATSGFWLGATDEGHEGNWTTLNAGIYKGPWGPDQPDNGGPSDNGTDGGQNCQALWDWEGLINVNDQFCRLIGEGFVCQRGVLNYDDSRNETIDGAEADSAKCDDEWLLREGTCYRAFDGNFTWFEAREQCEMIGGTLAVGGLTADLIFFSEISPSSAWMGALDNQKEGKWRTLDNQEYVGSWSLGYPRGTGDCMALIDGSVVDDRCDARLNHALCQKLPGQDSISNEEIVCGDEWRYFEGFCYKLIAEEYTFAEAMKQCATYDKGVIGYPHSQADMEFFMTMGLGESFWLGVTSNEEGKSWIDSDGKFYNGLFSMGYPKKSNDDDCLTTLKVDGLLGVVNKNCSTKEKGVLCRKATMDAPSCLPGWRLYNGMCYAARVGVMNWADAKVSCASEGGILAHPETNKDVNFFVSIGALHGCWLGANDIVQEGQWVTASGVDYAGPIIKSGVDSMSEADCLVLKMDNGNGKVNGLKCSQQLNCAVCQRMPDLPEDLSDIMCEAGFTFHGGKCWKTLLTKYANSYENARNSCESHDAEVGAPDDEEDLNFILNMGTIGNVVLGATDIEKEGIYMNHKGELYVGPKFDVDGINPDDDDCLMISEVEGKKVIIPTNCSPGKAFVGTVCSKNTIQHPLCESGWMWYNGMCYSAIRKTMVAEKAEEECQSMDSHVASPTNKGDLNFFRRAGAGDRFWLGATNVKDAAKWRNKDNTLYLGGWGTSKSEEGSCMRYEVNGLVNQVVKAKCAEEGTGTLCARLARPMVNVCPQGSFFHKNFCYRLVRNKAGDWADAESVCGETNATIAVPVDDEELRVIKNTGAGNNFWLGLECQDDKWISAVNGSSDLDLSDVPEVPKGCTEGECLKLSYQQGSVVLDKAPCLDTDGMEGTVCQMESLDSEAQIWCEDGWTFYDGKCYAALAAEVTWRDANVLCKFNSAEMGAPVTDADFNFYVTIGAKKGYWIGVTDIAVEGEWRTLDGKKYTGPWGDGQPNGKGDPGEDCMDIWTIDNGSPFLNDNPCKLRNKGVVCAKEPSQLVDYTSLCQPDWKFWKGYCYKFENRTMTYDRAKLFCDAQDNALVGFPNDENDIAFFNSFDIDEGVLFGITDADTEGSWVTSDGVSYEGTWFPGHPLINKDKNCAQLKTVKGRKYLFPERCSREATGFFCRSTVAQKPLCPLGFHLFDERCFSVIYGNFTWEEAKEECEDQKAMMAVPDDMEDLHFFISNGADKSFWLGASDRNQEATWINIDGTEYTGYDLTFLLHLTFRPWGKGRPNDFGSKEDCLNIWPLEGSLVVNDMNCDKKGAGVVCVKRKGQQPQCAPGWYLYDGKCYSRILGNIVYKEAVEICDAFQQGTIISAPEHYGVFDFLLGIGVGKGTWLGATDRHREGSFFTERKLRYGRKDENGELSQVFSFNEPNGGLVENCLIVDMKMGSLGVFDDRCDRYGTGVVCEYIPDWSLAEIPPPSTTLEPEIAKINNPCGEGWDTFQDSCYRMFLDDGIIFYDAILLCGEHNAHAAMINSEPELDYISKYEVSDFFLGGGDVKVESYWQHIDGQPMEPSVQKLFSFDPIVESDHNLDILTATFERGGRLTLGQISLDGPSNGVLCERPLGGYSPCPDGFALFFGYCYRFFDGKGLKWREAKEKCSSMDQVSLAVPQDYAEAGFVRFMGTFNESIWLGSSDIRREGHWQNVLSGSFNPGLWISSQPDGRSKQNCLALNYVGAVYGYADMECSHPESDGYICQANALGYAEPCPRGWDQREDFCYQYFGGDFNWYEAVGVCAFHDSMVAVGHCDRTDYYVSKAPHPTWIGGSDTRIEGDWRNVDLSDFPKDCWKKGEPNALTAEEDCLLLDEGLADFDCYQNISGVLCQKPVNDDYECPPHYARFFERCFKKNKGEKTFDKSHEHCESEGTMLGSPHFDDDLEFFKFYGNNQKLLLGTRFESIAWMTMNDEMYIGTWLPGEPDEAFTYCLKLDTKKDEYGPVGEKCDSGHEGFVCEIQAENISLSCPYGWYQYQESCYIKFAETVNWFQAVRTCGAFQAYPVIFDGEREKDFVFGHYHLRGNMYWFGAADVREEGVWTNIDGSEFNTHLFGTNNPTPDDYERDDCLIAYEDEIYPLRLIDYPCSSNGLGVVCEKPIETYIEPCPLGYTRYFGKCYKAYYEPVKIEVSYSTCGKIGAITSYPQTEDELDFLKAVVQEDDVLLGVEFYKEAAEQGDDEEMIIVGSDMDPIARKTQQTDCPETPDLAQLQIDETKKSPVIEVREITAQGTEVTLPALNQPPFSASCSVRQIVNSEATDMDLTPTLFIQDAVTEEIVPSSSQIPSPQFSRFLAYSRNQTLDPPSPRVVGLDAPDQRRMCTPLSENLENSNGDTHANTEPCGLSVTRQEVMLLSNMLGRIPRSFLAGGDEQATSLPFSIVESPSNFGTASPLTSSQDERNAQSSPGNSTQDPQNPDHGSRSPVSGPALGRAIVPVSRCANDNEEEGGSAPKGAK
>Amphiscolops_sp.g16542.t2
MAQLVVRLPGRHEVVEFDLNVTNVEEEEEITVEGNDTYEEVQKVTPDPDLFLHHEGKRLAEGKIAHRNDSTSNSTQHQINKKDEGDEIDVDVEILNDPEAEIDAEASVGSCLKGFYLFNSTGVCYGVIPFSAGGSDWTYGSMECAQQGCSLSVLESPEELKFANALPHIRERLWLGVTDRASEGRWVTVEGNPYCEDETAVGALCECPPFGEKRVCPSNAYLHDGFCYRIETGSGTWSDARYHCLSEGCEMASPNTLELFDFFLRMGAGEGTWLGPADIAEEGTWMNPDNTRYQGPWGQGEPNSYFGDEDCMQLGDYNDTVGVNDAVCESTGTAVLCKCDMQNVLNAGDVVTTSPEPEKEKERTTTEATTTIIPNDPHCPFGWFYSEDTFSCYKLHPLWADYYTSVRVCNDMGGALVSIDDEVEQEVVFNLTRRDYWIGANERGHEGLYVNLDGTIFAGDPPLYGNLSEMNDCLYVTQESRKLKKFSAVTDCHEKKKGFVCERLSSMRDGDINCGADWKLYESNCYYLNHNEFTWQEAKESCEFIQSGLAFPRKQSDVEFYQSIGAGHSYWLGAKDEATEGYWLDIDGIPYTGPWADGFPKADDKENCMVLEAVNDKLDPVHEDCSVNGTGAVCKKDKTPTKTLCNRGWYLYEGHCFKLLDRAGTKNDLKEACLHVGGRMAVPYNLGVFTDKDAIIKAFNDEKDWKSVAEAMSIKEATAITWIRNGGITKPKGGAIVVKKEERSVRDLVEWLENDPQLTLKQLQERIAEDYFLNICVNTVKNWLDGELISLKNVRCHPGTMNGNNNKRLRSIYVENTMRDRANGRNLVWVDETNFNLYCRRKEGRSKIGCRATVKQTASKGANLHCIGAMTSSRLVKFDSRRGSFTSESCKAWMRELINTCTEEGIEKPTIIIDNAPAHSNVETILGPNEDEFFIALGAGAGTWLGPTDVFPEGIWITPEGERFMGVWNFDEPNGGADENCMMMKEMEGYVGVTDERCEIMGTGAMCEVHPSENFLVPSNAPPKVEPVAAPX
>Amphiscolops_sp.g30157.t1
MDGKGLKTDVHKCESSCCNSLPGTAIVDRRGWLNYRDEDEEIEPGEKPRSKVTTAANTSASNWQSAPSMSVILKTVCFYFLGFVYLVEAQYVQSTAFELIKSAQQLVGSLDKQLSVDSPSKCAIECSKHKNCRSFNFCDDNFCELQREDIYSTDLRDQILQQKENCRYFGMKISSMPICQKNAVYVHDTDTERCGSTAKKVYYEWGPWEFGERIDKENEWKITMRRDVIIEAAHGGSEPVDSDREKVVSWLKFVTVELNWSEAVLNCENLGGHLFSKLNGSSTQLDFLVERLPKNDYHWLGIYTENRKTWKTVEGKGVEIDDSLLLWDKGQPNNWKGDQFHVCLSAENGRLNDIKQSMVLSSVCDML*
>Amphiscolops_sp.g5018.t2
XYQRPHFSSAYTPADQAPPPLPKPPTAPSVKRGKGRPRKKTRATRAPRSRKPSAKAASEDIYSRARGVKILQKDTECKYFGMIKERKPMCQQDGVFADIQNDGKTSENCAMIRRKRVDREWGEWGWNETLDDGVDRKTIQRRQILIDAAHGGIEGNGSSEKIVRWIKFVKHEMTWDKANESCELLGGELFHRVNGTQQQLDFFVDKMGNKSHWLGIYTDDHVVWKSVLGDVIKPELLLWKRGQPNNNGGDQNHVANTAPWDNVPTIGLSDNNNSEKKRFICDII*
>Amphiscolops_sp.g15397.t1
MTVYTMLPNATQWGYSSKRETGESTAATSSNIVGTFTQSFTEESERSFIDYFEETWIGRARIRNMRGRPEFALAMWNVLERLDHELPRQTNGCEGYHNAINRAMSCSHPTLFKFLETLKKFAVSWTKYLQYKSGMGQAKTKKSQLLTQSLALNAVGEKQSENETKGKGSNSSDEVHESISKLLPESQGDDWLKKVLSNVEKFLHEELAIASVSFNTDDLGIKFKYVSWKHLKLMREILRQFLSGTTIFAIHEVLKSSRHSCALSCSKLSTCRSFNFFDSIICELNSEDVFSVKWNNSTPMVTFASGEYSAMLQNHVPKCQQNGILVDIHNDVNPGKCYINNKRVDSQYGLWEMKKHHTDTDWKVYKERQLLLPSAHGGINSPDGTEKTLSWFKISNHLNWHDGWNFCEALNGTMFSDVNGTVEQLDFFYNIFPQTSLWLGILRGEMNGGWMTADGNVLESQQLVWGQNYPYADSTRTHVTLGYGSKTETKFYLRNNKPSAARKTLCDLV*
>Amphiscolops_sp.g29557.t1
MNSEHKVEHKTDQSQSNRTFENKSNVNETEQNKKTTSGQSEISTLKDSQTSNTENFDNMERENFYHCGATREIMDIIRRRNNSPESRRLIEQRNALSRPGTLRRRYDHQTQRTVFAPSRPNKRSREEIAEIDAELIRRANRLGEQPDEVREEGELENNETEEDCVVMRGDNLPIVDLSKYNTEGKEAKYIQINHIVGKLTTNKKATEDHIKRAEFEFMLDLKTLISKMAIDPELTRVRNSMRREDRETIPDAGYRDESQGLHSMSSISSGQTENPDLCGPRCGRRNNQPHRNGKDKEKQSGENTKSPKKKNSAEKKTRKEPTINASGEINPKNRHCLRCLDGKYGRWDEILRDILNGKLKLVKTRKTATNDTEEDDYDEDEEMPEEIGTPTPKVYDTSERDGRYIPIRTNPEEDALQLHTDGEISGEKIETNIRRSTRDSKNRIDTVPYHTLETFGEICGPEQKEHHSRKKFRSPQTSYQKRKHPQDLQTKTEKEKKKEGEMLYSGLYSDSPVENKDSPGQEEAEKKELSSSGIPRSSGSIYGANSENDSKTLIPMKNLNWAMRHVRYLGMKVGGKMNCEEEGVQILEERNPDRSMCKMAGKQHESYWGEWRHIVEIDTSEEWKKAEKRDCTLHTTHAPSTCNGKTSEVETMEWYKFVRENKTWYEATKYCKDLGGKLFSNLNGTFSQLEFLSNKLGSCGWIGGEKLGGSNWRTADGKSIPSENIVWAEGEPRSPYMYICHEELYTAWFGEMLSVCDLI*
>Amphiscolops_sp.g6935.t2
MSDQSRESTQSSETQASDNQNSQTTTTGEYSNSVPASAFNHIYPSVLQHSRRPATAGEYWRDKRLLWLRYLSFALIGMFAAAVFIICFQMAFQLNNANAAPTEAKSMVQPTPEEISTEANAAPNEVKPLVSGHDEFVATDYCPRFTKDLSERPDAKFVCETVCGYWSEQFQKCYKLSKSTNMYEEAKRKCENSYFKLGYPNTKSEAELMSHVFKQHFKIMPRTVKVFLGLNKTKQGCASIDGKVNYETNDEFPEAKSACTQLDSKSFGALNVDNAEIEFVADKFLYYFCTFDGVEVIADHYY*
>Amphiscolops_sp.g6935.t1
MSVVPGSAVFDRLMSHTSTESNTDSPPLEYMPGGSREQQLFQFDQNMLLSNWLRDDSQSVAATSVRIDQSRESTQSSETQASDNQNSQTTTTGEYSNSVPASAFNHIYPSVLQHSRRPATAGEYWRDKRLLWLRYLSFALIGMFAAAVFIICFQMAFQLNNANAAPTEAKSMVQPTPEEISTEANAAPNEVKPLVSGHDEFVATDYCPRFTKDLSERPDAKFVCETVCGYWSEQFQKCYKLSKSTNMYEEAKRKCENSYFKLGYPNTKSEAELMSHVFKQHFKIMPRTVKVFLGLNKTKQGCASIDGKVNYETNDEFPEAKSACTQLDSKSFGALNVDNAEIEFVADKFLYYFCTFDGVEVIADHYY*
>Amphiscolops_sp.g4998.t1
MKSKSTKCSGTSCKTRALVELQLQEQELERQAEVQKRLLEAEMHMKALQIAEATRKKVQAVGDKACLASIENDESYNDPEDSAESFSNEIKALKKEQPIANSSRIAPLLPKAELGRLHYFFLSRSIQLYSLPPIQRGRFAKVRELIRLVDGQKFAGKFQGKRRAAKHIDQEVQVYQLCSSHPRFPAVHGVYESGNEIVIVLDYAFGGEIYPYCVGTDPENPDDENSEGLVFTEDDVIKYMTQLLQAVQFLHKNNILHLDLKPQNILLSAPCPEGDIILVDFGLSRALDASSDQRVFAGTPDYLAPELVNYDPISSATDVWSLGVVCYVMLTGQSPFAGETAQKTSNNICNVDYEFPEDLFSGISEHAQTFISSIFKRNPKHRATIEECLQHPWICRNSSSSPSSSEKKSGKNMLQVEVVSTSPDREHVFWVNEDDPDHDPNDASRSASCSPSTCSESSENYSSPLQTSRAPGSTAITRTGVYHRLCQSEEHSSSSDSAAFLSDDDVTTLKRAADLASTSLPIPSSPPCPPQKFKSSSTSGARKSLSKESSSPGKLSDFRLCQEEGRFVDIQSDERSEHCAVNGKRVDREWGPWVNGQRIDESLQWKVTKVRKQIIGTAHGGVEGNNQSEKVVSWIKFVNQSMTWDECKTHCEALGGILFWIVDGTIGQLEFLLGKMEQKSFWLGIYTEDHAVWKSVTGEIMGEELLFWLSGQPNNYKGNQYHVVVDPPLPGTSSFGLGDYTKTGRRRCLCDMLFHIELDERDVGRQRPRLGSAQEYWPTLEELANAHDAEVSAFMARKNGNDIMLVCKQLLASFKKSSKSIENNPLDIKNEDIFSTEYGENILEEDANCKYYGMKRESEPICQQDGVFADIQSDDGNSTGCLIGGKRVDTMWGQWGGKEIVDDPPDWKIVNKRETLVDAAHGGIHDLADSERALEWIKFVDREMTWFDAKANCEKVNGTLFSRVDGTQEQLDFLLQKMNGTAHWLGIYTEDYKVWKSVTGDVFGRNPMFWKFWLLNDPENQQKYVANYPASNTVGFTGFVVDENSRAKGSVCDML*
>Amphiscolops_sp.g21989.t1
MAFFEMDDYSSAKKEKDGDKEFDEDEIVFDDMFGIAIVDDPEAAKRDQKFCSYFIVFGVIIPVLLGLILETYVNILEQEVGLLQAADFVNCTKKNGILSMRKGACFYVIDNTKKINFDETRQKCEAEGAELAYFEDDAELQVLADVLTFSTNSVATSALMGFEGDGEGQYTSLDGQKTLNLTRPTLIPKDDPRSELCFNIPIFKSSTITDSSQDQYQGPQYFFISLRVSSTSAATFNEEEEGIKMRFQICAKSLL*
>Ipul.Gene.212285::Tra_7662_c0_g1_i1::g.212285::m.212285
MEWQLLLLILLTLPDNFTAELYYSTSEVDWFSARDTCRSMGGRLLTPTSFAAVQALDTRDWDRFWVGWSDKETEGVFLADDGNTLDPNSSLWLTNNPDDYGSDEDCVEAFTVEDDQGFINDVSCTFISNFICEGTQNYYYYGTTAVTWFEARDECETRSGRLLSPTTSEEIAAADVHGWDFWTAWNDIKHEGAWVNDNSYLLDLVSPLWAPNHPTRGNGERCSAYGQADSKLHAAPCDMTTHNFICVLHFMEVDDDASELDSIYLFVRSSEQFQVGENGQNRVISFTVYLAGTDGSRTSPMTSGIMLGIENDDTTPNGFVLSFSEPGATSFSKAPAACFEISDSYGFIKTPVTGCTAFVLKQTSQTISSLTILPEVHESISFAETTSNISITYETSTGFTTEVMHYSGTSIQISNPSLVESFRLNATVSIHNGWVLHSSGEYCLTPPRVNVSLVVQSAVDKHGFTLNFPERIYYFLANDENGRHIVHWNSETPLAGWTLTGRTSGARHSVYLMPRCYVRDRSATYRTVDGEMVSLTFCTEPSIIDGSRLKIESSNATTLAIWDIIPTPGTLNSHVIIHLQCQHAGHTVQIIPAGNSLTASGLASGCLYSVDIYNYCDDVVSADVLHLEHHTRPQEISQAEVLEVTATEIKVGGVRSDSYFDGFTIQAFSDGWESEIVFSSTEMATIGGLVPATVYGVVLFAVAGAYSSDIPFLLTTETGSAQVKLATFRGDSNYTFIIQWKDVSVDGIDLKIDCEHQIWAFQQFFSEYKGPYTLMLVSSPCVFTIAVTYEGYIVEQRFIEEIQLPGANIHLGYVLDELSKEITLTVSSLQGTAESTENPPETTRHPHYASLKPRSLVLTVVLSVAAMLSMTAIAAAVSSVLTRRFLSRPPHSFRAHNFEMTERHAVATAADAPPASLDNPSGGVINEELGRKGKPPLIAVNNPLPVMDTIEVYNGIPTLRDNTPTGRLNWLMR
>Ipul.Gene.435276::Tri_116494_c0_g1_i1::g.435276::m.435276
MDSRPDSAADYVSHLSDQSLVSRRNVNSPDSAIPRQGDNPSVDPSGINGIFSADYDGQNVFLQHPSKENFNRQRDPLVSICVVVAALWLFVLTIGVIFALILAGAALGYKKEITPVEEIAREVSDLQMKLLDLERTVLGDGSCSISDGWISHRDKCYRFETVRETWADARAECEAREASLAYPGSIEEWIVINTIANGRPTWLGATDVEQEGVWRDSNGDEIEFLRLPWKRAQPDNAGASHHCLAIDTESEVTDEDCADMVRQYICVKTI
>Ipul.Gene.135959::Bri_30200_c0_g1_i1::g.135959::m.135959
ENAGLALEDVGVYNEFQDIVTSPAINNIPEKKKTPKTEVAKLVLLSVLILAVIAAVVVMLANTLLGVQNHEHDETTMQERLFEQTKTINSLAEILAAKKEDISEQHAEVNELRENFASLTDEMRDLEQEFVRLKPYTACLTEHGNAIYADGTCYFRISASVRITWNEAADRCASINASLASPRTEAQWRAVYDLSSSGNPWIGFRQSPPDGPWVDMDGHFVTQNVEAKFFDDVTGQDCAYGHSGNSWPKFVDDWACTGTSSDMICEK
>Ipul.Gene.202301::Tra_4366_c0_g1_i1::g.202301::m.202301
MGYSNWWYFRFSVDLRYILWGMLILQASTIIACITTIWICRGQLEARQAKSAISHQQLSNQGLAAMVVAAHDVITEQTNQIEALKTKYHQAYRPESQMQVCPANCDSGWLEYNQTCYFAPILQGKFEEVKDYCIGDKQGYVAYPRSLEEYTMLHSLAAGGGKTFLGLRRSSSGRWSNMVDGDSTTLLSNLWDRGSEGGEGRGSDSCACLKISRENNKLITCDCGEDSYFICAKQLKCV
>Ipul.Gene.458472::Tri_136787_c0_g1_i1::g.458472::m.458472
MGYSNWWYFRFSVDLRYILWGMLILQASTIIACITTIWICRGQLEARQAKSAISHQQLSNQGLAAMVVAAHDVITEQTNQIEALKTKYHQAYRPESQMQVCPANCDSGWLEYNQTCYFAPILQGKFEEVKDYCIGDKQGYVAYPRSLEEYTMLHSLAAGGGKTFLGLRRSSSGRWSNMVDGDSTTLLSNLWDRGSEGGEGRGSDSCACLKISRENNKLITCDCGEDSYFICAKQLKCV
>Ipul.Gene.460323::Tri_138427_c0_g1_i1::g.460323::m.460323
DNRAGAQDNAGVDLEEVDVYNEYQDIATSPAINVIPEEPRKKTPMTEVAKLVLLTVLILAVIAAGVVMLANILIGVDKHNQITQSKLPRAFTDELRNLKQEVDRLKPYTAEECLTEQDDAIYADGTCYFRISASVRITWNEAADRCASINASLASPRTEAQWRAVFDISRPGSAWIGFRQSPPDGPWVDMEGHVVTQNVEAKHYSEGTGEDCALGTSGRSWPKFVNDWACTLAIPSMICEK
>Ipul.Gene.460337::Tri_138438_c0_g1_i1::g.460337::m.460337
VMSNKKQMAMDNSAGAQDNAGLDLDNADIYNEYQEIATSPAINVIPERPRTKTWKTEVGKLVLLTVLILAVIAAGVVMLANILIGVDKHNQITQSKLPRAFTDELRNLKQEVDRLKPYTAEECLTEQDDAIYADGTCYFRISASVRITWNEAADRCASINASLASPRTEAQWRAVFDISRPGSAWIGFRQSPPDGPWVDMEGHVVTQNVEAKHYSEGTGEDCALGTSGRSWPKFVNDWACTLAIPSMICEK
>Ipul.Gene.460313::Tri_138421_c0_g1_i1::g.460313::m.460313
IVASPAINDIPERPRKKTPMTEVAKLVLLTILILAVVVAGAVMVANILVGADNDDAISQQQAEVNELRENLASLTDVVRNLEQEVEANELIAEQNETINSLAEILAAKEEDISQQRTEMNELSENLASLTDELRNLKQEVDRLKPYTAEECLTEQDDAIYADGTCYFRISASVRITWNEAADRCASINASLASPRTEAQWRAVFDISRPGSAWIGFRQSPPDGPWVDMEGHVVTQNVEAKHYSEGTGEDCALGTSGRSWPKFVNDWACTLAIPSMICEK
>Ipul.Gene.333509::Tri_29144_c0_g1_i1::g.333509::m.333509
MAAVHESLEMNSLESGGDYRDGECDYPVYEEPTNPYNYEGIRAQEIITNQIEKIQASKERKATCFKVVKITMIIIIGGVLLAAMMFHTEQHRQRLEEKILAQDDIIRKLWRNIVESENETYQSMYEIRDDLASLRDAVTRLNTRLNNPSAICLLDHENAIYADGTCYFATHESGITWFEARDKCSSMNASLASPRTEAQWRAVHDLSRSYSAWIGFRQSPSDGGPWRDMAGNDVTQNVRERLRSDSSGEDCAYAIRVMDWPKFVSDGNCDWTRPGFICEE
>Ipul.Gene.333520::Tri_29156_c0_g1_i1::g.333520::m.333520
MAAVYESVELNSRDSTGFDDREGESEYPVYEEPTNPYDYTGIRAHEIVTNQTEHIQASKERTLRKTTCCKVVKITILVITMIIIIGGVLLAAMMFHTEQHRQRLEEKILAQDDIIRKLWRNIVESENETYQSMYEIRDDLASLRDAVTRLNTRLNNPSAICLLDHENAIYADGTCYFATHESGITWFEARDKCSSMNASLASPRTEAQWRAVHDLSRSYSAWIGFRQSPSDGGPWRDMAGNDVTQNVRERLRSDSSGEDCAYAIRVMDWPKFVSDGNCDWTRPGFICEE
>Ipul.Gene.135961::Bri_30202_c0_g1_i1::g.135961::m.135961
ENAGLALEDVGVYNEFQDIVTSPAINNIPEKKKTPKTEVAKLVLLSVLILAVIAAVVVMLANTLLGVQNHEHDETTMQERLFEQTKTINSLAEILAAKKEDISEQHAEVNELRENFASLTDEMRDLEQEFVRLKPYTACLTEHGNAIYADGTCYFRISASVRITWNEAADRCASINASLASPRTEAQWRAVFDISRPGSAWIGFRQSPSNGPWVDMEGNVVTENVEAKLVSDDTGQDCAYGHSGNSWPKFVDDWACTGTSSDMICEK
>Ipul.Gene.460326::Tri_138430_c0_g1_i1::g.460326::m.460326
IVASPAINDIPERPRKKTPMTEVAKLVLLTILILAVVVAGAVMVANILVGADNDDAISQQQAEVNELRENLASLTDVVRNLEQEVEANELIAEQNETINSLAEILAAKKEDISEQHAEVNELRENFASLTDEMRDLEQEFVRLKPYTACLTEHGNAIYTDGTCYFKISVSNTWYDAAERCASINASLASPRTEAQWRAVYDLSSSGNPWIGFRQSPPNGPWVDMDGNTVTQNVEAKFFDDVTGQDCAYGHSGNSWPKFVDDWACTGTSSDMICEK
>Ipul.Gene.205647::Tra_5399_c0_g1_i1::g.205647::m.205647
MIAMENVYELDYAELPTEGVYSELKFDQYDVEKPFKFPIRNTVNFTIPPEHLPENQRKTRYSSIIALTVLIVAINVVTTITVIYLFNHFTDSCEEINSNNRNDTIEIMSPGFLSGNVKLSGLLEENQVLRRENIDLKCRLFGNTSLLRNNSCYFRIDENLDWYSGEDRCKRAGGHLADPSGIVSEMKSVTGDHDSWLGVFRFAGSGGTWFTAAGANITESAGGWPWYVGEPNDRHGAEDCVALGNNGSLFDLDCRVRLRPLCQVPLA
>Ipul.Gene.88157::Bri_17534_c0_g1_i1::g.88157::m.88157
MIAMENVYELDYAELPTEGVYSELKFDQYDVEKPFKFPIRNTVNFTIPPEHLPENQRKTRYSSIIALTVLIVAINVVTTITVIYLFNHFTDSCEEINSNNRNDTIEIMSPGFLSGNVKLSGLLEENQVLRRENIDLKCRLFGNTSLLRNNSCYFRIDENLDWYSGEDRCKRAGGHLADPSGIVSEMKSVTGDHDSWLGVFRFAGSGGTWFTAAGANITESAGGWPWYVGEPNDRHGAEDCVALGNNGSLFDLDCRVRLRPLCQVPLA
>Ipul.Gene.376075::Tri_72124_c0_g1_i1::g.376075::m.376075
MSRKTSTRRTSSIREFGCADLDDLRIDNAFLEPEKVSASESPPQEATQRKSAPKTTSVLPVISILLIITVGALLLAAFVIGLKLHEHGEIKMFEELVLEQSQLIINLEKALLSNVERINQLAEDLEASDGKILQHGETIGVLNYEFELNVQRVNELQDNLMLLRSKVEVLEEDKCLADDKDNIYANGTCYFAVENTATWDGANERCKTMNGTLASPYTKDQWQAVYDLSRSGSFWIGFRQSASDDSWMDMAGRNATRNVLKKWHGEDGVSEDCAYTYKGWSWPYIVGDLPCSEARRFICGK
>Ipul.Gene.48696::Bri_9086_c0_g1_i1::g.48696::m.48696
MTEMSARESLEAHFIDAATDEENTNCKSETVRPPIITNEAGEIETSTEEASQKPFVAILLENAVAYMDVDHYHAFEDGEDFYPVYEEPTNPGGYQGIRERESVKCQPATVEDPSRKMTCCKVVKIAVLVITLIILIDCVLLAMVYRFHMEQQATTSLESTVPTPRDQCYAEHVTHFTVAIYADGTCYFATHEFGITWFEARDKCSSMNASLASPRTEAQWRAVHDLSRSYSAWIGFRQSPSDGGPWRDMAGNDATQNVEERLVGGVGNDYDCAIAYVWLDWPKFVGDVNCDWHGPIPICEE
>Ipul.Gene.48744::Bri_9092_c0_g1_i1::g.48744::m.48744
MTEMSARESLEAHFIDAATDEENTNCKSETVRPPIITNEAGEIETSTEEASQKPFVAILLENAVAYMDVDHYHAFEDGEDFYPVYEEPTNPGGYQGIRERESVKCQPATVEDPSRKMTCCKVVKIAVLVITLIILIDCVLLAMVYRFHMEQQATTSLESTVPTPRDQCYAEHVTHFTVAIYADGTCYFATHEFGITWFEARDKCSSMNASLASPRTEAQWRAVHDLSRSYSAWIGFRQSPSDGGPWRDMAGNDATQNVEERLVGGVGNDYDCAIAYVWLDWPKFVGDVNCDWHGPIPICEE
>Ipul.Gene.344463::Tri_38011_c0_g1_i1::g.344463::m.344463
EVIPMESMNRAGESRENPENVNVVYEEINYDYNQINQYYDPMNESNSARQNQPIKKNSARTQVMEIIIVIAVVLIIIIGFLLLAATVNDTFERHSTVKELRKAYTGIRDELYEQDIGMTELKRDLSENNKQQIQQDIGLRELRRDLFETREQKIQQEAALSQIKKSLSEIKEQLSQQRASINNQEEKSATFVCQFKNLVTAVDRLNYILENHIHADGSYYFATDVGSAITWFEARDKCSSMDAKLASPRTETQWRAVYNLSRSAHTWLGFRQSPADGPWLDMSEIDVTQNVEEWLLKDDSGADCGYANMESQWPSFFHDWDCDNSRSRFICEK
>Ipul.Gene.48667::Bri_9081_c0_g1_i1::g.48667::m.48667
MTEMSARESLEAHFIDAATDEENTNCKSETVRPPIITNEAGEIETSTEEASQKPFVAILLENAVAYMDVDHYHAFEDGEDFYPVYEEPTNPGGYQGIRERESVKCQPATVEDPSRKMTCCKVVKIAVLVITLIILIDCVLLAMVYRFHMEQQATTSLESTVPTPRDQCYAEHVTHFTVAIYADGTCYFATHEFGITWFEARDKCSSMNASLASPRTEAQWRAVHDLSRSYSAWIGFRQSPSDGGPWRDMAGNDVTQNVEEKLRFDSFDQDCAYAYGGLDWPKFVWDGNCDLTVSRFICEE
>Ipul.Gene.48719::Bri_9089_c0_g1_i1::g.48719::m.48719
MTEMSARESLEAHFIDAATDEENTNCKSETVRPPIITNEAGEIETSTEEASQKPFVAILLENAVAYMDVDHYHAFEDGEDFYPVYEEPTNPGGYQGIRERESVKCQPATVEDPSRKMTCCKVVKIAVLVITLIILIDCVLLAMVYRFHMEQQATTSLESTVPTPRDQCYAEHVTHFTVAIYADGTCYFATHEFGITWFEARDKCSSMNASLASPRTEAQWRAVHDLSRSYSAWIGFRQSPSDGGPWRDMAGNDVTQNVEEKLRFDSFDQDCAYAYGGLDWPKFVWDGNCDLTVSRFICEE
>Ipul.Gene.48735::Bri_9091_c0_g1_i1::g.48735::m.48735
MTEMSARESLEAHFIDAATDEENTNCKSETVRPPIITNEAGEIETSTEEASQKPFVAILLENAVAYMDVDHYHAFEDGEDFYPVYEEPTNPGGYQGIRERESVKCQPATVEDPSRKMTCCKVVKIAVLVITLIILIDCVLLAMVYRFHMEQQATTSLESTVPTPRDQCYAEHVTHFTVAIYADGTCYFATHEFGITWFEARDKCSSMNASLASPRTEAQWRAVHDLSRSYSAWIGFRQSPSDGGPWRDMAGNDVTQNVEEKLRFDSFDQDCAYAYGGLDWPKFVWDGNCDLTVSRFICEE
>Ipul.Gene.48724::Bri_9090_c0_g1_i1::g.48724::m.48724
MTEMSARESHLSYIDSISHLSLIDLSYIDSATDEENTNCKSETVRPPIITNEAGEIETSTEEASQKPFVAILLENAVAYMDVDHYHAFEDGEDFYPVYEEPTNPGGYQGIRERESVKCQPATVEDPSRKMTCCKVVKIAVLVITLIILIDCVLLAMVYRFHMEQQATTSLESTVPTPRDQCYAEHVTHFTVAIYADGTCYFATHEFGITWFEARDKCSSMNASLASPRTEAQWRAVHDLSRSYSAWIGFRQSPSDGGPWRDMAGNDVTQNVEEKLRFDSFDQDCAYAYGGLDWPKFVWDGNCDLTVSRFICEE
>Ipul.Gene.48707::Bri_9087_c0_g1_i1::g.48707::m.48707
MTEMSARESLEAHFIDAATDEENTNCKSETVRPPIITNEAGEIETSTEEASQKPFVAILLENAVAYMDVDHYHAFEDGEDFYPVYEEPTNPGGYQGIRERESVKCQPATVEDPSRKMTCCKVVKIAVLVITLIILIDCVLLAMVYRFHMEQQATTSLESTVPTPRDQCYAEHVTHFTVAIYADGTCYFATHEFGITWFEARDKCSSMNASLASPRTESQWRAVNNLSRTNSAWIGFRQSPADGPWRDMAGDVTQNVEERLLRDDSGEDCAYASSGLDWPKFVSDVSCDWTGPRFICEK
>Ipul.Gene.333525::Tri_29160_c0_g1_i1::g.333525::m.333525
MTEMSARESHLSYIDSISHLSLIDLSYIDSATDEENTNCNSETVRPPIITNQAESTETSTEEASQKPFVAILLENAVAYMDVDHYHVFEDGEDFYPVYEEPTNPGDYQGIRERENVTYQPATVEGPSRKVTCCKVAKITILLITAIILIGGVLLAMMYRFHIEQQPSPLISYTEQATTSLVSTVPTPRHQCYAEHVTRFTYPIYADGTCYFALDSYITWFEARDKCSSMNASLASPRTESQWRAVNNLSRTNSAWIGFRQSPADGPWRDMAGDVTQNVEERLLRDDSGEDCAYAIRVMDWPKFVSDVSCDWTGPRFICEK
>Ipul.Gene.48684::Bri_9083_c0_g1_i1::g.48684::m.48684
MTEMSARESLEAHFIDAATDEENTNCKSETVRPPIITNQAESTETSTEEASQKPFVAILLENAVAYMDVDHYHAFEDGEDFYPVYEEPTNPGGYQGIRERESVKCQPATVEDPSRKMTCCKVVKIAVLVITLIILIDCVLLAMVYRFHMEQQATTSLESTVPTPRDQCYAEHVTRFTYPIYADGTCYFATHEFGITWFEARDKCSSMNASLASPRTEAQWRAVHDLSRSYSAWIGFRQSPSDGGPWRDMAGNDVTQNVEEKLRFDSFDQDCAYAYGGLDWPKFVWDGNCDLTVSRFICEE
>Ipul.Gene.333523::Tri_29158_c0_g1_i1::g.333523::m.333523
MTEMSARESLEAHFIDAATDEENTNCKSETVRPPIITNEAGEIETSTEEASQKPFVAILLENAVAYMDVDHYHAFEDGEDFYPVYEEPTNPGDYQGIRERENVTYQPATVEGPSRKVTCCKVAKITILLITAIILIGGVLLAMMYRFHIEQQPSPLISYTEQATTSLVSTVPTPRHQCYAEHVTRFTYPIYADGTCYFALDSYITWFEARDKCSSMNASLASPRTESQWRAVNNLSRTNSAWIGFRQSPADGPWRDMAGDVTQNVEERLLRDDSGEDCAYAIRVMDWPKFVSDVSCDWTGPRFICEK
>Ipul.Gene.344464::Tri_38012_c0_g1_i1::g.344464::m.344464
MTGTEVIPMESMNRAGESRENPENVNVVYEEINYDYNQINQCYDPMSESNSAGQNQPIKKNSARTQVMEIIIVIAVVLIIIIGFLLLAATVNDTFERHSTVKELRKAYTGIRDELYEQDIGMTELKRDLSEKNKQQIQQDIGLRELRRDLFETREQKIQQEAALSQIKKSLSEIKEQLSQQRASINNQEEKSATFVCQFKNLVTAVDRLNYILENHIHADGSYYFATDVGSAITWFEARDKCSSMDAKLASPRTETQWRAVYDMLGSDDAWLGFRQFPTDGSWLDMVGNDVTQNLVERLFRDDSRHDCAYARSYMYWPKFVGDWRCDGACKSFICEI
>Ipul.Gene.71943::Bri_13910_c0_g1_i1::g.71943::m.71943
MFTSKSMQMVMGKVKEGRKGCDLEDAFYEEVEYAYDDMREPVIFAKPQGEVDFPSQEAHRKPSGRKVAKMMLLVILLFATFVGVVMLTTRLMLLSADAAASKERISRQDIAVTELKELVSHQDNEVAELREDAISLQEQLEYLGHKMDQLLPTFEENCLALHENAMPVAWTCYFGFNSRYLVTWSGARDECSSMNGSLATPSSEAQWRAVYSLSRGASAWVGFRQSPSDGDWVDLAGDNVTERVREKLLWDDPRQDCAYALKDDDWPKFVRDAPCETYFSLICEK
>Ipul.Gene.341193::Tri_35935_c0_g1_i1::g.341193::m.341193
MPVATESMQMVMGKVKEGRKGCDLEDAFYEEVEYAYDDMREPVIFAKPQGEVDFPSQEAHRKPSGRKVAKMMLLVILLFATFVGVVMLTTRLMLLSADAAASKERISRQDIAVTELKELVSHQDNEVAELREDAISLQEQLEYLGHKMDQLLPTFEENCLALHENAMPVAWTCYFGFNSRYLVTWSGARDECSSMNGSLATPSSEAQWRAVYSLSRGASAWVGFRQSPSDGDWVDLAGDNVTERVREKLLWDDPRQDCAYALKDDDWPKFVRDAPCETYFSLICEK
>Ipul.Gene.341195::Tri_35936_c0_g1_i1::g.341195::m.341195
MPVATESMQMVMGKVKEGRKGCDLEDAFYEEVEYAYDDMREPVIFAKPQGEVDFPSQEAHRKPSGRKVAKMMLLVILLFATFVGVVMLTTRLMLLSADAAASKERISRQDIAVTELKELVSHQDNEVAELREDAISLQEQLEYLGHKMDQLLPTFEENCLALHENAMPVAWTCYFGFNSRYLVTWSGARDECSSMNGSLATPSSEAQWRAVYSLSRGASAWVGFRQSPSDGDWVDLAGDNVTERVREKLLWDDPRQDCAYALKDDDWPKFVRDAPCETYFSLICEK
>Ipul.Gene.341218::Tri_35941_c0_g1_i1::g.341218::m.341218
MPVATESMQMVMGKVKEGRKGCDLEDAFYEEVEYAYDDMREPVIFAKPQGEVDFPSQEAHRKPSGRKVAKMMLLVILLFATFVGVVMLTTRLMLLSADAAASKERISRQDIAVTELKELVSHQDNEVAELREDAISLQEQLEYLGHKMDQLLPTFEENCLALHENAMPVAWTCYFGFNSRYLVTWSGARDECSSMNGSLATPSSEAQWRAVYSLSRGASAWVGFRQSPSDGDWVDLAGDNVTERVREKLLWDDPRQDCAYALKDDDWPKFVRDAPCETYFSLICEK
>Ipul.Gene.48709::Bri_9088_c0_g1_i1::g.48709::m.48709
MTEMSARESLEAHFIDAATDEENTNCKSETVRPPIITNEAGEIETSTEEASQKPFVAILLENAVAYMDVDHYHAFEDGEDFYPVYEEPTNPGGYQGIRERESVKCQPATVEDPSRKMTCCKVVKIAVLVITLIILIDCVLLAMVYRFHMEQQATTSLESTVPTPRDQCYAEHVTHFTVAIYADGTCYFALDSYITWFEARDKCSSMNASLASPRTEAQWRAVHDLSRSYSAWIGFRQSPSDGGPWRDMAGNDVTQNVEEKLRFDSFDQDCAYAYGGLDWPKFVWDGNCDLTVSRFICEE
>Ipul.Gene.48756::Bri_9093_c0_g1_i1::g.48756::m.48756
MTEMSARESLEAHFIDAATDEENTNCKSETVRPPIITNEAGEIETSTEEASQKPFVAILLENAVAYMDVDHYHAFEDGEDFYPVYEEPTNPGGYQGIRERESVKCQPATVEDPSRKMTCCKVVKIAVLVITLIILIDCVLLAMVYRFHMEQQATTSLESTVPTPRDQCYAEHVTHFTVAIYADGTCYFALDSYITWFEARDKCSSMNASLASPRTEAQWRAVHDLSRSYSAWIGFRQSPSDGGPWRDMAGNDVTQNVEEKLRFDSFDQDCAYAYGGLDWPKFVWDGNCDLTVSRFICEE
>Ipul.Gene.71938::Bri_13909_c0_g1_i1::g.71938::m.71938
MFTSKSMQMVMGKVKEGRKGCDLEDAFYEEVEYAYDDMREPVIFAKPQGEVDFPSQEAHRKPSGRKVAKMMLLVILLFATFVGVVMLTTRLMLLSADAAASKERISRQDIAVTELKELVSHQDNEVAELREDAISLQEQLEYLGHKMDQLLPTFEENCLALHENAMPVAWTCYFGFNSRYLVTWSGARDECSSMNGSLATPSSEAQWRAVYSLSRGASAWVGFRQSPSDGDWVDLAGDNVTERVREKLLWDDPRQDCAYALKDDDWPKFVRDAPYRRCKINRRRQFHHHFKWELSGTIIYEQSKAINREHTIRSAH
>Ipul.Gene.341164::Tri_35927_c0_g1_i1::g.341164::m.341164
MPVATESMQMVMGKVKEGRKGCDLEDAFYEEVEYAYDDMREPVIFAKPQGEVDFPSQEAHRKPSGRKVAKMMLLVILLFATFVGVVMLTTRLMLLSADAAASKERISRQDIAVTELKELVSHQDNEVAELREDAISLQEQLEYLGHKMDQLLPTFEENCLALHENAMPVAWTCYFGFNSRYLVTWSGARDECSSMNGSLATPSSEAQWRAVYSLSRGASAWVGFRQSPSDGDWVDLAGDNVTERVREKLLWDDPRQDCAYALKDDDWPKFVRDAPYRRCKINRRRQFHHHFKWELSGTIIYEQSKAINREHTIRSAH
>Ipul.Gene.135958::Bri_30199_c0_g1_i1::g.135958::m.135958
ENAGLALEDVGVYNEFQDIVTSPAINNIPEKKKTPKTEVAKLVLLSVLILAVIAAVVVMLANTLLGVQNHEHDETTMQERLFEQTKTINSLAEILAAKKEDISEQHAEVNELRENFASLTDEMRDLEQEFVRLKPYTACLTEHGNAIYADGTCYFRISASVRITWNEAADRCASINASLASPRTEAQLKAVLHLTRTGWSWIGFRQSPSDGPWVDMKGNVVTQNVEAKLYIDQTGQDCAYGHSGNSWPKFVDDWACTGTSSDMICEK
>Ipul.Gene.333512::Tri_29147_c0_g1_i1::g.333512::m.333512
MAAVHESLEMNSLESGGDYRDGECDYPVYEEPTNPYNYEGIRAQEIITNQIEKIQASKERKATCFKVVKITMIIIIGGVLLAAMMFHTEQHRQRLEEKILAQDDIIRKLWRNIVESENETYQSMYEIRDDLASLRDAVTRLNTRLNNPSAICLLDHENAIYADGTCYFATHESGITWFEARDKCSSMNASLASPRTESQWRAVYNLTRSNYAWIGFRQSPADGGPWHDMAGNDVTQNVEERLLRDDSGQGCAYAYGGWDWPKFVNDGNCDWTMSRFICEE
>Ipul.Gene.460315::Tri_138422_c0_g1_i1::g.460315::m.460315
IVASPAINDIPERPRKKTPMTEVAKLVLLTILILAVVVAGAVMVANILVGADNDDAISQQQAEVNELRENLASLTDVVRNLEQEVEANELIAEQNETINSLAEILAAKKEDISEQHAEVNELRENFASLTDEMRDLEQEFVRLKPYTACLTEHGNAIYTDGTCYFKISVSNTWYDAAERCASINASLASPRTEAQWIAVYDLIRTGWAWIGFRQSPPDGPWVDMEGHVVTQNVEAKLYIDQTGQDCAYGLSTLYWPKFVHDRACTTTIPSMICEK
>Ipul.Gene.333510::Tri_29145_c0_g1_i1::g.333510::m.333510
MAAVYESVELNSRDSTGFDDREGESEYPVYEEPTNPYDYTGIRAHEIVTNQTEHIQASKERTLRKTTCCKVVKITILVITMIIIIGGVLLAAMMFHTEQHRQRLEEKILAQDDIIRKLWRNIVESENETYQSMYEIRDDLASLRDAVTRLNTRLNNPSAICLLDHENAIYADGTCYFATHESGITWFEARDKCSSMNASLASPRTESQWRAVYNLTRSNYAWIGFRQSPADGGPWHDMAGNDVTQNVEERLLRDDSGQGCAYAYGGWDWPKFVNDGNCDWTMSRFICEE
>Ipul.Gene.460310::Tri_138419_c0_g1_i1::g.460310::m.460310
IVASPAINDIPERPRKKTPMTEVAKLVLLTILILAVVVAGAVMVANILVGADNDDAISQQQAEVNELRENLASLTDVVRNLEQEVEANELIAEQNETINSLAEILAAKKEDISEQHAEVNELRENFASLTDEMRDLEQEFVRLKPYTACLTEHGNAIYTDGTCYFKISVSNTWYDAAERCASINASLASPRTEAQWIAVYDLIRTGWAWIGFRQSPPDGPWVDMEGHVVTQNVEAKLYQDHTGYDCAFGHNGYGWPKFVHDTSCTDSSSAMVCEK
>Ipul.Gene.460321::Tri_138426_c0_g1_i1::g.460321::m.460321
IVASPAINDIPERPRKKTPMTEVAKLVLLTILILAVVVAGAVMVANILVGADNDDAISQQQAEVNELRENLASLTDVVRNLEQEVEANELIAEQNETINSLAEILAAKKEDISEQHAEVNELRENFASLTDEMRDLEQEFVRLKPYTACLTEHGNAIYTDGTCYFKISVSNTWYDAAERCASINASLASPRTEAQWRAVYDLTRTGLAWIGFRQSSWNGPWVDMEGNVVTENVEAKLVSDDTGQDCAYGSYGIDWPKFVYGVTCTSTSSTMICEK
>Ipul.Gene.321427::Tri_19015_c0_g1_i1::g.321427::m.321427
MSSIKLDQILRAFNPNTNLDVAEWLKKFKLVAKSLKWEDLASHLPLFLEGSAFSVYDQLSEDKKDNFADIERALLAAFSLSSSDAYLQFTTRKLQHGESVEVLVSDLKKMLSLVGVSDVSGKEVAPILREQFIASLPHDVAIQVKSTVASSSEVSDASVAAQVCTSSDACMSCGEHVIDAPGWQFLRCPSLYGSSVRLVSSAAVTIRALSIQANPVVQNVVHEHQVAIESAHSNGFDCTNETCWTPDLAHDGEYYSGDNQSSCFKANHTVGARLTFSLPKSTRVHSVWLLGGKSEISYHYMTTGLSWAAARDSCVAMGGWLFSPSDRDTLARVNIYNWGNFWTGWNDHAVSRVFEDGLGNILPVGVDIWQPREPNNIRENCIHWWGNGYNDLSCGGSLPYICEAPSGCNDFIFHNHSSKSIDIERHDRGDL
>Ipul.Gene.321467::Tri_19026_c0_g1_i1::g.321467::m.321467
MSSIKLDQILRAFNPNTNLDVAEWLKKFKLVAKSLKWEDLASHLPLFLEGSAFSVYDQLSEDKKDNFADIERALLAAFSLSSSDAYLQFTTRKLQHGESVEVLVSDLKKMLSLVGVSDVSGKEVAPILREQFIASLPHDVAIQVKSTVASSSEVSDASVAAQVCTSSDACMSCGEHVIDAPGWQFLRCPSLYGSSVRLVSSAAVTIRALSIQANPVVQNVVHEHQVAIESAHSNGFDCTNETCWTPDLAHDGEYYSGDNQSSCFKANHTVGARLTFSLPKSTRVHSVWLLGGKSEISYHYMTTGLSWAAARDSCVAMGGWLFSPSDRDTLARVNIYNWGNFWTGWNDHAVSRVFEDGLGNILPVGVDIWQPREPNNIRENCIHWWGNGYNDLSCGGSLPYICEAPSGCNDFIFHNHSSKSIDIERHDRGDL
>Ipul.Gene.344457::Tri_38006_c0_g1_i1::g.344457::m.344457
VVYEEINYDYNRINQYYDPMNESNSARQNQPRKENSARTQVMKILIVIALVLIIIIGILLVAEIEEQHSQQRSSINKQKEDSAIFASEVRRLVMTVDRVTYILENHIHADGSIYFAIDAESGITWFEARDKCLSMSAKLASPRTETQWRAVYDMLGSDDAWLGFRQFPTDGSWLDMVGNDVTQNLVERLFRDDSRHDCAYARSYMYWPKFVGDWRCDGACKSFICEI
>Ipul.Gene.344455::Tri_38003_c0_g1_i1::g.344455::m.344455
RRGSQVMTGTEMIPMERMNGASKSSENLESADVVYEEINYDYNQINQYYDPMIESNSATQNEPVKKNSARTKVMKIIIVIALVLIIIIGILLLAATLNGREQRNAITGIRNELHQKDFVIRKNLSKIEKQLNCILENHIHADGSCYFAIDAESGITWFEARDKCLSMSAKLASPRTETQWRAVYDMLGSDDAWLGFCQSPTDGSWLDMVGNDATQNLVERLFRDDSRHDCAYARS
>Ipul.Gene.344456::Tri_38004_c0_g1_i1::g.344456::m.344456
PIKKNSARTQVMKILIVIALVLIIIIGILLLAEIKEQHSQDSAIFASQVKKLVTTVDRVNYILENHIHADGSIYFAIDAEYGITWFEARDKCLSMSAKLASPRTETQWRAVYDMLGSDDAWLGFCQSPTDGSWLDMVGNDATQNLVERLFRDDSRHDCAYARS
>Ipul.Gene.460333::Tri_138436_c0_g1_i1::g.460333::m.460333
IVASPAINDIPERPRKKTPMTEVAKLVLLTILILAVVVAGAVMVANILVGADNDDAISQQQAEVNELRENLASLTDVVRNLEQEVEANELIAEQNETINSLAEILAAKKEDISEQHAEVNELRENFASLTDEMRDLEQEFVRLKPYTACLTEHGNAIYTDGTCYFKISVSNTWYDAAERCASINASLASPRTEAQWRAVYDLSRTGYPWIGFRQSPSDGPRGRYGGKGCDAERGGKAFL
>Ipul.Gene.311645::Tri_10710_c0_g1_i1::g.311645::m.311645
MSNMAISMNNLPGARVNAGLDDEDISVYNEYNEPDRMAAKPVDKMSSEQGTRKSTSKTEIAKLVLQIAKLIIIVLGVIIVTVVLIELTSHDHKEFKKNQKSIVDLEKRLTDLREESVAHNEQMADLTDDLALLREAHENHLEDVDPLKPHTEEKCIEDHSNAVYVEGKCYFSPAVMYTVTWKEAVVECRMMGGTLASPRTEQQWQAVYNLSRTENSWVGFHQNSAGLWSDMAGTGATDNVAPK
>Ipul.Gene.452628::Tri_129774_c0_g1_i1::g.452628::m.452628
MSKAQDGLDAGDVDFESVSPSTSKLGSCKEHGGKSTGCALITEVVKIFFLVILVLTVIGVGGIFLGGKFLGLEKHDHKEVDTLREVVIENERRLNKLEVEMATCKNEMTTMKEQIDKLMECTGCNPITENQCLERYDSSRYADGVCYFRIGLLPAGMHWTDPAAVGATWFEARDMCRSMNATLAYPHSDDQWHAIWEMTRGYAWLGFRQVPSDGPWTDMEGVDVDAIIAQKLDTDHLYWSANSGEDCAVAYPGPWPRFFRDRPCDFKDNFIFFCQL
>Ipul.Gene.452630::Tri_129775_c0_g1_i1::g.452630::m.452630
CALITEVVKIFFLVILILAVIGVGGIFVGGNFLGLQKHDHKEVDTLREVVIENERRLNKLEVEMATCKNEMTTMKEQIDKLMECTGCNSITEEQCLERYDPSRYADGVCYFRIGLLPAGMHWTDPAAVGATWFEARDMCRSMNATLAYPHSDDQWHAIWEMTRGYAWLGFRQVPSDGPWTDMNGVDVDAIIAQKLDTDHLYWSDNSGEDCAVAHPEPWPRFFRDRPCDFKDNFIFFCQL
>Ipul.Gene.548354::Tri_204507_c0_g1_i1::g.548354::m.548354
MSKYNRFSDDSTPLQEDEDPLPNSSAQLSFNQVEARNDDSIFISPTVPKESGDRWSSLVGGLRLPGVLQPAAAFLVEHQYMILVWTGIIVMLTILIPTIRSHAYINSIKDDRFQPEPVVHDTSTKPLNLAIKDVNSLLNYCENLICPNTSDTNTCYCYNTDARVTWYEAKSICSERFGSLGGKLAQVKSANDRRSLEGSFLSESETEYFLVWLGASTDNSGVSKWVDSSSVDTSLLKLKDTGSFSRHNCLVINGKGEASPDECNPKYRSQPQGYICEKKIDAVIPPAITTEGSVCCKYINEDVCRHLSEIYNTELPLLCKRQSCYFYVKPESPTKWIDARIECIEKFGMDDLVAFKDSQERDDLRDFLEKRSSYSVNDTERVHPSMHFWIGATNFVQVDDEWKWVDTTSGMNFRDLRWKNSQGIPDSKKKCLMMKGDTHKPDYEFVPRNAMIGHPSDLVPVYRYINEMCAETQGFVCQMQFKDKSPDNGETTSNLSINDIRVDIKKYIMVYYDEKSKNVFFVPEGTLSSSSGAEEHCKLSVAHKTPTEELYRGNIDAFVAWVDDEVQLNSIKDALNDAHPSDRSEWVVVVDATLDGNRTASWNEESFGEDNTKPYDLSQLTVRSIGRGYEAHFLVGFGRSPSDSVEFDSWIIQSYNERFPTDVYVLCRTYVDIFYG
>Ipul.Gene.548358::Tri_204508_c0_g1_i1::g.548358::m.548358
MTRMSAKFDEKPPNFCLVTHNSCDDSTPLQEDEDPLPNSSAQLSFNQVEARNDDSIFISPTVPKESGDRWSSLVGGLRLPGVLQPAAAFLVEHQYMILVWTGIIVMLTILIPTIRSHAYINSIKDDRFQPEPVVHDTSTKPLNLAIKDVNSLLNYCENLICPNTSDTNTCYCYNTDARVTWYEAKSICSERFGSLGGKLAQVKSANDRRSLEGSFLSESETEYFLVWLGASTDNSGVSKWVDSSSVDTSLLKLKDTGSFSRHNCLVINGKGEASPDECNPKYRSQPQGYICEKKIDAVIPPAITTEGSVCCKYINEDVCRHLSEIYNTELPLLCKRQSCYFYVKPESPTKWIDARIECIEKFGMDDLVAFKDSQERDDLRDFLEKRSSYSVNDTERVHPSMHFWIGATNFVQVDDEWKWVDTTSGMNFRDLRWKNSQGIPDSKKKCLMMKGDTHKPDYEFVPRNAMIGHPSDLVPVYRYINEMCAETQGFVCQMQFKDKSPDNGETTSNLSINDIRVDIKKYIMVYYDEKSKNVFFVPEGTLSSSSGAEEHCKLSVAHKTPTEELYRGNIDAFVAWVDDEVQLNSIKDALNDAHPSDRSEWVVVVDATLDGNRTASWNEESFGEDNTKPYDLSQLTVRSIGRGYEAHFLVGFGRSPSDSVEFDSWIIQSYNERFPTDVYVLCRTYVDIFYG
>Ipul.Gene.213208::Tra_8011_c0_g1_i1::g.213208::m.213208
MSNMAISMNNLPGARVNAGLDDEDISVYNEYNEPDRMAAKPVDKMSSEQGTRKSTSKTEIAKLVLQIAKLIIIVLGVIIVTVVLIELTSHDHKEFKKNQKSIVDLEKRLTDLREESVAHNEQMADLTDDLALLREAHENHLEDVDPLKPHTEEKCIEDHSNAVYVEGKCYFSPAVMYTVTWKEAVVECRMMGGTLASPRTEQQWQAVYNLSRTENSWVGFHQNSAGLWSDMAGTGATDNVAPKVREDTSSQYCAIAWTAYDWPKFLGDLPCEHKYDLICEK
>Ipul.Gene.311661::Tri_10714_c0_g1_i1::g.311661::m.311661
MSNMAISMNNLPGARVNAGLDDEDISVYNEYNEPDRMAAKPVDKMSSEQGTRKSTSKTEIAKLVLQIAKLIIIVLGVIIVTVVLIELTSHDHKEFKKNQKSIVDLEKRLTDLREESVAHNEQMADLTDDLALLREAHENHLEDVDPLKPHTEEKCIEDHSNAVYVEGKCYFSPAVMYTVTWKEAVVECRMMGGTLASPRTEQQWQAVYNLSRTENSWVGFHQNSAGLWSDMAGTGATDNVAPKVREDTSSQYCAIAWTAYDWPKFLGDLPCEHKYDLICEK
>Ipul.Gene.59244::Bri_11297_c0_g1_i1::g.59244::m.59244
MSNMAISMNNLPGARVNAGLDDEDISVYNEYNEPDRMAAKPVDKMSSEQGTRKSTSKTEIAKLVLQIAKLIIIVLGVIIVTVVLIELTSHDHKEFKKNQKSIVDLEKRLTDLREESVAHNEQMADLTDDLALLREAHENHLEDVDPLKPHTEEKCIEDHSNAVYVEGKCYFSPAVMYTVTWKEAVVECRMMGGTLASPRTEQQWQAVYNLSRTENSWVGFHQNSAGLWSDMAGTGATDNVAPKVREDTSSQYCAIAWTAYDWPKFLGDLPCEHKYDLICEK
>Ipul.Gene.31642::Bri_5587_c0_g1_i1::g.31642::m.31642
MRNWVPIGLSRSSEAEQTSHHDMSKAQGGLDAGDVDFESASTSTSKLGSCKEHGGKSTGGCALITEVVKIFFLVILILAVIGVGGIFLGGKLLGLEKHEHTEVDTLKEVVIENERRLNKLEVEMATCKNEMTTMKEQIDKLMECSDCNPITEDQCLERYDSSRYADGVCYFRIGLLPAGMHWTDPAAVGATWFEARDMCRSMNATLAYPHSDDQWHAIWEMTRGYAWLGFRQVPSDGPWTDMNGVDVDAIIAQKLDTDHLYWSANSGEDCAVAYPGPWPRFFRDRPCDFKDNFIFFCQL
>Ipul.Gene.194970::Tra_2075_c0_g1_i1::g.194970::m.194970
MTGTEVIPMESMNRAGESTENLESADVVYEEINYDYKQISQYYDPMIESNSATQNEPVKKNSARTKVMKIIIVIALVLIIIIGILLLAATLNGREQRNAITGIRNEQHQKDFVIRNNLSKNEKQLNWILENHIHADGSIYFAIDAEYGITWFEARAKCLSINAKLASPRTETQWRAVYDMLGSDDAWLGFCQSPTDGSWLDMVGNDVTQNLVERLFKDDSGQHCAYTNNKKDWPKLVGDWHCGRTCKSFICER
>Ipul.Gene.521757::Tri_187022_c0_g1_i1::g.521757::m.521757
TTLNELPSLCHKENRSSCEENGVNHMEHMDVENKYRLPEETASNTHGGPKHRKSGCMTEGLKTVLLVVLVAVVVTMVAVGAFMRTTDTEKDDDEAWGLLEERLLFLEQLVNVLREEYVVSSQRLDDSLDDLASKNEQLRSQISSGHQKIDAALADDKVKRKAHHTALVDLLKIIENKVDPIAPYAEERCIEEHSRAIFVNDTCYFNLTFSDSVGWDEAALECMWNGGRLASPRTEAQWRAVYDLCTMDMPEYHESWIGFRQRPSNGAWRNMAGHNVTEHLGKRMLYDWEDSYDCAAISEYRPWPQFVHDRECVCPPGTCQANKHAVCEE
>Ipul.Gene.521754::Tri_187019_c0_g1_i1::g.521754::m.521754
MTQNSDQSHHLKKAPTMSQNHMMQENRSSCEENGVNHMEHMDVENKYRLPEETASNTHGGPKHRKSGCMTEGLKTVLLVVLVAVVVTMVAVGAFMRTTDTEKDDDEAWGLLEERLLFLEQLVNVLREEYVVSSQRLDDSLDDLASKNEQLRSQISSGHQKIDAALADDKVKRKAHHTALVDLLKIIENKVDPIAPYAEERCIEEHSRAIFVNDTCYFNLTFSDSVGWDEAALECMWNGGRLASPRTEAQWRAVYDLCTMDMPEYHESWIGFRQRPSNGAWRNMAGHNVTEHLGKRMLYDWEDSYDCAAISEYRPWPQFVHDRECVCPPGTCQANKHAVCEE
>Ipul.Gene.126961::Bri_27394_c0_g1_i1::g.126961::m.126961
MSKTQPVSKIVKSLLCAQTVVVLALTCAVVTGIVLFALDQHDMHDRISPLEAGAGGGDSDSTECLVERERARYADGACYFTLYMLSLNWTDAETECQLKNAHLASPRTEAQWRATHQLTQLDRDASWFGFTRSSSGSWLDMAGDDVSEALAPHLLNQDEWREEGDCANSYQLVSSGDVYTWPQFIEGSTCGNRKSFICEK
>Ipul.Gene.29504::Bri_5175_c0_g1_i1::g.29504::m.29504
MGSCKLQSKVDRAYDICFIICFPVSIIVIAVLCGLAVLALLALVDARGRLEDLEAGQVQKSCENAGWLAYDDTCYYAPNDVRGTYEESVAVCETLGAWLAYPRTLIEYVILDTIQSGIRAEETAFTYTGLRFNATSGAWEGREGDHTNYTDFLSNLWDADEPTDPARFPCAIMHRYANYAVNRLHDFSCGESYFLICAKLAL
>Ipul.Gene.170457::Bri_48884_c0_g1_i1::g.170457::m.170457
EMRPRVRLNWLAEDALDSGNVVVEARRDTSGGGDETIREKLSFLKTPQVKTAVMVVQFALNVALATALCCVVLQQNQSISNLISELASSVEKLDFMLEIMDSSNVEECTAKHDNSIFADGVCYFYLQEPSNWEDARDRCTSFGASLAAPRTENQWRAVYNLTRSYNAWIGFRQSPWGGPWRDMGGNDVTQNVEERLLRDDSGQGCAYAY
>Ipul.Gene.344845::Tri_39224_c0_g1_i1::g.344845::m.344845
KIAIDAVKTCHRPQTISLINLAGTDHEYCAPVAMGSCKLQSKVDRAYDICFIICFPVSIIVIAVLCGLAVLALLALVDARGRLEDLEAGQVQKSCENAGWLAYDDTCYYAPNDVRGTYEESVAVCETLGAWLAYPRTLIEYVILDTIQSGIRAEETAFTYTGLRFNATSGAWEGREGDHTNYTDFLSNLWDADEPTDPARFPCAIMHRYANYAVNRLHDFSCGESYFLICAKLAL
>Ipul.Gene.333527::Tri_29163_c0_g1_i1::g.333527::m.333527
MSQVQPAPVETRPGVRLNWVVEYGLDSGNVVVEARHDTSGGGDETRRKLSFIHKPQVTVTIMVVQLALNMALCTALCCVVYKLLQHNHAGSLREEALENDTISVCERHLAALKDEILQTNRVIFLMEENSLAMEQTILKQNQTIRNLTSELVTSAKKLDFMLGIMDSSNTEECTAKQDNSLFADGVCYFYLQERWNWEAARDRCTSLGASLAAPRTETQWRAMYNLTRSHNAWIGFRQSPADGPWRDMAGNDVTQNVEEKLRFDSFDQDCAYAYGGLDWPKFVWDGNCDLTVSRFICEE
>Ipul.Gene.521752::Tri_187018_c0_g1_i1::g.521752::m.521752
TTLNELPSLCHKENRSSCEENGVNHMEHMDVESKSRLPEETASNTHSGPKHRKSGCMTEGLKTVLLVVLVAVVVTMVAVGAFMRTTDTEEDDDEGWGLLEERLLFLEQLVKVLREEYVMSSQRIDDSLDDVASKNEQLRSQISSDHQQIDAALADDKVKRKAHHTALMDILQIIEDKVDPIPPYAEERCIEEHSRAIFANGTCYFNLTFSDSVGWDEAALECMWNGGRLASPRTEAQWRAVYDLCTMDMPEYHVSWIGFRQRPSNGAWRNMAGHNVTEHLGKRLLYDRDDSYDCAAISEYSPWPQFVTDLPCVCRPGMCRANKHAVCEE
>Ipul.Gene.87410::Bri_17358_c0_g1_i1::g.87410::m.87410
MGDSSLEMDHFYHELGPSNSDKYLLNLPPNEKVLSNCPQKKNFLPSCKHIMAAIFIVFVIAQAAYCITEISLMKNDLSGIRQTQHAEHSIDQLPNATTPSRAEFFRRLLMENSSLNFVQEKKRATFRKSCYILYDVNPLYPEGRSKSSWKTASSTCRTLEGSLAVPLSHNELDFLGQMIRPHTSRVWINAKRSPDIDTVGETSGDGGGSEWMTGSGNDIESSLDVMWHPGEPMAGKDCASMKIGDHIYPSLYSFNCSMALPFICMFNQC
>Ipul.Gene.143821::Bri_33313_c0_g1_i1::g.143821::m.143821
MEKRARMEPHFYHEVGVPHSKVYLISAASSQPNAATQDNTRLGKNPFQGCRNRDRVGLLVLLVILAAISLSGIVQILRLRQEVKDLRERNSILASNRGDCSEDHKANSTQNITQHQVRRYLMRESSILNHVVERTRETFQRSCYILYDKNPSHVAGEFSITWEDAVKTCDSLGGELALPATHRELDFLGRMTRPFSPEIAVNAHRITGDTQGWVTGSGREEIGGVLGPLWHPGQPEEASRGLECVGMRVGDHIYPSMYNYHCSRQLPFICTFDTC
>Ipul.Gene.143826::Bri_33314_c0_g1_i1::g.143826::m.143826
MEKRARMEPHFYHEVGVPHSKVYLISAASSQPNAATQDNTRLGKNPFQGCRNRDRVGLLVLLVILAAISLSGIVQILRLRQEVKDLRERNSILASNRGDCSEDHKANSTQNITQHQVRRYLMRESSILNHVVERTRETFQRSCYILYDKNPSHVAGEFSITWEDAVKTCDSLGGELALPATHRELDFLGRMTRPFSPEIAVNAHRITGDTQGWVTGSGREEIGGVLGPLWHPGQPEEASRGLECVGMRVGDHIYPSMYNYHCSRQLPFICTFDTC
>Ipul.Gene.143831::Bri_33315_c0_g1_i1::g.143831::m.143831
MEKRARMEPHFYHEVGVPHSKVYLISAASSQPNAATQDNTRLGKNPFQGCRNRDRVGLLVLLVILAAISLSGIVQILRLRQEVKDLRERNSILASNRGDCSEDHKANSTQNITQHQVRRYLMRESSILNHVVERTRETFQRSCYILYDKNPSHVAGEFSITWEDAVKTCDSLGGELALPATHRELDFLGRMTRPFSPEIAVNAHRITGDTQGWVTGSGREEIGGVLGPLWHPGQPEEASRGLECVGMRVGDHIYPSMYNYHCSRQLPFICTFDTC
>Ipul.Gene.231790::Tra_19929_c0_g1_i1::g.231790::m.231790
MEKRARMEPHFYHEVGVPHSKVYLISAASSQPNAATQDNTRLGKNPFQGCRNRDRVGLLVLLVILAAISLSGIVQILRLRQEVKDLRERNSILASNRGDCSEDHKANSTQNITQHQVRRYLMRESSILNHVVERTRETFQRSCYILYDKNPSHVAGEFSITWEDAVKTCDSLGGELALPATHRELDFLGRMTRPFSPEIAVNAHRITGDTQGWVTGSGREEIGGVLGPLWHPGQPEEASRGLECVGMRVGDHIYPSMYNYHCSRQLPFICTFDTC
>Ipul.Gene.344840::Tri_39223_c0_g1_i1::g.344840::m.344840
KIAIDAVKTCHRPQTISLINLAGTDHEYCAPVAMGSCKLQSKVDRAYDICFIICFPVSIIVIAVLCGLAVLALLALVDARGRLEDLEAGQVQKSCENAGWLAYDDTCYYAPNDVRGTYEESVAVCETLGAWLAYPRTLIEYSGIRAEETAFTYTGLRFNATSGAWEGREGDHTNYTDFLSNLWDADEPTDPARFPCAIMHRYANYAVNRLHDFSCGESYFLICAKLAL
>Ipul.Gene.495042::Tri_164125_c0_g1_i1::g.495042::m.495042
MNETSLEVGVKFPVNSQKLAEKEDFDDKISCLWVLRTAIRKTTAHGFSQLLHGSCYARFGWAIILLVMNGVFMYQSTELIRDVLRFPTFVSTTTVAEGTRKFPRITLCNQNKLRRSAVSMLPVGAPIRRLTDFEVLMNVNSNIENVHQTSTQSDSKQIQTSESITFETLLSQEDQSVAYDEKDVIIVDREMSWWNARAECERMELEMWVPESKAELTHFLPDAPPYDIYLGWNDLDEEGVYRDASGNILPTGTDIWMSDQPNNWGGIQHCLEYYYLAGIVIQDDQCDRLQRFACQGEFSITHLI
>Ipul.Gene.160524::Bri_41235_c0_g1_i1::g.160524::m.160524
MTNNQTMAMNERSEVEENAGLDLDDVGVYNEYSEAINGIPETPRKKTPKLKVAKLVLLTVLIIAVIALSGVVMLANILIDAGNDDKIYQQQAEMNELREEFASLTDVVRYLEEEVDRLKPYTAEECLTEHDNAIYADSTCYFRFSGFKFMTWGAAGDRCASINAALASPRTEAQWRAVYDLTRTGSARIGFRQSPPTGPWVDMDGNTVTQNVEAKLVRDDTGNDCAYCYISSSWPKFVHDNTCTGTVFPIICEK
>Ipul.Gene.112766::Bri_23346_c0_g1_i1::g.112766::m.112766
MSSEDSFSLGSLPSYRQRFQPWFVNLSPGLKLALWALFLTQILTTTFCVFTFFHCSAMLADEEPPPSSLRLADAPLTARQEQIFMSTKKLRQRQESLDETIRNAELALKGKYDPQCKAGWIRYEASCYRVSQSRLLYNESAATCREQGARLAFPGSLPELGIVRSLAVGGTDVIASYRKTLIGSHRVDSHWLSETGDDVSEYLSNLWDNGHPGSKNCTCLAVNSDHFNRIQGCSCELPFFSICAYRL
>Ipul.Gene.112754::Bri_23344_c0_g1_i1::g.112754::m.112754
MSSEDSFSLGSLPSYRQRFQPWFVNLSPGLKLALWALFLTQILTTTFCVFTFFHCSAMLADEEPPPSSLRLADAPLTARQEQIFMSTKKLRQRQESLDETIRNAELALEGKYDPQCKAGWIRYEASCYRVSQSRLLYNESAATCREQGARLAFPGSLPELGIVRSLAVGGTDVIASYRKTLIGSHRVDSHWLSETGDDVSEYLSNLWDNGHPGSKNCTCLAVNSDHFNRIQGCSCELPFFSICAYRL
>Ipul.Gene.344460::Tri_38009_c0_g1_i1::g.344460::m.344460
EVIPMESMNRAGESRENPENVNVVYEEINYDYNQINQYYDPMNESNSARQNQPIKKNSARTQVMEIIIVIAVVLIIIIGFLLLAATVNDTFERHSTVKELRKAYTGIRDELYEQDIGMTELKRDLSEKNKQQIQQDIGLRELRRDLFETREQKIQQEAALSQIKKSLSEIEEQLSKQRSSINNQEEKSATFAYQFKNLVTAVDRLNYILENQSHADGSYYFAIDAESGITWFEARDKCLSTNAKLAIPRTETQRRAVYNLSRSAHTWLGFRQSPADGPWLDMSEIDVTQNVEKWLVRDDNGADCGYANKEGQWPSFFHDWDCDNSRSRFICEK
>Ipul.Gene.17621::Bri_3035_c0_g1_i1::g.17621::m.17621
FTRGGIEEKTNEQISRTCEVFCNHNFSLTTDVDIQTETAMGRRVTCIFRLSIQPPFAWNVPGGMAVGVHHSRAGFRKGRSLRRLQLWNLSRLPFIPCQRRYLPSCGRRWPASVRAGYIGSGHPPATLSVVEKMLSKLAILLTAALCGYASENDVAFADGVPQYCQESCPEGWTFIDGLQHCYRLGNPEDPRSNVANFMDADTLCRSLGGSLPEADNMEELELLNSWAADTMLAVAADPAFFEEAKSNSTGLWWGYARRCYEAEVGEVGYVERRKKENFFSVNSPSARMPCNLWRFFPLEYAQPRDEAGINQGMEEACVARRKLYNNAPGHNRGLDDYPCSTENFVVCMKPNIPNLQQRCMNPDLMGTRPQWKEPLPPRRERKLTINKITNEATSDPEKAELVIDSLYATKPRFALKNETISLAPGWDVNRQCKA
>Ipul.Gene.495025::Tri_164118_c0_g1_i1::g.495025::m.495025
MNETSLEVGVKFPVNSQKLAEKEDFDDKISCLWVLRTAIRKTTAHGFSQLLHGSCYARFGWAIILLVMNGVFMYQSTELIRDVLRFPTFVSTTTVAEGTRKFPRITLCNQNKLRRSAVSMLPVGAPIRRLTDFEVLMNVNSNIENVHQTSTQSDSKQIQTSESITFETLLSQEDQSVAYDEKDVIIVDREMSWWNARAECERMELEMWVPESKAELTHFLPDAPPYDIYLGWNDLDEEGVYRDASGNILPTGTDIWMSDQPNNWGGIQHCLEYYYLAGIVIQDDQCDRLQRFACQGIRDCNERRSKSISECPVFNLSSVFQANTATGERVKKFRCEDTKTCIDQRLFCDGSPNCDDSSDEQCGTCNYGSFTCDDGDCIDGLRRCDGILDCIDESDELDHYCFG
>Ipul.Gene.155457::Bri_38422_c0_g1_i1::g.155457::m.155457
MNETSLEVGVKFPVNSQKLAEKEDFDDKISCLWVLRTAIRKTTAHGFSQLLHGSCYARFGWAIILLVMNGVFMYQSTELIRDVLRFPTFVSTTTVAEGTRKFPRITLCNQNKLRRSAVSMLPVGAPIRRLTDFEVLMNVNSNIENVHQTSTQSDSKQIQTSESITFETLLSQEDQSVAYDEKDVIIVDREMSWWNARAECERMELEMWVPESKAELTHFLPDAPPYDIYLGWNDLDEEGVYRDASGNILPTGTDIWMSDQPNNWGGIQHCLEYYYLAGIVIQDDQCDRLQRFACQGIRDCNERRSKSISECPVFNLSSVFQANTATGERVKKFRCEDTKTCIDQRLFCDGSPNCDDSSDEQCGTCNYGSFTCDDGDCIDGLRRCDGILDCIDESDELDHYCNGKLYPELRANCFGVNGNPSL
>Ipul.Gene.228052::Tra_16265_c0_g1_i1::g.228052::m.228052
MNETSLEVGVKFPVNSQKLAEKEDFDDKISCLWVLRTAIRKTTAHGFSQLLHGSCYARFGWAIILLVMNGVFMYQSTELIRDVLRFPTFVSTTTVAEGTRKFPRITLCNQNKLRRSAVSMLPVGAPIRRLTDFEVLMNVNSNIENVHQTSTQSDSKQIQTSESITFETLLSQEDQSVAYDEKDVIIVDREMSWWNARAECERMELEMWVPESKAELTHFLPDAPPYDIYLGWNDLDEEGVYRDASGNILPTGTDIWMSDQPNNWGGIQHCLEYYYLAGIVIQDDQCDRLQRFACQGIRDCNERRSKSISECPVFNLSSVFQANTATGERVKKFRCEDTKTCIDQRLFCDGSPNCDDSSDEQCGTCNYGSFTCDDGDCIDGLRRCDGILDCIDESDELDHYCNDSLRNSSLFYCCSSNQVIEIDKTNDGVIECYVDASDE
>Ipul.Gene.141670::Bri_32530_c0_g1_i1::g.141670::m.141670
MTVWMCPFQGMSVGEADEELLIPDAESRTATKISKKKVIGAVLTIAGVLGSLGVNAWDGVETFKLTQDREVKNSLIRENLIDENLHRKDVATIKSLQRFLSAFQRDSGMNSWDTYGSREYSYSVIRTVNHLPWTRAGDLCQFANASYAEPWSPREFQALAEAVRGRSECYTGVNRLQDGVNWRAADNQHISSLDQFWAGGKPPPLNPSIACSYLLNGQNGTFLHGASCGGTSPAVSCVVCAKKLHP
>Ipul.Gene.222928::Tra_12594_c0_g1_i1::g.222928::m.222928
MTVWMCPFQGMSVGEADEELLIPDAESRTATKISKKKVIGAVLTIAGVLGSLGVNAWDGVETFKLTQDREVKNSLIRENLIDENLHRKDVATIKSLQRFLSAFQRDSGMNSWDTYGSREYSYSVIRTVNHLPWTRAGDLCQFANASYAEPWSPREFQALAEAVRGRSECYTGVNRLQDGVNWRAADNQHISSLDQFWAGGKPPPLNPSIACSYLLNGQNGTFLHGASCGGTSPAVSCVVCAKKLHP
>Ipul.Gene.168435::Bri_46995_c0_g1_i1::g.168435::m.168435
MRRVRLLKLLGKSCVGVVAASLCVLCVVHNVISFLELYGEESVVFQPRFQEGPFEPPAILFLGNDIDVASCQRSDSSDRCDLVRLVFDFTVRDVVEYRALFERLPRWASKATITSIRNLPSCPAGAGPREAASARQRRSAAQGESTVAKSFARGVGRIDYGLEVCSALGGSMYAPEYIEAADIVLKMVGLENGDILTGWRPNASGVWESQDGRAITEDHQLWAVGEPAKNQDCVRYRNGQLESVSCGPANHFICDLRSRDYIFVEPMAINAAFEFCRARSSCVFKPRNADDAVAVVQHEQLSPSYEYDGETLVASGWRKSSNETWDAYISRSSNSSEMWTEFEGVDSQDNCAYLFVDYYRSHGGVHDFASIHCDFDGFGTVCDTRDDSCIEDTTTVRTSTTATPEITTLEPGVEQEFCDVLNVIEDLPDQQLKPFVLVAIRGPSQWEMRETVDIRISLSANDSGAHRLVTHSFAIMEEIFRESAEDKTARYNLLLELLNGYSWNFSPAKLDQMVQLSKTESHKPNGSVEYRFKQESQHRSGMNISEAGFSIRWKDGVYFIAWHSSAFDLWTAIATMIGAALMLERGLRGLLGVVNLIRGYPAAPEGVECAPEPAAEERDVPVADQRPPPPAHPPMKLRPRRPTQRPIVPRELMHDF
>Ipul.Gene.519436::Tri_184720_c0_g1_i1::g.519436::m.519436
MSSEDSFSLGSLPSYRQRFQPWFVNLSPGLKLALWALFLTQILTTTFCVFTFFHCSAMLADEEPPPSSLRLADAPLTARQEQIFMSTKKLRQRQESLDETIRNAELALEGKYDPQCKAGWIRHEASCYRVSQSRLLYNESAATCREQGARLAFPGSLPELGIVRSLAVGGTDVIASYRKTLIGSHRVDSHWLSETGDDVSEYLSNLWDNGHPGSKNCTCLAVNSDHFNRIQGCSCELPFFSICAYRL
>Ipul.Gene.433271::Tri_114044_c0_g1_i1::g.433271::m.433271
HVPCQIKLHNCTALMSSNQAMAMETSRAHDNGGLDVGDVDVYSEYREPENTVSEPAPKENYTGDPRKSTPIFEVVKILLLITLIVVVIVVGAVILTTVIIWLKNHDHKDIEESLKLELQQLKVDVEALEKAGECLSQHNDAIYADGFCYFKIESYVSWAGANPKCNEENATLATPSTDAQWRAVYEQITGTNEYWIGFYQSPPEGPWIDVSGENANANVMPRMVRDDSNADCAHLPAGQPTPLPSGATIAPEYWWPYFVHDAACSSRYSFICQK
>Ipul.Gene.482124::Tri_154543_c0_g1_i1::g.482124::m.482124
EPSRNEDAKLILIVTICVVVVVGVILLALILIGWMSHDKDMKSLKETIQNLKEENRQLKDEIIENAEGIRAIEAKIDMEFQQLDAVIRVKTEQLESSINSLTKAVEKTLYRVCIMKNDSALYATGVCYFVVNLSRYITWYEARDECEARNATLASPYTEYQWRTVFDLSRTGEPWIGFRQGGDGQPWEDMTGNDVDEMVTERLLEDDSGQDCAFASSGWSWPAFLRDVDCGSLWWSSFICQQ
>Ipul.Gene.189017::Bri_107154_c0_g1_i1::g.189017::m.189017
SSEVFSKPSLNSSGISGQGIVAERILYRHYETLRRRYELTLHVELGWSNPTLSSKVSTMILRNLKLLWKLSLGLAVASLCVLCVAQNVISFLNLYGEESVVFQSRFQEGPFKPPAILFLVNDIDVAKCSMDTDEECDYVKLVYDFTVRDVVEYRSLFEWLPKWASKATITSIQNLPTCDSSNIGGRRVESRQKRSSNSVATSFVAGNGNFDNATSECSDAGGFIYSPEYEKSAEIVLEMVGLTDGYILTGWKYSAGVWESEDGRSISVSHDLWALDEPSSPNNKQCVQYRRGGLSSVSCSNIGAFICDLRNRDYIFVEPMSADSLFDFCRNQTSCVFRPRSTEDAIALLQNKQLSDGFPADVGHTFAVLGWRKAGSETWDAYVDANGIALDLFFTSARYVLNSDLMDCTYVDVDYQYGKVGRVADIPCSSNYGYGTVCDTRGYFRSTNLIIELVFLDHVANILPRSESD
>Ipul.Gene.313746::Tri_12860_c0_g1_i1::g.313746::m.313746
DPSDLSKRSSVTTIQEASAAVRMEMNGMRILLLATSIVQTLILLGILIGIFVLVLGSGELGKQEPAKQEPANQDEQSSYSMYEKCTEKGIGKSMLNGNKCFAFFGQGDWDTANRTCTEYGGHLPTPISNEDMRILARAMYDGSDNCWCGSNPYWIGYRRYDDFSWISVTGQNVTADLQSMWRDNNPGASPRDCVIYWGVRINSGLSTAGICEYEYNFFCEFTF
>Ipul.Gene.313745::Tri_12859_c0_g1_i1::g.313745::m.313745
MDGVQPAQSLPRPPPQPMPNPYMVHSRRRPVNWLRDDPSDLSKHSSVTTIQEASAAARMEMNGMRILLLATSIVQTLILLGILIGIFVLVSRSGEPVKQEPARQEPANQDEQSSYSMYEKCTEKGIGKSMLSGNKCFAYFGKGDWDTANRTCTEYGGQLPTPISKEDMRMLARALYDGSDDCRCGSNPYWIGYRRYDDFSWISVTGQNVTADLQSMWRDNNPGASPRDCVIYWGVRINSGLSTAGICEYEYNFFCEFTF
>Ipul.Gene.313737::Tri_12853_c0_g1_i1::g.313737::m.313737
MDGVQPAQSLPRPPPQPMPNPYMVHSRRRPVNWLRDDPSDLSKHSSNTTIQEASAAVRMEMNGMRILLLATSIVQTLILLGILIFVLGIFVLVFRSGEPGKQEPAIQEPANQDEQSSYSMYEKCREKGIGKSMLSGNKCFAYFGKGDWDTANRTCTEYGGQLPTPISKEDMRMLARALYDGSDDCRCGSNPYWIGYRRYDDFSWISVTGQNVTADLQSMWRDNNPGASPRDCVIYWGVRINSGLSTAGICEYEYNFFCEFTF
>Ipul.Gene.144472::Bri_33529_c0_g1_i1::g.144472::m.144472
MSRKTSTRRTSSIREFGCADLDDLRIDNAFLEPEKVSASESPPQEATQRKSAPKTTSVLPVISILLIITVGALLLAAFVIGLKLHEHGEIKMFEELVLEQSQLIINLEKALLSNVERINQLAEDLEASDGKILQHGETIGVLNYEFELNVQRVNELQDNLMLLRSKVEVLEEDKCLADDKDNIYANGTCYFAVENTATWDGANERCKTMNGTLASPYTKDQWQAVYDLSRSGRNATRNVLEKLKVDDDSEDCAYTYKGWSWPYIVGDLPCSEARRFICGK
>Ipul.Gene.460663::Tri_138618_c0_g1_i1::g.460663::m.460663
MHIEMSVPGGRHNAGMDVEDIGVYDEYQEELKDTSDPLPTPIIELAKLILLIILILAVIAVGVVILAAVLIGQKEVTEKSAGNSERIDVLMEELDILRSKLETLEEEFERFHGHDSINVGEKYYFILRYYVTWDEATVECSDRNATLASPATEAQWRAVYDLSPWVRSWVGFYRSPNGGAWWDMAGRNADDNLAARLVRNDTMEECPGVAVSGHMDWPGVVVLLPCEYHYGFICEKVLEKGPDAN
>Ipul.Gene.313741::Tri_12856_c0_g1_i1::g.313741::m.313741
MDGVQPAQSLPRPPPQPMPNPYMVHSRRRPVNWLRDDPSDLSKHSSVTTIQEASAAARMEMNGMRILLLATSIVQTLILLGILIGIFVLVSRSGEPVKQEPARQEPANQDEQSSYSMYEKCTEKGIGRSTLSGNKCFAYFGQGDWDTANRTCTEYGGHLPTPISNEDMRILARALYDGSDDCCGSNIHTWIGYRRYEDSSWISVTGQNVTANLKPMWRDYEPAASPRDCVMYYGERINSALSTAGRCEYELTFFCEFTF
>Ipul.Gene.460662::Tri_138617_c0_g1_i1::g.460662::m.460662
MDYGTNAQYALQLMHIEMSVPGGRHNAGMDVEDIGVYDEYQEELKDSSDPIPTPIIELAKLILLIILILAVIAVGVVILAAVLIGQKEATEKSAGNSERIDVLMEELDALRGKLENLEEDFERFHGHDSINVGEKYYFIKRYYVTWDEATVECSDRNATLASPATEAQWRAVYDLSRWVRSWVGFYRSPNGGAWWDMAGRNADGNLAARLVRNDTMEECPGVAVSGHMDWPSVVVLLACEYHYGFICEKVLEKGPDAN
>Ipul.Gene.149223::Bri_35484_c0_g1_i1::g.149223::m.149223
MELFDVGSGIKDSEDAIMMIPRNVSRTAVVTQEQPEQTIDDDNKEKLSLLFLFRGFLLNTTAHGIPRAVAAENWWRRWFWVTAVSLFGLIFIVQIALMLVDVYSYPVAVNIEVESQDLIKFPTITVCNSNKLRRSAVERSEDPLARDLARFERFLQLSINESVRQLTGRQIGQPKPLQLPEDNATTPDVVYWLTKAPWISAERQCAELRMQLPVCELYDSLRHLHAQGWDTIWCRWNDVAKEGEWVSFEGESLGDYDVRWNAGEPNNWKGSESCAEFHKAKQGLNDIPCNLWKNFACVKIIRGEWKFTE
>Ipul.Gene.168431::Bri_46994_c0_g1_i1::g.168431::m.168431
MSSPSWSCMARSLSSSSRASKKDLSSHRVRMCVKLLIENYHPAAAILFLGNDIDVASCRRRRRSDSSDRCDLVRLVFDFTVRDVVEYRALFERLPRWASKATITSIRNLPSCPAGAGPREAASARQRRSAAQGESTVAKSFARGVGRIDYGLELCAFWGGSMYAPEYRGAADIVLKMVGLENGDILTGWRPNASGVWESQDGRAITEDHQLWAVGEPAKNQDCVRYRNGQLESVSCGPANHFICDLRSRDYIFVEPMAINAAFEFCRARSSCVFKPRNADDAVAVVQHEQLSPSYEYDGETLVASGWRKSSNETWDAYISRSINSSQMWTEFKHVNIQRDCAYLFVLYEHGRVLEFASIECDFDGLGTVCDTRDDSCIEDTTTVRTSTTATPEITTLEPGVEQEFCDVLNVIEDLPDQQLKPFVLVAIRGPSQWEMRETVDIRISLSANDSGAHRLVTHSFAIMEEIFRESAEDKTARYNLLLELLNGYSWNFSPAKLDQMVQLSKTESHKPNGSVEYRFKQESQHRSGMNISEAGFSIRWKDGVYFIAWHSSAFDLWTAIATMIGAALMLERGLRGLLGVVNLIRGYPAAPEGVECAPEPAAEERDVPVADQRPPPPAHPPMKLRPRRPTQRPIVPRELMHDF
>Ipul.Gene.505628::Tri_172895_c0_g1_i1::g.505628::m.505628
MSSPSWSCMARSLSSSSRASKKDLSSHRVRMCVKLLIENYHPAAAILFLGNDIDVASCRRRRRSDSSDRCDLVRLVFDFTVRDVVEYRALFERLPRWASKATITSIRNLPSCPAGAGPREAASARQRRSAAQGESTVAQSFAIEAGRIDYGLELCAFWGGSMYAPEYRGAADIVLKMVGLENGDILTGWRPNASGVWESQDGRAITEDHQLWAVGEPAKNQDCVRYRNGQLESVSCGPANHFICDLRSRDYIFVEPMAINAAFEFCRARSSCVFKPRNADDAVAVVQHEQLSPSYEYDGETLVASGWRKSSNETWDAYISRSSNSSEMWTEFHVVGSQANCAYLHVDHNDGRVHDFASIHCAFDAFGTVCNTRDDSCIEDTTTVRTSTTATPEITTLEPGVEQEFCDVLNVIEDLPDQQLKPFVLVAIRGPSQWEMRETVDIRISLSANDSGAHRLVTHSFAIMEEIFREAAEDKTARYNLLLELLNGYSWNFSPAKLDQMVQLSKTESHKPNGSVEYRFKQESQHRSGMNISEAGFSIRWKDGVYFIAWHSSAFDLWTAIATMIGAALMLERGLRGLLGVVNLIRGYPAAPEGVECAPEPAAEERDVPVADQRPPPPAHPPMKLRPRRPTQRPIVPRELMHDF
>Ipul.Gene.235825::Tra_25238_c0_g1_i1::g.235825::m.235825
MKPKQVLSLSWKTSIGVTAACLCVLCVVQNVISFLELYGEESVVFTQVFQKGPFEPPAIVFLGNDIGVAHCSNESSSQTGCDFVKLVYDFTVRDVVVYRDMFLRLPRWASKATITSIRNLPSCPAGAGPREAASARQRRSAAQGESTVAQSFAIEAGRIDYGLELCAFWGGSMYAPEYRGAADIVLKMVGLENGDILTGWRPNASGVWESQDGRAITEDHQLWAVGEPAKNQDCVRYRNGQLESVSCGPANHFICDLRSRDYIFVEPMAINAAFEFCRARSSCVFKPRNADDAVAVVQHEQLSPSYEYDGETLVASGWRKSSNETWDAYISRSSNSSEMWTEFHVVGSQANCAYLHVDHNDGRVHDFASIHCAFDAFGTVCNTRDDSCIEDTTTVRTSTTATPEITTLEPGVEQEFCDVLNVIEDLPDQQLKPFVLVAIRGPSQWEMRETVDIRISLSANDSGAHRLVTHSFAIMEEIFRESAEDKTARYNLLLELLNGYSWNFSPAKLDQMVQLSKTESHKPNGSVEYRFKQESQHRSGMNISEAGFSIRWKDGVYFIAWHSSAFDLWTAIATMIGAALMLERGLRGLLGVVNLIRGYPAAPEGVECAPEPAAEERDVPVADQRPPPPAHPPMKLRPRRPTQRPIVPRELMHDF
>Ipul.Gene.505623::Tri_172894_c0_g1_i1::g.505623::m.505623
MRRVRLLKLLGKSCVGVVAASLCVLCVVHNVISFLELYGEESVVFQPRFQEGPFEPPAILFLGNDIDVASCRRRRSDSSDRCDLVRLVFDFTVRDVVEYRALFERLPRWASKATITSIRNLPSCPAGAGPREAASARQRRSAAQGESTVAQSFAIEAGRIDYGLELCAFWGGSMYAPEYRGAADIVLKMVGLENGDILTGWRPNASGVWESQDGRAITEDHQLWAVGEPAKNQDCVRYRNGQLESVSCGPANHFICDLRSRDYIFVEPMAINAAFEFCRARSSCVFKPRNADDAVAVVQHEQLSPSYEYDGETLVASGWRKSSNETWDAYISRSSNSSEMWTEFHVVGSQANCAYLHVDHNDGRVHDFASIHCAFDAFGTVCNTRDDSCIEDTTTVRTSTTATPEITTLEPGVEQEFCDVLNVIEDLPDQQLKPFVLVAIRGPSQWEMRETVDIRISLSANDSGAHRLVTHSFAIMEEIFRESAEDKTARYNLLLELLNGYSWNFSPAKLDQMVQLSKTESHKPNGSVEYRFKQESQHRSGMNISEAGFSIRWKDGVYFIAWHSSAFDLWTAIATMIGAALMLERGLRGLLGVVNLIRGYPAAPEGVECAPEPAAEERDVPVADQRPPPPAHPPMKLRPRRPTQRPIVPRELMHDF
>Ipul.Gene.149181::Bri_35478_c0_g1_i1::g.149181::m.149181
MELFDVGSGIKDSEDAIMMIPRNVSRTAVVTQEQPEQTIDDDNKEKLSLLFLFRGFLLNTTAHGIPRAVAAENWWRRWFWVTAVSLFGLIFIVQIALMLVDVYSYPVAVNIEVESQDLIKFPTITVCNSNKLRRSAVERSEDPLARDLARFERFLQLSINESVRQLTGRQIGQPKPLQLPEDNATTPDVVYWLTKAPWISAERQCAELRMQLPVCELYDSLRHLHAQGWDTIWCRWNDVAKEGEWVSFEGESLGDYDVRWNAGEPNNWKGSESCAEFHKAKQGLNDIPCNLWKNFACVKIIRGESTLAEWTHLNVMRLCKQVRLPWTAARGGDLSQT
>Ipul.Gene.149630::Bri_35650_c0_g1_i1::g.149630::m.149630
MSETQASSKVLRWVVGFQTVTVLALVIIIVTVTVLFGLKLNDLEGRQENGDDSSGSTNEQECQWESELTRYVDGKCYFRLSTRMNWTEADAECVLRKGRLTSPRNEAQWRVIYQLISTAPTNSAWIAFSGSRSGPWQDIAGDDVTETLAPHLSSPDEWPVEDSDHFCLNVYKLDTWPEFVRGHRCSSTTAFICEK
>Ipul.Gene.124653::Bri_26826_c0_g1_i1::g.124653::m.124653
MNCEMNARCMCLASFPDIPESPTSAEFRQAVSAETMSQRCGTDTAFHDYADIAQYYSSHPGESILDFAPRTCSDFSIVECVDEVAVRSVEMLTKENLDGDEADVLDNQADTYWQSFSLDSPSVLAASVTASAVHAVSVLIPTLSEKTVLHQNLTVKLDVHDSADYCASLGAFMWEPVTAAQLRKAAGELFRPSCWVAWNDELEEGVFVSMRGNVLPAGATVWNDGQPNNWNGIEDCAEIQSSTGLLNDVRCSSTKSCTGCTFSNETEMDTAVVRVCSNDSGVPSDCRTCGAVAGVAAAAGEWANVTCPSGGLAGNLVLVEQPAGSMLQVAGLAVIASPCREDVARDACECMRCLNDWCGDEYAACSCSAEDTAECGGYRSCVAGQPESVRQECCPQHDHILPQNGSDERLCEVAKVTDHYRHLINLFSEAETREYCEAVDAIVDSIPQQELTPFVLVMLSGPRSIGLLNASQLRVRLNHNESGVWGLTTHSYSEMRARFMTEDRYERYSLLVDLIDGYSWSFASASLDQTVHMTKTVIREAGTTDKHRMQNQIFFSHADTEGEVRAAVSWQSSLFFVASSSPAFDWLTGAQMLVQMLLMLDRAFQTVQRVLAKPPAPAPATGKAKTPAIKHSASLAVPGGPMGKHPPLSPRNSGRKVSPLTAATTSPANAAHQGPMSCQKKGDGMAVPLIPTARPSRRSSKQDDVRTNEVQRVNQQQARARRPYPRLVRRPSQLRQGGDAGGGGGGGE
>Ipul.Gene.365816::Tri_60153_c0_g1_i1::g.365816::m.365816
MPDFKNNFTFLEIESPDLTEELFQDRGPFFRKLKRLLHAAMIAVIAIGLTVMILAGLVDFNSTAIKKCDARFKDFSPSFSNSSRTCYFTSSQLFSWQEAFQFCKNVDALMAFPADREELLAIQKSIRLAEANSWLGIKRNVTQHSEDDEIVKETQYHSMSGDEITSIVTTYIIQETAQVGQCVYFSEVGVWPLVLAEDSCKQRFRSTCQVHI
>Ipul.Gene.313742::Tri_12857_c0_g1_i1::g.313742::m.313742
MEMNGMRILLLATSIVQTLILLGILIFVLGIFVLVFRSGEPGKQEPAIQEPANQDEQSSYSMYEKCREKGIGKSMLNGNKCFAFFGQGDWDTANRTCTEYGGHLPTPISNEDMRILARALYDGSDDCCGSNIHTWIGYRRYEDSSWISVTGQNVTANLKPMWRDYEPAASPRDCVMYYGERINSALSTAGRCEYELTFFCEFTF
>Ipul.Gene.313736::Tri_12852_c0_g1_i1::g.313736::m.313736
MDGVQPAQSLPRPPPQPMPNPYMVHSRRRPVNWLRDDPSDLSKHSSVTTIQEASAAARMEMNGMRILLLATSIVQTLILLGILIGIFVLVSRSGEPVKQEPARQEPANQDEQSSYSMYEKCTEKGIGRSTLSGNKCFAYFGQGDWDTANRTCTEYGGHLPTPISNEDMRILARALYDGSDDCMCGGNPYWIGYRRYDDFSWISVTGQNVTADLQSMWRDNNPGASPRDCVIYWGVRINSGLSTAGICEYEYNFFCEFTF
>Ipul.Gene.313754::Tri_12865_c0_g1_i1::g.313754::m.313754
PYMVHSRRRPVNWLRDDPSDLSKRSSVTTIQEASAAVRMEMNGMRILLLATSIVQTLILLGILIGIFVLVLGSGELGKQEPAKQEPANQDEQSSYSMYEKCTEKGIGKSMLNGNKCFAFFGQGDWDTANRTCTEYGGHLPTPISNEDMRILARALYDGSDDCCGSNIHTWIGYRRYEDSSWISVTGQNVTANLKPMWRDYEPAASPRDCVMYYGERINSALSTAGRCEYELTFFCEFTF
>Ipul.Gene.139564::Bri_31648_c0_g1_i1::g.139564::m.139564
MVLLPLILLLGFRLTLGGAAYWTNGCDENGSGLYLYMPESSISWDDAAAACEARGGSLATFADLADLQARDYFAGHHGSATQLLVGYNDKQIEGLWVDMSGEEFGSMTSETEGSDCAAITISDGSLSEIECATAATYAYYCYVTMFISDVGLQDTWATARTTCTDQNAVLVFPRNRHEAGFIRGKTGTDDFWVDWTDAAAQDTWINTHGDQIGATNDFLWRDDEPSGDGHCMMISPDLTLAMDADCADNAYFACGATGAVTNGSDFTDFTSAATACAASAISAPRTLAHRDEVVAAVGADTDGYWAAPIAPDIDGIWAGRTDATVAGYWMGGDPYGMFANPWLSTAHDADSATHDCAIVTRASSGIYGLDDVDCAASKKFICQKTPPQQPVFEALMLTKTTVALQGTAADRDVGDSLVTFENTMTRLDVDAGTEDTITLSGSSLSGDLTSTGTKLFKDDSVEPSKHYRYTITVQHQTDKCPAKTRVDVCTPPPQPEDCVGEVFETREGFGLLVSCTLVNSPTIKYDIKLSNDADFTEDVILPYFLGGLNPLSSYTAVIRTREVSACDGATDLTSALTYTDPVRLPPDQPTLDVTADPTLDSVSFTAASTASGNLQYHINHWKGECDTTDGDPCLFPFLYRGVMFYECPYAGFCATERDETTLEMTAKGTCSDECSTVCSTTSGNQCVFDVTYEGTLFSTCGADSSVSSIDASGSCVVGSATDTGLLFLENEGQCASADSGVYTAGDATVLSGGLGEAECLEACAAVDDVTACMWEDGVDCSYFTVPIARASPATGFKCWTVGPAQDETHFVQDITDNVTPADGDSGPWKVFDGGTSAGECFQGSTGTSANAYVTITLTHRMAVYGLDVTTSNTNPEHLDSAVVSVCDGSYCVDCATVGTSLSAATVLEVRCTEVTFGDSISISSASPDLGFCELRLIAGVQIMAGYSASVSADASDPVISKAFDLSNGVDTANGVCHMTLDSTPVDIDIYLDGIYIVDTLHILLRDSNADRFAGLVVEVCNGNVLDTRTCGPCGTVPDVTSHVGTWYSLACERGVLGSVVHIYRDSSLAVEPCEFAVRAIPAGGSTGSCEASTNCQATATSRFGEVTGLDPGTRYFLQTQTTFSGLASARSAVVASCTKPALPIFNASPNETTTENITMCWEGPSSGGWSGFEFLPDGSSVATDVADELCYNMTGGQPGTCYTLQVRAYLNCSGVDAGAMTVVTGDYASTTQCTRPEAPLLEANGMSSSRIRVDLTPAGGGAQYESHSIETSANDGATWTELTTDEGISVESLDPGSTHWFRATSTLNGVQSDFSNVTIACTLPEVPATFTADACSGTSVDVTWPACSGTCDGYRVRQGVSGAWVDKGTATTHSFTELAETTSYTFYLKAYFDCEGTILDSAMRTVAASTSPPTPTVSSASSAETGYVTLTFTNFDSRYTVSVERDGVSLDSAYTDDSYVDTKADRGTEFTYTVWYSVSGSDCPDGPEVDVVECTAPEGITGTGYTSTDTQIVYTWTGPATAISGYKYWSGESGSPTDKDDAATVTLGSLQPARSHTLNIQPYLTCAGGRDVLGPTVAVGGRTKPSAPTLTGEALDEDSAQFVISSHHNLVTFTLHNSDSGVVQTDISDNPAYITLNGVSTGEFWAVAHFHDEDSAESSPRVTLCYFPDPVTNAAAEPVGTDSFTITFDQVSEGTVVATLAGSARTASGTASVSFSSLEPCTLYNVVLRVEVTSACDSSVTLTSDPVELLVRTFPETPAITRVVGVSSTEIQLQFEYQSALEYQVYRDGEHIGNATTRTFSDPGLTQASFHEYTILASCHGLSSDVSAALGTCSQPGPITHFNYTQPGKFYAILEWEYPASNVEGYTTVPKTNHQARACRDNILEVFDGSSWGAVCDAGFDTNDADVACVTLGFSGHQSFAPAASLAAQSTSHLTNLGCTGSEASLFDCTHDGWGSASCSSGNFVQLICASDNPVTLDCETEADNPETDTTHGVFGHVPMGSSWFRVWTEFTCPASTGDVVMKSATQSLLVFWGTDTQINSTGRGAQTYQIDVSPKSAQMSFTFKSDVQGEVATVDWLQLPYNFPFATCASAECIEVETSFNQFASDSTNGPLCQCSRPCEVTGLTATPQSSDAILLTWSEDDHGDATGYEVKFSEGEWIDVHEELLYNVTGLESAQQYLLEVRRYFDCPHGERQNSSTTFLSAGTGPQRGRVTNMTSINLRDEPMRIEITFEPGGDDDHNDLRFTLWCRSVDTNNHLSDWYQVATDLTVSDTPFIYDNLDNSYMYQCTVSTHINGLTADNFDEFEFACSRPASPYGVVQVDYSGHYVKFEWSHEKPFYEDHPTIPDYHNQACFQVWYDDEDPVDVSFRREANFTGLADTLTAYLVNVQAYERCAMITSTDSDFGAQFTAYRYCYDHSPLPAEVQHKNFVYSDYDEVSAWTGPSSPNTPVVDINEECTGTAVTYEVFTVENGVVYDLVRSGTVVQPDTISGFYEDTGLSAGGIFEYRMRAYFDVPNYDNLRLFSYSGKALGCTCPPPPLSITFEALSPSSIQVTWVDPFQRPWYDPQYCNPDPWRQTTCVPESVFWFTMKHNLTTSFDKTTTRWTQTVTGLDEPSSCNLFEIHSNLNCGTGDVLTSFDPRADIGCTQPYPLAVDEPLTRAVTTDMIEFCVELNGNPDVDVDRINMFFNISGFHQNFATLRDTSLLCQNRTVELPGTPYQFNAHITKYGVTSGLMSPWYQLCALPYPPQRLQALPYSDTELEIIWRPPRIGGYTRYLYALEDDASVTLPDGQHFNLRGDLVPGARYTFNVTLINEYDCPRTNGDDPVRSAPYTSLVSSCTYPSAPLVEVITDCDECDVRSVLLNITQLTGLFEYHVLTIDPPVFDPIHGLIGDSWNQSLPVLRTGQVFIQNLDKFRLYTFNVRAVSCGDLMGLIGYRVFRYEQPARVNRIFGMEPVSATLVAIAIGLTLTAVAYLVLYLLAKWYFRPRPPPVVQPKPVDPPPNWRINDRYEKLADYNYMKYHAGNN
>Ipul.Gene.104636::Bri_21230_c0_g1_i1::g.104636::m.104636
MSSNPDYQTLPLSTDENVHGIRLDQHSPSPVPTTTRLGDDLSEDMRVAASGDYPEMVGAENGGESDVNAETDSPSEKFYRGLKRMERNILHGWNLEVVVSVLVVVTVFLFIESIGVDVYHQVQINRLDSQNENHQKDMQDPYRKLEEKILDLQSQISSQSGFAERRRQSRAMYEMLKCWSATDLTHSLSEFGSSHPKYCFFPIFSEQKVTWSEAIEQCPINGGFLASPVDDHQLYRISKLVTKAKTLAYFGLRHNATTATYQDIHGRNVSTDLVGGHMDATEKLSGACVAATTSEFPRFLKHIDCNTRLPVVICEVPL
>Ipul.Gene.247855::Tra_71211_c0_g1_i1::g.247855::m.247855
MSKSHSDSNLREYEMLVDTVTRQPVTLRVDSAGFASREPIRSRGAGCYYVIILLILGVIVANCVFGYVLWETKLEISKGEPNHQPSSYAMLEKSQNKTEISQLRSEVRQLEMNLHKLSKQSGVADCPPNWISGQDQTCYLHPRIRRDLLFAESYCQVMGGWVGFPRWGGELALLHAFADTLPAEASRRLWLGIRFQPDSGQWESLTHQPMSAQLANYWSMPPPTTPAHLCCAITDGRVEPVRCSLEAYFVCAKRV
>Ipul.Gene.210562::Tra_7067_c0_g1_i1::g.210562::m.210562
MSSNPDYQTLPLSTDENVHGIRLDQHSPSPVPTTTRLGDDLSEDMRVAASGDYPEMVGAENGGESDVNAETDSPSEKFYRGLKRMERNILHGWNLEVVVSVLVVVTVFLFIESIGVDVYHQVQINRLDSQNENHQKDMQDPYRKLEEKILDLQSQISSQSGFAERRRQSRAMYEMLKCWSATDLTHSLSEFGSSHPKYCFFPIFSEQKVTWSEAIEQCPINGGFLASPVDDHQLYRISKLVTKAKTLAYFGLRHNATTATYQDIHGRNVSTDLVGGHMDATEKLSGACVAATTSEFPRFLKHIDCDTRLPVVICEVPL
>Ipul.Gene.547458::Tri_203711_c0_g1_i1::g.547458::m.547458
MSSDPDNQTLSASTDENVHGIRFDHHSPYSPIPNRFGDNLSEETREYVPGYPGLAENGGESDVNAETESPSEKFYIRGLKRMERNILHEWNLEVVVSALVVVTVLLFIESMGVDVYHQVKINRLYSQNEKHQNDMQDSYRKLEEKILDLQYQISGFAERKRQGRAIYEMLQCWSATDLTHSLSEFSSSHPKYCFFPIFSEQKVTWSEAIEQCPINGGFLASPVDDYQLYRISKLVTKAKSLAYFGLRHNATTATYQDIHGRNVSTDLVGGHMDATEKLSGACVAATTSEFPRFLKHIDCDTRLPVVICEVPL
>Ipul.Gene.547461::Tri_203714_c0_g1_i1::g.547461::m.547461
MSSNPDYQTLPLSTDENVHGIRLDQHSPSPVPTTTRLGDDLSEDMRVAASGDYPEMVGAENGGESDVNAETDSPSEKFYRGLKRMERNILHGWNLEVVVSVLVVVTVFLFIESIGVDVYHQVQINRLDSQNENHQKDMQDPYRKLEEKILDLQSQISSQSGFAERRRQSRAMYEMLKCWSATDLTHSLSEFGSSHPKYCFFPIFSEQKVTWSEAIEQCPINGGFLASPVDDYQLYRISKLVTKAKTLAYFGLRHNATTATYQDIHGRNVSTDLVGGHMDATEKLSGACVAATTSEFPRFLKHIDCDTRLPVVICEVPL
>Ipul.Gene.9193::Bri_1423_c0_g1_i1::g.9193::m.9193
MVSGMNKCASGTTRPGMCETMVVTDSGRRPITLRHDWRQGPRAPLACSHCVIVLLLACLTVGISLALFKLWIGRDAGGTRTETVAPDAHSRSDLDKIRADLRKLELSVHQQSLRSEYATCPSGGWLPGGTRTCYLVHRMQRDYPFAEAYCRAMNSWVAFPRNVGDFSALSALSMTLPGQGVTWLGITRKAGSSQWQSSVNGPMGDELDNYWSNNQPITSFTSCLVISGGRRVEARNCSMAAYFVCAKEVL
>Ipul.Gene.9201::Bri_1424_c0_g1_i1::g.9201::m.9201
MVSGMNKCASGTTRPGMCETMVVTDSGRRPITLRHDWRQGPRAPLACSHCVIVLLLACLTVGISLALFKLWIGRDAGGTRTETVAPDAHSRSDLDKIRADLRKLELSVHQQSLRSEYATCPSGGWLPGGTRTCYLVHRMQRDYPFAEAYCRAMNSWVAFPRNVGDFSALSALSMTLPGQGVTWLGITRKAGSSQWQSSVNGPMGDELDNYWSNNQPITSFTSCLVISGGRRVEARNCSMAAYFVCAKEVL
>Ipul.Gene.9206::Bri_1425_c0_g1_i1::g.9206::m.9206
MVSGMNKCASGTTRPGMCETMVVTDSGRRPITLRHDWRQGPRAPLACSHCVIVLLLACLTVGISLALFKLWIGRDAGGTRTETVAPDAHSRSDLDKIRADLRKLELSVHQQSLRSEYATCPSGGWLPGGTRTCYLVHRMQRDYPFAEAYCRAMNSWVAFPRNVGDFSALSALSMTLPGQGVTWLGITRKAGSSQWQSSVNGPMGDELDNYWSNNQPITSFTSCLVISGGRRVEARNCSMAAYFVCAKEVL
>Ipul.Gene.9211::Bri_1426_c0_g1_i1::g.9211::m.9211
MVSGMNKCASGTTRPGMCETMVVTDSGRRPITLRHDWRQGPRAPLACSHCVIVLLLACLTVGISLALFKLWIGRDAGGTRTETVAPDAHSRSDLDKIRADLRKLELSVHQQSLRSEYATCPSGGWLPGGTRTCYLVHRMQRDYPFAEAYCRAMNSWVAFPRNVGDFSALSALSMTLPGQGVTWLGITRKAGSSQWQSSVNGPMGDELDNYWSNNQPITSFTSCLVISGGRRVEARNCSMAAYFVCAKEVL
>Ipul.Gene.250240::Tra_79643_c0_g1_i1::g.250240::m.250240
DWSAWKMVSGMNKCASGTTRPGMCETMVVTDSGRRPITLRHDWRQGPRAPLACSHCVIVLLLACLTVGISLALFKLWIGRDAGGTRTETVAPDAHSRSDLDKIRADLRKLELSVHQQSLRSEYATCPSGGWLPGGTRTCYLVHRMQRDYPFAEAYCRAMNSWVAFPRNVGDFSALSALSMTLPGQGVTWLGITRKAGSSQWQSSVNGPMGDELDNYWSNNQPITSFTSCLVISGGRRVEARNCSMAAYFVCAKEVL
>Ipul.Gene.130765::Bri_28501_c0_g1_i1::g.130765::m.130765
MKEDKRDLAATCLRVVLWTGVAVLLLWCTTSVINIRHSLEAETNNKGQAAKLQGDLEAGGLTTSEDPLGELRSQISALKLTFESQGLSIWCPETWIASGLDGSCLFWPGIRRSFHHAREVCQALNSCIATAHSAAELAVLKSLSGPGNVFIGQKTDESENRSPGCRLKVGKSLAETQLGSSSDDSGEKCLVINSATGVVSLTNCDSEAHFFCIRMF
>Ipul.Gene.298393::Tri_1692_c0_g1_i1::g.298393::m.298393
MKEDKRDLAATCLRVVLWTGVAVLLLWCTTSVINIRHSLEAETNNKGQAAKLQGDLEAGGLTTSEDPLGELRSQISALKLTFESQGLSIWCPETWIASGLDGSCLFWPGIRRSFHHAREVCQALNSCIATAHSAAELAVLKSLSGPGNVFIGQKTDESENRSPGCRLKVGKSLAETQLGSSSDDSGEKCLVINSATGVVSLTNCDSEAHFFCIRMF
>Ipul.Gene.151234::Bri_36395_c0_g1_i1::g.151234::m.151234
MSAAKVCLDSIHYSPEPQRAQPSVNLIIGGGHPKREKTRRTRRRHIGNWIFLFLNSIILIIIVCMSLIILKHCRENTWTNMTAESAFSIKNASSELKGDLRRLELMVYSNSAELTRHGCPPSWVQGPDRKCFLFRWDKLSQRQSADVCKRLGSQLAYPTSLLDWSALSALHSASGGAAPAWLGNRTTHFIRNIRGAAGAEACFTVPTTAEIIQCSQLLSFICMKVI
>Ipul.Gene.151238::Bri_36396_c0_g1_i1::g.151238::m.151238
MSAAKVCLDSIHYSPEPQRAQPSVNLIIGGGHPKREKTRRTRRRHIGNWIFLFLNSIILIIIVCMSLIILKHCRENTWTNMTAESAFSIKNASSELKGDLRRLELMVYSNSAELTRHGCPPSWVQGPDRKCFLFRWDKLSQRQSADVCKRLGSQLAYPTSLLDWSALSALHSASGGAAPAWLGNRTTHFIRNIRGAAGAEACFTVPTTAEIIQCSQLLSFICMKVI
>Ipul.Gene.228885::Tra_16948_c0_g1_i1::g.228885::m.228885
MSAAKVCLDSIHYSPEPQRAQPSVNLIIGGGHPKREKTRRTRRRHIGNWIFLFLNSIILIIIVCMSLIILKHCRENTWTNMTAESAFSIKNASSELKGDLRRLELMVYSNSAELTRHGCPPSWVQGPDRKCFLFRWDKLSQRQSADVCKRLGSQLAYPTSLLDWSALSALHSASGGAAPAWLGNRTTHFIRNIRGAAGAEACFTVPTTAEIIQCSQLLSFICMKVI
>Ipul.Gene.345912::Tri_39899_c0_g1_i1::g.345912::m.345912
MSERNVESPMTVMEHDQTYNLSSYASSSIYNGGSHKDSNMYEQVHQPQMHPNYRAHPTQYMPMQMHQAPAPHGGSAYGSASERTCRKACYSVLIAFVILVVLLCIALVFILGWQYLELRSDFVRYQAETDARLSVMDAKYDASKAASEQDKSPQAPPPVDNSDLEHKIGELKQELNEIREVVDSLDIGNLIAEQLADHHSSDHDAVTESISSKSLESLRLSVEELSDKTTDLEASVGRVEKCSSYGPLSVYQDERCLVLFTHWLTWTDSKESCRHKGGRLAEFRHGAGFDAMQRLVQLGGAITWVGNYRSDQHWVSGQTAENVSRTLEPYWAPGEPRDIGDCVSFQSGGLTLLIARDCVQNNYYICSF
>Ipul.Gene.31968::Bri_5651_c0_g1_i1::g.31968::m.31968
MSSDREAFIAHNLEMEGGSRLKPVIIIGIAFLLLASALVIPTALLIRLDGRMDRQSGNLKAVEQEVSRGNAQLGELAADVADESGNMSSKVDNVGAAVGDLSAEVKSIADSVEEENEKLQDEIRELRASYDTLRSSYLRVASYLDELFSVRFHSGTDTKFEYALVDMGGVASGVVREYLYGNDTAVHLTWDEAQTICGVLGDSLAVPFDHAAQSTMASQCKEKLMHSQEDLEDTWIGFIRRDGVNWKTSWGDAIPDVSIYNWAAGQPSNKTDSDCAVMQCKDGTLSTGPCRGDRKTNPPMTDGKFTCQRKQTNLL
>Ipul.Gene.109332::Bri_22398_c0_g1_i1::g.109332::m.109332
MADTTAVSFRAGDSENIYHEPQYLPMNDPQPRSTQSNALANSTFDEHQPKRSHGMFRGHLFSTVFGILVLLMLLAIACIAILLFLSSEEKHDEILSEIAASEEKGEILEEKIELMSQKLEEVSTDLSDVMKYLVVDPNYRTCIEDYHRFSSFYSNQSRICYFHINQGMTYDDAENACKANLGQIATPANDQEMATVHELTRNPVLSWAGFRRSSNGSSWETGEGEDRSDFLESYWMGAQPGQEADCVYFHYTAHWPEFLAVMNCDVTTQVLCERRFLD
>Ipul.Gene.212640::Tra_7807_c0_g1_i1::g.212640::m.212640
MADTTAVSFRAGDSENIYHEPQYLPMNDPQPRSTQSNALANSTFDEHQPKRSHGMFRGHLFSTVFGILVLLMLLAIACIAILLFLSSEEKHDEILSEIAASEEKGEILEEKIELMSQKLEEVSTDLSDVMKYLVVDPNYRTCIEDYHRFSSFYSNQSRICYFHINQGMTYDDAENACKANLGQIATPANDQEMATVHELTRNPVLSWAGFRRSSNGSSWETGEGEDRSDFLESYWMGAQPGQEADCVYFHYTAHWPEFLAVMNCDVTTQVLCERRFLD
>Ipul.Gene.349462::Tri_44787_c0_g1_i1::g.349462::m.349462
MADTTAVSFRAGDSENIYHEPQYLPMNDPQPRSTQSNALANSTFDEHQPKRSHGMFRGHLFSTVFGILVLLMLLAIACIAILLFLSSEEKHDEILSEIAASEEKGEILEEKIELMSQKLEEVSTDLSDVMKYLVVDPNYRTCIEDYHRFSSFYSNQSRICYFHINQGMTYDDAENACKANLGQIATPANDQEMATVHELTRNPVLSWAGFRRSSNGSSWETGEGEDRSDFLESYWMGAQPGQEADCVYFHYTAHWPEFLAVMNCDVTTQVLCERRFLD
>Ipul.Gene.349471::Tri_44791_c0_g1_i1::g.349471::m.349471
MADTTAVSFRAGDSENIYHEPQYLPMNDPQPRSTQSNALANSTFDEHQPKRSHGMFRGHLFSTVFGILVLLMLLAIACIAILLFLSSEEKHDEILSEIAASEEKGEILEEKIELMSQKLEEVSTDLSDVMKYLVVDPNYRTCIEDYHRFSSFYSNQSRICYFHINQGMTYDDAENACKANLGQIATPANDQEMATVHELTRNPVLSWAGFRRSSNGSSWETGEGEDRSDFLESYWMGAQPGQEADCVYFHYTAHWPEFLAVMNCDVTTQVLCERRFLD
>Ipul.Gene.349478::Tri_44793_c0_g1_i1::g.349478::m.349478
MADTTAVSFRAGDSENIYHEPQYLPMNDPQPRSTQSNALANSTFDEHQPKRSHGMFRGHLFSTVFGILVLLMLLAIACIAILLFLSSEEKHDEILSEIAASEEKGEILEEKIELMSQKLEEVSTDLSDVMKYLVVDPNYRTCIEDYHRFSSFYSNQSRICYFHINQGMTYDDAENACKANLGQIATPANDQEMATVHELTRNPVLSWAGFRRSSNGSSWETGEGEDRSDFLESYWMGAQPGQEADCVYFHYTAHWPEFLAVMNCDVTTQVLCERRFLD
>Sros151_021627
MASASEGDVTFELPSRSSDREGEGGVSANNGLYGNMGGGDTLINKLPPMLAKNFWFLALGWLLLNSLAMLIIFSIAVAALRQTNHVQDEVGKITEGEIHYLQKLNTRLTHLENPNSNCDDDWLHSAYHTCFYVAKEKKNYTAAVTHCQSKDSSLAFPRDALELAILRALAPSNHSETETATFLGIQRASVADEWAFQNAAMFDVNQSTPNLWDVGEPTDEGNCAALVVGDAHHNKVVSHACSESGFYICAKKAVMKDMLEDEL
>Sros151_010781
MPMEIGGERDNQGILNERGECEWQGYSFKYANFGTANSTMSRVFQLLSHYKQLVLVVTIFLLIFIGFVVDFSHDSRLSALEVGVSSSDYGEGWDYDYSIESDVMVNIDVIGRYNKHCSAFFCPEAEYCYCLSKDASNFHAANQTCVEVLAGQLAQFKDADQEREVTYRMWRKNDLRKQVFWIGATKTKDQKEPQWLNCTECEKMSELDSHDKKTAEVTHGEDHSCLMMTDGVLQQYPCISPRLRNHEKKYLLEDKEKSPYWFDKEVLSEVYGLNALCECPYKPDAESIPSMTTPFSRYGSWYVLSKFKFLDQASAAKNCSATSKNCYLVSFESVSEQRSVAQLGFFKKYNDVMAWIGGKTLDGGSEYKWEKSACTNQDLDFGTQMDPDTKCYSLGSSVTSKWYWQETIHPRDCMDFQSSVCQIKTHALKAAKAAEDKQISLALIQHLSSTCNALDCITNKHCYCDLSERANRNWKEAMVRCGTEDMNMVVINDQTELEFLTKNDDISIRGYIAAHDFYGDGKLTWVDEDGDTNEATVADSLVISNFTAQSGCVNLKRGSPPFVLQNCDIPGDALCEFDVEDFSAKWQKKQDYEDEDEE
>Nwestbladi.gene_models.jg5818.t1
MESSRYRITPEGKKVCLIVNITEFDDGLECRNPGSRYDVDRIKRVFGEELLRCEIIEFDSIMAELKAPHEHIQGRIYEENLDKGLRYIRNEKLVNTECLFVFVMSHGSHGVISTSRLKETFRIKNIIKFFSCECLAMARPPKPRVFFVEACQKQHMSNFPEDIDIRDPIFKDIALVMSSSKGQSALLYNDQGTPFIAAVCQILEDIVRRPGPGDILTLFQELKEEPFDHEGDGKRRTAGQQRGDILTSEITVYPLLYPLPLKDFISSPGQVVLPHEINLQAKNQDISTYMEEGQFIIEIKSKFVLSPNEVELIRTSSTSQDKQEDLEQSICTEDGNRISEATTGRQQADNLPSHSQVTVSPLLRPPNDFIPTPRPVVFPHAVILENFKPICFVVGLCSVLYLFICEPIAMDTSTLIRVALVLVCCAALCEAHYYSLWRNPWYRYTHSRFPYYGHYHHRLRHHYGHHFGHHYGHHHHHHRGHHDDHDDDHHHHYRTGLDTATPVPEEVPEPEALWITYPEECKTWLRTVNYCEFFDTPALEPTVDPRDEAVFLETCELCRGRDWQWWEVSGQHSQLLGSLPNKEIGWRDVPRIKWTELKGSEDFFLYVTQTACRDHYSPSFCMSQKLCENNFLCYRQPGVLQCLKTMSICDKVVDCMGGADEYMCPEDLEVDLCVTPNTKWCRKSETCIDDEEDCDGVEVRMGDFIPHSLIPQLGESSGTQTEAIQHAYRPDIRTPTSHNYPSQQRESRLRQASGDPFRCYSLQGYFCRTSGDCIPAEWKCNRYVDCGDYSDEDWRQCSPYQTLEPQYQFPRQPVYPGYTQQRGYYQHNAPAFNPNANPAFNPNALPTYNNPNFPQEGPYAYTQPGSFNTEPLTLTQPPLETTETQEDRFIYKPITAEFFIEQLKDIFINGEEDNTESAAEYDMVYILERKNFADAATACADLGGQLAQPKSHEQYFELISAIKGDKDAWIGLTDSENEGDFVWSDRSPLDTDPFWCVEEPNDKPWGGVTTNADCVVFRVQGSCWSDDHCLRQRAYVCELPKVPTTPTNRRPRTRIPERNQPHREEPHHDRDSFTDVPQRSAMSHSEINHFHSTEDYFSCTNLHYGFWCHFSNQCIPTQYVCDKIVDCRDFSDSDPDTCYRFHHYGRGHGHGHGYGRRGRGRGSMEVDFLTIFLMSKFVLSSDEVDLIRVDSTRDQTSELIEIMEKKSPSDFKEFCNALMETNQKHIANLISI*
>Nwestbladi.gene_models.jg11119.t1
MLRSRQDLLCDTCNMDIESGCKWEFMSDDSSPLYSVVQSGHDYAVDKCKLILKSVKEIHSGNYQCFHEGKAKQTYVVEVMEAPGTHIINYETVDHLKPLGNRQINVDGNSFKVFTHWGDWSECNAECNAKGTRERQGTCRVVNDEIKKMLGNHRGVHEEGGGMNLEVKSISCTSGRLSSEERKKLIRENEKEIESCVLHCIKGCPKGWNVFNGRCYGVSHKVLTWTHACRNCQSKQVGASLAVAPSKTAWDFVVKLVPPKRKFVHVGWRSELSGKFNWVNETGYPIKTDCSETFCPPEANSYRWPSSSDKENKYLCGSYNVKSGFVERIKCKGVFRSFVCSAPLTYHGIKWNRISNVFERTPENLPPKPRLFKRSVVEGTTVTIKCFMNAAHIPLRWFTRHRTSMLSITLKKSPIVENARISVDNGDLRIRDVTPKKDEAMYSCYYRSKEITRVWLKVQEIHIRKEEVVYLQVLLCSFVIDFGIWLFIWLVKYRRHQTTDAMIKEIKERDEDESDDGEEIGDMIKQLQK*
>HMIM012546-PA__pep__scaffold
MEKTYYSQGVRRPPKTPLIQRAFYIFSMLFAVVIFAILVWLYFIICDLQSQIAVFEKRYLEHTAIENLTNVSTTTTSMPFEIHTTTIPQNKERELIESLNATVVRLQKVLEHGLKCPSGWYPFRSACYFRSMNITLKMQSANRYCMRMNASLAYPRSLEEWMLLRSLAVTSDFFHISEEHDGTWSTYIGVMRTSENRWNTLYYKKDVNDFINNLVAIGGFHDQPNVPQRGSKDRKCAVMQAGDINASERNLRTIDCDTKCYFICVRDY
>HMIM002906-PA__pep__scaffold
MAYARFSNANFNEELQLSTESTGEGKPISLKIWKFIEENATSAALICIVLIQSFIFYQVIEIGDDLKVRNKAANYLAKNIEVSNEKLSFRNYFNLLGNCSEFLCSNSFCLCTSESKMHHAEGIEFCENLVLSSNASWLFGKNHDYISSSQISDLASNLTVLDQFWIGLRVVNNELKWINSSSSFDLNFDWLHGSNNSNADSVSCVVKNADGFFSHQNCFRLNDDYKLRAICELNCEEIRQKINERLYYKKLSSTCNQYSNTWFCYCYTRSYFSSFARGKKECSKLNASLAIINDVRELDFISQQSWDGMLGGMLINGKLLWFNNEKGVDIEFKNNLLSRTCVVSMYLENHEVLLEDVFCERKYRSMCLINKEITSKSSLSDDITFGELQLSKSFCKKIKCNDKFSCFCVVERPANWFEARSMCYGIRNGYLASVLTVEEFELIKSLLGTSDSYWLGGFFNYEAHHQWSWSINVDSYLIIGSDLPYINQYMLNRENCLCMSTNESYIKDMRCEIKIYFVCRMDFDLSVADKIDL
>HMIM011727-PA__pep__scaffold
MNRLLHEFNLKETIRILRNYFGAFDFKEKAHRVMDYCHYLKAKISKHRFLSVAGFFTIVGFVYQLFSMWSSIHTNIILTNHEVKLSQLAILRSKNITKQEEKIRLHLSEFSNGAANVDEQINIKRHLLLKYLSSQQWHSLGDSENEFVLFQLSTGKNWFSSKDFCIALGGMLAIPQSPAEFSDIADIAPQEKSWVGIYRGKAGYWFSASDNSQLTIHEAFWGPNQPDDKPSEDCVYVTNKGLVTEKCSDEEEFSNLICQRKK
>HMIM017419-PA__pep__scaffold
MNVNLIDDSEPVDTNTRQYNGNNWDGRIKYVGENVWIFLQSLWLHKWSLIVAVIFFLNICAFIKLRNVSPIIPEEESTIKTVQGQIKLNEMSYAQIMQCAEIICKGQVCYCRIGDYMNWYSANDTCSRISPGYSSLAQGREAQNYIKSIQLNYKKTYWIGAYINQSRDCVWISGERFCKDARIVSIKRCLYAENGKLRFAGCASAYNAKYFPVCMRAKDGRNDSSCRQYKCSSDYCYCIMERSYHWKSGNKTCNTNFGFLTYFANKNEQDFVLSLAPHLKLMIGATLYVSSNQLHWFNTQNGITFNELNFDENQPAACYYTDTFEGKLIYTTNCDRSYSFFCQIKEIENAAKTYELADIQKAREKFHIKRCKYFFCISKFKKCYCQTSQYNYWGMCTSILGKDWMLTTLKSDKESKALLEIVGNKRSGLWLGYSDFLNKGKPR
>HMIM022250-PA__pep__scaffold
MLKVHLQNSLKAASENYYVGRARDWCEENKWHIFVVVLLAITCVNLHNVSNLEAVIEQEEHEIEVLKNEHPTVFLSLNASIDVINTCTNLVCYANKCFCATESKGDWFEMKEKCKSLFHGKGELGVFGSMQEWEQFDVISNQEKGFDIALWVGAFRIKKETRIKWTNNKHVHGDFYTILNHGSKIIAKNCLIKAKGSYVEESECELDRYSSANEYAAICKRRINLSFNNETNVNAVSYFNKTMQSKIKKICVKFSCNDQNCYCYTYFGEDTSPHPVFRNWHDAHFKCQSKLDFEGLVWFQTEKEQKFVIDLGGDMQGMIGASNFLRHHEWMWLENRSPAIKQDKFQWGKDYNLKHGQYCMKREHYSKLQFIEESCLSTNPALCTLEGSLQATNERNIRVSNIAVIVRQCAKFFCFNTIRCYCLLYSRNDWKLGQQTCHHIDFGRGAVIHDKDEMEFLFNKSEEFKGNVWLAASDYAHEGHFTWSSSGGLPQENITFKNNELPSTHSGMYGNCYCLCPKCNYVDVQDCSRNQRALCEIDQNDFLSQY
>HMIM012385-PA__pep__scaffold
MLLLFIFGLSSNEVFSSSVDECGGSWHQFRSSSHSCFQVNIDIVIHINAESHCESQHGSLVMFTSNEEVEYCLRLLAQDSTTSKGVYIGYWFDSKNNSFQPAYSMLKNGIAFLKNGTLIMATALRDYAHIGNDCVLMKVNLTKGRILPSFEAVRCDFPAPFICKKYPIKSKCVSIHDVEVGNNEIFTPKPDNSFGIYPKNAYCTNCTCRNGKAVNCVKETCRSPPTNCVNPYMKEGTCCKYDCPLSSPPNPKQNDFGVSTQVRVVITVVTGLFIVLLLIILFVRLKWAHTDFTPSLSCIRRFISRNRRSSSRLEEEAPEEADEVQEIDGGFYAIIGEPPPSYNDIVTRLYDSLQSVNSAGEAPPSYASALTPMQIAAALQTNMQYPGITGAVLVGRAMPRGSVDLESLSIISDDAFEQDPYGEHTPLAGSISEIRSSSIRRPRFRRPYQTRSTHASGNTTRTRHSAGDGTRRRNWSGDCSFRTRPPPRLRARHQSADPRNNQLHESFEIASTSQGVLPRCTSSPKAFSSLENLACSSGTINPTFEDDGTRHETNC
>Pnaiakensis.g31327.t1
MGAAAGVWLGPSDMAFESIWVTPQGSRYNPNEIWGEGEPGVNHDLNCMMITEKGGCIEASAQDCDYVGTGAVCEMDPSEGLVESSEVAPVIESDAAQDPYCPESWKNFHGSCYKVLHNRGDFYSGILACQEQGGILAVIHGTEEKDFVVSLGAGDLFWVGSTDEGHEGVWLNSDGGFFTVPTMGGIDVPYPENCMALMDFGIGLYLADTDCLSAGNGSVCERNILEFQENETETNTVSPFDIMGDIEVSSCPSEQWSSEGENCYLLMETSMSYYQAQSACSDSGGSLATLSDAEQLQYVQNLDVTGTLWVGLVHDSDSGNIVTIDGTNFTLQVFKYEELGANMTSDIILEDEDEVLCYLLNKQEGGSVSIQVDNCRLMVPGAICRRKKYSDRSSGRMSWDEAQSRCASYNADLLTPSSQSEVAFVVSMGASKGDWFGSKDDSVEGSFVDKFGTPYRGTWAKGQPKNINNEDCMNLYLLNGVLGVNDYPCKGMPDSNGAICVMEEIPSKEAKDALPTCDNGWVLAEGECYKVLKGLWNYDKAATECANVRSVLAYPRNHAENYYILKMASDNFWLGASDVNEEGIWKSADGLPFTGVWGAEGAVNIVGNEDCMIIQNGTAASVSCDFVGRGAICRRRANLKSKFCPKNWLENKMTVVNDYLMSVPSTHNMAQANRNYNSPMPGLPFFWETPSSTPPLSWDKWITLLQIAYTAKEGYNYQRLLGVKPNPKLPPEPIAIPQPRNIMETDEAQLKREQKNQESYTKWENICADIRAKGATINSIPWEEAADRTKSTIYVALGTYGRAKYHLAKPKDNITTISLKNFFQNLDDTFAEIRNLTLDRIRFFSRNHKEEETMESFHGILCQLATHCDFGDHEETIIRDIFIWKIRNSEVRENYAETVDQREHCISHALGNKEGRRHQQFRQVACGQIRTHILGRPSKPFGWEHFTTSWVDRISKRCGGVFNLEHVERCPAKDAICRSCAKRGHFARLCRSTQIQLVKEEVEEMDYSHLNSLEEISSGSDTAVLSTIRSGTRNGIFGYWVTLELGGLKMPIIDELLDMVATISSSKKIKREGDRTWFSTIDLRYAYSQIPLDESTSRQCNFNIVGGEATGTYQFKTGFYGLTNMPAEFQQMMDDILRGDHNTVCFLDDILVEQPKGGNQLQKKESPSSPKKDCLLPVAQREEGDNNSTKGANNTHQDQPGQGRPRVTRVMTGEEQRDQLLPHHHHRLLDTRDWMTLEQTRSESTKVKYFISILHGEAKDFYRHMKPEDKTSLNRILEVFADHFHKSDDEHVARQKFETARFNPHNPNDNICNFDLRLKKYTNMAFPAAEADIMAKRTFTTRKPDDLKIILIDSKMDKDAPENICRFLANTSKQNAGSFIQKNDQRILVTVQNQDTSKQNAGSFIQKNDQRILETAEETATPEEEIQTAPANQSIPFEQKPKDFYRNDRPSQYGVRFDPYQQSTHAGVNAAMYYPNQEYQYDQQQMAYPADLSRRIVQEHEKPNFSIQVANGQQVPETKHVSIKLDAAGFEFIEKFIVIPKISTPLLGLPFLTKYEVTVVPSKRQLHFPDISLQLATLAQKKYKRHSNGLYTMKEVTIQPGGSIMIECKMTSDTAGAQNVIVESIPRADTEQMEKYLSNQFSTRQVNNLMKGTPEEEIRAKLWFPTPETCDDPSRLNQIERRIYDEISAMKKKELLDPTEGEKQKNEFLAQFSWEGTMLDEEGKNKVEELLVKYHRIFARHRLDIGINNDFKIKLTPENDRPIYTQSHPTPINMKEDLIVELAVMQYFDVITTLPASKYSSPIFAQRKPNGKLRMLLHLRRINHLIRNDYTENNHPIATLVDAAQHMAGKKYFCKLDCSQAYHCLQMADQQSVHLPAFNFNSRTFAYKRLAQGLSRSVAAFSSFVREYLDPVIQTNRCAQYVDDIGVAANSADELTENIEAVFKCIEQAGLKLSMSKCEFGQKRIKFLGLTISRVGILPNSEKVEKFLKEIAALAFDTFGHIQWGVKKPIIVLTDNKALTRFFQAKQIPASLWNFVEHALQFNFVIAHIPGKVNLAADSLSRAKADQTVKLEMKIKEIIPVKHIEMNIQARLPKNDHDDEAQDEE
>Pnaiakensis.g28444.t1
MSANNSATAASSNPETSQVGERKPAELRVNLDSDDESMLNDNDDVHLLRDVGPRQRRDSSASDASNISTVRKHWKKGVVSILTIICVAGPIVADVENVVKSHEVSDKMENIHHQEVIRQQSQQRLESAIQEQQKMSTKLIKFVEDTGILTFESYSSQHRFYAAVLYVNEKSHSQANAYCSYMDASLGEPTSQSEFNAIALAARKSGQGKCLLGPIRNKDGSTWTTDNGNSISLDPFWGNNQPSKSVLQSCVFLLSVNNSSTLATTQCSGNYPPINCMICQRDAPLYY
>Pnaiakensis.g17277.t1
MSGAKPQYWVGSTDRGHEATWVNVDGSLYVGPFASGQPNNSGSNEDCLRFEEYVYEDSVNGLHLDDVSCDSEGSGYVCKHLANILEEDISCDEDWHLYEDNCYYLNHNHFTWQEAKEACEFIQSYLATPKDMEEVQFYHQIGASHGYWLGARDTVTEGNWTHCGGRALPGVWGEGEPDGNESANCQIIWEYFGVLDVNDVPCEYYGSGVVCELQTDEYLSPYAVQSTPHVPIVNDPDPMCPPDWFHFLGACYIAVPYEGDFYSAVGVCGDMGGFLAVFDTIQDKNKVIEIGAGHAFWLGASDEGHEGNWTTVKGGQYTGPWGPDQPDNGGPESQMDGGQNCQWMRDWDGMFNVDDEYCRSVGMGFVCQKGIEDYRDSDDEMGSLEVVGANGSLILPSVECDDEWALNDGVCLRAYPGNFTWFEARELCESLGTFLAFPNKPSDIAFFSELAPSSGWLGVTDNQKEGNWVTSVNTEYQGIWSTNAPTGSGDCLAVSDGSVVDNTCSSRLLHAVCAKKPGDDSFNDELVLCRAGWRYYLGYCFKVFAKDGVSYNESKELCASEENGKGQLAYPTDAADFEFFAKLGVGDSFWLGADDLTKAGSWVDSDGKTYSNFFAPGYPSDVDGANCLGTKKIEGELGVVNFDCAKEATGFVCKQSPEDSPSCLPGWKLYNGMCYATRTGTLTWASAKAACAEEGARLASPSSSKDIDYFVSIGALHGCWLGANDIAVEAQWKTSSGTNYVGPLQQTGADPFNEADCLTVVVEGGNGHADDLICTQQLHCAMCERVPEIPQDTNSQHLCQSGFTFHRGQCLSVAVNETISSYKDAQKLCSSFGASITAPTSDFDFDFFLNMGSGDGFIIGAKDVQGEGNYIEETGSVYSGPLNRESPSSSSGENCLVIKEVKGRQQVVTSGCEGLELKGTFCVQNIKEHPLCESGWMWQNECEAREQLIPKQCLREFYINRIWELTGFGEPKQWQTNEFIDDGDYRCWDTTPFEGNGGAYDGHETQKDVMRENPAGPLSMDRVFAGRSLSLEKCLSEEHPTWSFWRNYFFWLAREHECTDDEIIRSIPCCLTSWALDKWTMETGLNPWETRNDYSYWMMTTKFQRWARFSESSGASASQNNEQIAAESVATQSEHKLTLSDDKLISEAATNHTSRVERKQQQGVQIWDTCVEALVDTRASVNVIDADTVFALRPVPIIDEFHKHLKTADGQQVAVMGRVMLRLQVGEINEMTAFLVIHELKPVVILGLQTLKKHKVCIDLQRDQIKTGQNCTVPLKCTVLDLKSDIGRDQDWGSSPQEATTQPDGNVSEASLEVLIDGKESFEAKMADIGMSQTQDGWWQSQARCSEMKGLAIQQVREGLGDKNFTPGHPATLSAKKSDYTTAEYREENKKEPFVDQACRSVDVCRRVHMLFAPGDEVLIYTGSSLSNYSPWEGPHFVLKRLDRLKYEIWKDVGNKGRKVVHFNSMKPIGKTK
>Pnaiakensis.g14545.t1
MSSDKGKRRPVYENEGYEDTNVDNQPHLSCQSGGSSSRTGTFTKSRKRYINYEKDPNGSDTSRDVESEPHQHDERRNESSSFNQKTNAPSQYVESDLSSKCVLIVIFMTACLAVFSIGMNLANPIFIVNKMDEMISDEVRDQSNQFASDTSLCIEDWLPYRNTCYLKTAEGGSKNFSSAVSICNQKDGFLAFPRSINEYIVLNTLAAPSLLNSAEKFFWFGATRQDLSWIGAMNQQVINAVLAPFWALDSNGDDSTVSFCLAYQNGALYAKACALNDTGLVICARDV
>Pnaiakensis.g36277.t1
MAEDEGQVTLELPTSSQRYKLSEERGAGAGVGGESPNNRQYNNFGGGDTLINKLPAVIADKFWYIAAVLIVCHATAMLVTFSVAVAGLKKSNDVEDEVGGILQGEVKVLMGFNDRLKHLEKPRTDCNDTGWINSAYATCLYISREKKNYENAKTDCETQQSSVAFPRDALEFSILKSMALMDPGSGDTPTFLGIMRDSTTSNWHSHGSLFNTSQPLESFWDAGEPAAAAGDCAAIVLGDSHHNKMVTHSCTESAYFICGKKIKD
>Pnaiakensis.g17274.t1
MKLPPHRNEISAPRRGTESEEATLKRQHLDVQAETIWETKRAEVPVEKEKRKKPVIHDGHLEKNECSDSYFITPVVITASKYRKIKIELDLKTIYDQIAKKNYQMPSIDELLDTVANRIGHCYKSVRRSISADEAEGECQKMDAHVASPRDQDDVVMFHSAGAGQDFWMGASSVKDGSTWLTKLNTPYKGMWSMGICLMWPRQTVLCGAKAPCATKKPDPPSKRVLLGSTSKG
>Msti67051.Tra_2563_c0
MARLWLLSFYLCFSIAAGTRVDDGPAYANCPDGWTLFRGHCYHVSVLTDRNWKQAREFCRSMDSDLLILKSSAEKDFVHQLLKVKGDDSVSVYWIGLRYSSEAGGFTWVDDSSFSTELLAWQKSEPSHCKDCCKDGSSDDCVWMKSSEGLISNECCQEETTTGLLCKKQAVSDQESCLEGWSKYGDSSCMRQITDHGYLTWRQADDNCKSHGGNLASVTTEQKQAFVTDLIGNEGSWIGLSNLKNVDEYVWSDGETLDYTALQDGVTLPTDKSRCVSMQHFGDWLLRDCNELSHYHLCERPVGKCHSGWREFNGRCYGYRDVATSWGDARDQCETLGTKLLVIDDDKEQAFVVNTYYSAFSDEGLLHLWLGISDTDKDGVFKTVSGDSVRYEKWAVKPLEDKKGLPDCGLLYTAQLEGLWFLGGCYARHTYICESKIGDPIHPPPDPSFRCPSSSLHFVPNGSSVGSCYFFSEISEIGFEGARNQCKRRNGDLVSINTVEELSFVAGHMKTRSLIGLNDMETEGVFVWPDGSSLNPVLNSTWDDGEPNNHGGIEDCVEMFTDGTWNDCYCTTMVSYICEGEENADVSSSTAIPPDHWLDKCSIGYESFEGSNHCYKWSEDILSWYDANSFCKSEGGDLLSIFNLEEAQYVSDRAAQDAARATDMWIGANDQDESVGWRWSDGTPFRYTFWQSGEPNGGTHENCVHLSGRLNGRWSDNDCGRKIKYVCKRQASTLTLTTLPPPPTPSSGETVLNCTQLFSEVGFVSPVNVVRCPAGCGVNADSVFGTGIYADLSSVCQAAVHNGRATNEEGGVFTVLKAAGQAYFTGTTSNSVTSHSFTHTTWSFTFSGKVLGCEMSWTKSGNQCFKFFPGKTDWFTAESGCIKEGGHLAAIDSQAQNFDVFELQTQQKEGFMSSWIGMNDLRHPMLFSWSDSSKPVLYTRWDAGEPNNFGGQNEDCVAMNKNLGYWMDVLCSERLSYTCSRSLSLVDYRPVEPIFNCPSGWTHSFNKHCYVQLDTVATFEDAQHICIQNGGSLIKPRAATIAKQKETYYFLSAAFGVNGAFQFWIDTSSTAGKHGVEHKWTDGARLVYTPWGVQQPRDIYVNDCVSYHTTTNMWQTSNCDLHLHFVCETATSDAIFPTVVPTPPPMGSCPAGWTALNNGYCYQFNAKSSYGDRLIYEEAQEMCRLQGSTMVSIHTDEDNWDLYMPMKYADSFWIGLDRLDVAAGYTWSNGRPLNYIAWETPQPDFSSGSSLCVQMSGASGRWSSIDCDARQNWICSVAKGSDIIVPTAEPTLFPKIECAGEEGSYFYDGNCYLFVEVRFGGWRTARDDCHSQGYELASIHSKEQLRFLRYHGGAQSIKKLWIGLHSTDFEGNHRWSDGSVVDYTNWAAQQPNTNGGERDCVFMDTVNGGLWGNDGCGVEYGYICEKYNGSDVVVPTIPPRTGNCPEGWRRYGEKCFQFFGIAMSWNDSRLACKNNHDIPENRGAESPYVTLASIGSIYEQALLTYLAGTVSPEDKSFWIGLNNVGTEQGPYRWVDQSEFSFANWAGNEPSSHNEECVEMYAGTSLIAGRWNDYRCDGLRSFICSTFIDPQYVVTTPYPSSCDAYGPGYKYYQNSCYKLGDSRLSWDQAEASCQEDDVQSHLMEIFNLFHNSYLLAQLGLSDKHSEHDVWIGLSDKGNIEQEWRWLSGAPAVDYTNWNTGAPDLDMQKQSCVSMTHTGKWNNTDCGISRPFMCQINMNPATTVGPDMYADCPEGWTAREGYCYVLEESPRTFYQARHDCQVQGAELTSVHSQNENTFLTQLKTTDTWIGLYHTDNEVWHWTDGTGVAFFHWLSSSSTDQSWSQCGVLYANSGMWDKAYCSHTKQFICKAARPLVPPTTTLPTTTISPTDPVVSTTTTREHSTSEAGKSTPGTAVVTTPDTISTPGTETQTGNSSNKAAIAVAVLLAVVILVILALIGAWYVRSKKFVGSVVVTKTPNDSVSFTNPGYEQPSTGETTLQIQEPQPVVGQ
>Msti188168.Tri_178709
MGSAIYMFLIFTLISAKTSTGDNTLQCGCLPNQSPQRRHRNDSEIFNSTVGDCKWEIGLTYIRVFCFDSTLDARPNWTDVSCPNGWTSYRNHCYIILSPDSSKPNIITAASDKCAQYSSYLVVVGDNEENAFLSDLILQTQDEPRFITIFLGLNASVDPVLWHDGPVSNVTISDILQPQFIVNSGRNGHLHDEHNSSNAAICSTYSTNGNFQYANCSTDLHIVCELLEGCPPGMENAATTINGRCLFLANQTMSVIAGSKYCFDEHLAKLAFPDTSDVLRHLKNWLSAHLDSPHYIGSHYTQLVPAEERPNTARPTGNEATGCSVLTASGILSKASCARRPFICERRMAQQLKCPPKLPENGICTTIDVSSGYAHAQCSSSNDVGPHHCTVNIQKRIEYQSKKNAAVQGQTSRMPWWQISALTALFILLFMICCCVIYCKCFRGQRMTDERSNYDDEKNYRHNFDDKRKEIRPSEEFRPFHTSGLQMASAMVVDVQNTMSSRLKL
>Msti51936.Bri_40659_c
TMSDYLHPNVITPEKGSHLGKQELMVPQIGKIFLYTVFGQWGECSTCKGEGERRRTGACALTVKFDDAFRIDGANRHYLLLGNKVLACNDPKLPMKVLKAVMMRPTEIEYQLCSETCRTSCPSDWNSYQFGCWKLFDTKYTWNQGDDKCLDEQYSGRLATLDAALLFNWRDNKQIFQDVSSFHIGWTSQRGAEWKWLEDTSLGFKPPVAEDDSVDLKECAYWDYEAELAHVIDCNNDHRPILCKAPSAMFIKSDNELTVQGHDYSMLPRRLKQYDISAEEGGAARLHCFEGNVIGFIIVWKTSHDGDNLEHIRMETGNRKYTSVSDGILEIGHIELADAGHYSCWYRDRKLAEFEVEVTIQKYPPWQYIAAYISILCVDCIVFGMVIMAIIKKHTHNNYKKLTKAEKRVYPDSYTEFSA
>Msti117419.Tri_16535_
MIFQKCIFMLTGCLIIVKQSITSRNYCTQHVQVNNVHLISYLARKYGKDLNHAARRYCKNMKCSISRGVYTLILDDGMKVVEKNVTKRDCLPLSICKSRHIKDRASQADSDKGKLVVVYVHAECCYTSNCNQLYVSEEATDDHSERLQYCQHVYSMDEKSTDGTSPKLLSHKKINVIAREKDNVTLGCTPCTNLNSRDFITRRWLGVTRTSYLKTLTVHNIRMNQSGVVVNCFMNIKKRKFSTMGNLIVYKSTMVELIYTIIVSDYLHPNVITPEKGSHLGKQELMVPQIGKIFLYTVFGQWGECSTCKGEGERRRTGACALTVKFDDAFRIDGANRHYLLLGNKVLACNDPKLPMKVLKAVMMRPTEIEYQLCSETCRTSCPSDWNSYQFGCWKLFDTKYTWNQGDDKCLDEQYSGRLATLDAALLFNWRDNKQIFQDVSSFHIGWTSQRGAEWKWLEDTSLGFKPPVAEDDSVDLKECAYWDYEAELAHVIDCNNDHRPILCKAPSAMFIKSDNELTVQGHDYSMLPRRLKQYDISAEEGGAARLHCFEGNVIGFIIVWKTSHDGDNLEHIRMETGNRKYTSVSDGILEIGHIELADAGHYSCWYRDRKLAEFEVEVTIQKYPPWQYIAAYISILCVDCIVFGMVIMAIIKKHTHNNYKKLTKAEKRVYPDSYTEFSA
>Xboc7024.Bri_3255_c0_
MISTKILFRFVVQWSVLAVMSHVWPTVGANDGGSSDLCDVDEGWEPVSEQCVKVMMRSPLSWLDAEESCRRMGAELAVYSTNAEHEYLVGKAEAAGRSLWIGMSDIGHPNTIEWVNGSTWSNDSYWFAGPPTATPWPGSTCVYMDTTSGRWNLGRCGASNMFVCSKPQGLCPNGWMIWEDNCYQYRVDESEWDAWFGARDVCHQQGAELLYIESEEEQSHIASQLPNLLDGGLVEIWLGLSDENTDGEFQLTDGSNLTYVNWADGQPTDTWHITDCGVIFTGSGGEWLVGTCLYRTGYLCKMKAGDEYTPLPTGTDSVYCDNGWLEHGDNCYLFRTELTRTWYSARSECERLFASLTSIETEEEQGFIAGHMPGVVHIGLTDEMFEGGFGWIDGSTSGYRNWADGEPNDMYGEDCVQAWPSDDISLYGKWYDVRCSIVFGYFVCKKPKYNETHSTAEPPAVASTTPSPYCADGWTYFDEIGSCYRIEKDQPRDWYSAGATCRTLGGELASLTSAEQTRVLADWIHANLNFFIQTFWIGLTDEGAEGLWTWSDGSPVPYFNWMEGEPTYEFSNENCVEVFRYALTWNDKLCTTPNPFLCQMPATQTPPPTSDPTPELKCHSSADGWNGTNTATCSAGCVPSMPTEGTWVIGTLIYADISYVCQAAAHAGVIDNAGGVVTLTMAPPLAHYDASLSNGIQSISLSGNPNAASFSFITLDGEYGCEDSSWIEGTDSCIKLFTDIKSWHEARTYCRGLSADLATVNSDHTQDLIHATQYLGEAWIGLNDEAEEMNFVWSNGADVLFTNWQPYEPNNGGREEDCVVVREDCRWNDEWCGADRAFWCEMDKQWHATPTATYPPDNTCPQGWRSSHASCYMMGEMSASWHDAQSHCTELDSNLVDITDSVEQSTLNLFLYGVTGEYWTGLRAHSTDGVAGFTYSWSTGYHVSFTEWDSDQPDASNYRQCGGTSADNSGRWFMANCTEYRKFICEKLKDGFTNPPLPTTTPAGPSQEPCQEGWLDYGSYCYQVNIKERVDRLTWSASLSHCQQQNSDLVSFHSYDELQWIRPYFSEQYPEYGVSSFWVGLHYSIANGVHEWSDGSAVDFTNWSPGEPNNYNLNELCVEMLFSDGMWNDVACASIRNWICKAERGADVTSPTTVPTQLDYCDYEQQWILSEEGRCYKIVPDPTTWFSSRDSCRSEGADLVSLNSPMEHDFVYTQAAKQRSARIWIGLHQDNVNDAYQWSDGSPVAYTNWAGGEPSKYLDMEQCVNMFTAWGTWNDDPCAFMMPYICERPNITDTSPRTTLAPVSGGCPNGWLSYNGRCFSIEGLTTVVRLPWFAARNACVSAGADLASIRNHHEQGFLISQMRGARYPVGLWIGLTNAFGGFLWSDGSEVTYVNYDRNEPNGHGEERCVEMYTSDTYVGKWNDEWRTQLRGYICAMDQDPSLPTEAPVVNELCPSGYRYYGNGCYGVVSSGSPGRSAGPTPPMTWEEARSACSLNGDGASLASISDQYEQAFVEAMLYEERVLLTELWIGLNDREIAGRFEWANADPVSYTNWASGSPLGSNLTQCVVVMSDGGWKDTDCLLSHDALCKVTLDVVEPVTPPADLCPSGWFGFARDCYWVVSGDTDHRATWGEAVEHCKELNSTIASIHSYEEDMFLVHIFDTLDDTSEHWIGFHRGGPGGSFQWYDQAPVAFLYWYLGEPSSHPDEHCTVVAPTDGKWNNIICTEPAGFVCKRPKDVQEVPTTPTHKHSAVTEKPAIPTGSSRKTKTHRTNMTGVITGVVVAIVAVICLVALAAYGVKKVRSSGTVWIARRGQGDDVSFANPMASEPTDVEMATGDKQMAAVEG
>Xboc162734.Tri_83873_
MAEVSSNVTRSVETDALVFCDALQVEITSLDKQVRGLIAKMQSIERQSMALTDSTASVATSLDDDDDETPPRDRVQSRQMEESITESQSVDSIGARYDESLDPPTIHYVPARSADAATTTAVTDPWRRPNAHVVNTVTGLHNWPWFVAMLVGLLVVLVFRAQQQPSDLSDRIVKLEVANVELKKMIEELKQPESPTDNQNDMHTTFKSLFGPIQDTIDNLASEFNSKLIGLQEDSNLVNSIQMDLQDTMSRLADGSILGSTHVNSAVDGIYDWIHRTACSDQWTGYRTSCYRIFHDPETVSQPEAQRRCRDVGAHLARVSSEEENSFLCELMSESSDDNDLRRTSLRWAWIDGRETNDQWLFSDGEKINFQNFYPIDQYGFSSDQPCIALHRTQCVWGAFSCANRMFNRPNFICEKELKVASSQQCD
>Xboc162731.Tri_83872_
MAEVSSNVTRSVETDALVFCDALQVEITSLDKQVRGLIAKMQSIERQSMALTDSTASVATSLDDDDDETPPRDRVQSRQMEESITESQSVDSIGARYDESLDPPTIHYVPARSADAATTTAVTDPWRRPNAHVVNTVTGLHNWPWFVAMLVGLLVVLVFRAQQQPSDLSDRIVKLEVANVELKKMIEELKQPESPTDNQNDMHTTFKSLFGPIQDTIDNLASEFNSKLIGLQEDSNLVNSIQMDLQDTMSRLADGSILGSTHVNSAVDGIYDWIHRTACSDQWTGYRTSCYRIFHDPETVSQPEAQRRCRDVGAHLARVSSEEENSFLCELMSESSDDNGSAGTPRAP
>Xboc125162.Tri_31479_
KMFEQEEEGEGEGSQPTEDGGERDPLDEKKTKDYWNQLEGVYRSSNCPPDWLYYPVTNGCYRLFHQRMSYERAGRQCEAYSSYLATVSTQIELDFILHNFLSTGHDILSMNSKPTPSIWMGYRFLPGGGGPNSSSSPGVEQAPTSPLSTHDGGQMMFLVSGNYTQVHGVGEIKETDSTMCGLLGVDYDHTVQQYEPVWFAGDCQDNSMFLCKRVLSQFKCKAHDDTLISEGEVFTPMGADVCMTCTCHFSQPHTCVSTLCVPPHDCSSVISNPDMCCDFTCVTNDSDRKRSSDSKWGVNSGVRLIVSCVTSFLILVLMLFLVHRLRQRRMAPFNYRSAAGLHLIRHRHRRLNSGGSSVPLNIFNTLNFDDPPPPYATIKPDTPSM
>Xboc125161.Tri_31478_
KMFEQEEEGEGEGSQPTEDGGERDPLDEKKTKDYWNQLEGVYRSSNCPPDWLYYPVTNGCYRLFHQRMSYERAGRQCEAYSSYLATVSTQIELDFILHNFLSTGHDILSMNSKPTPSIWMGYRFLPGGGGPNSSSSPGVEQAPTSPLSTHDGGQMMFLVSGNYTQVHGVGEIKETDSTMCGLLGVDYDHTVQQYEPVWFAGDCQDNSMFLCKRVLSQFKCKAHDDTLISEGEVFTPMGADVCMTCTCHFSQPHTCVSTLCVPPHDCSSVISNPDMCCDFTCVTNDSDRKRSSDSKWGVNSGVRLIVSCVTSFLILVLMLFLVHRLRQRRMAPFNYRSAAGLHLIRHRHRRLNSGGSSVPLNIFNTLNFDDPPPPYATIKPDTPTEDPPPYHMAVVLASEGTEDLFTLNDAHSSSTLQLTPIGGSADTFYGPAVSGHILGMFGSRNRMRHQSDTDASRCNTHGDGTCNSHGTHTRTLYTHAVYTITCTHTHTHGDGTCNSHGTH
>Xboc125157.Tri_31474_
KMFEQEEEGEGEGSQPTEDGGERDPLDEKKTKDYWNQLEGVYRSSNCPPDWLYYPVTNGCYRLFHQRMSYERAGRQCEAYSSYLATVSTQIELDFILHNFLSTGHDILSMNSKPTPSIWMGYRFLPGGGGPNSSSSPGVEQAPTSPLSTHDGGQMMFLVSGNYTQVHGVGEIKETDSTMCGLLGVDYDHTVQQYEPVWFAGDCQDNSMFLCKRVLSQFKCKAHDDTLISEGEVFTPMGADVCMTCTCHFSQPHTCVSTLCVPPHDCSSVISNPDMCCDFTCVTNDSDRKRSSDSKWGVNSGVRLIVSCVTSFLILVLMLFLVHRLRQRRMAPFNYRSAAGLHLIRHRHRRLNSGGSSVPLNIFNTLNFDDPPPPYATIKPDTPTEDPPPYHMAVVLASEGTEDLFTLNDAHSSSTLQLTPIGGSADTFYGPAVSGHILGMFGSRNRMRHQSDTDASRCNTHGDDEQIRDRSRSFHVNRGANLDDPPQLGLNTVNTHRVPVGGVSLPALRTRCHSTSSKLMYNKADLLPPPSSLAHRTASNTQAVNQPVTGQLSNQMSALQPADQSLMREPGSSQSKNSVGDSSVIITNQNATYSRPGNTTDSPPDSPPHICWTMGSGTQI
