# Supplementary material for: Absence of conserved immune signalling pathways and increased pathogen susceptibility associated to photosymbiosis in acoels
Source: BMC Biol. 2026 Jan 23;24:25. doi: 10.1186/s12915-026-02506-w (PMC12849515; doi:10.1186/s12915-026-02506-w)
Supplement: Supplementary file 11 — Additional File 11: Data S5 – Xenacoelomorpha TLRs. [file 12915_2026_2506_MOESM11_ESM.fasta]

>Nwestbladi.gene_models.jg15514.t1
LSQLGKDCFSKFKSLKHLSLSSNELGNSGHSLYERLHPLQTLEFLNLSKNGITSTSVDSFESMKVLCILDLNGNLIGKLEASLAHSKDLKLLNLSNNRVTVLSKRNMQELDVIAERRSLTVDLSGNKLLCNCDTISTLRWLQTTRVHLYNKNNYTCSYSNGSEAPMGDLKTIVKELNENCSSNWSRLIIILSCSAGVVLCLVLISISLIYRFRWKLRYLYYMAKLRLRVRDQNAEEYDQLFDYDAFISYASEDFEIARTGSIAHLEDARGLHLCIHERDFPPGEAIAGNILRSIHSSKKTLLFISNAFLTSKWCMYX
>Nwestbladi.gene_models.jg6083.t1
XTTLFRSSSYEGLDKEMESLEFLEGLYIDGCKDCKLGSGFKNLTHLTNLSLSGTAYNACQMSSVLNRTFEHVPQVRHLWMSSCNVEHVEPDALSPLTKITLLDLSYNGGLTFKGMNTILYGLRNSSTLRHLNVNQIYSFSGLGTILKAEHIVNLQTLRNLSILNMDLNRIELFHENLFEPYTLPKSLDTLSVSGNRLTFGNYLHHIANITNIETLYLSRQHLNFDPFAHDHYDPQVLFTDNTETEFCCERTEFCLNSNIKIISLQAPPNLKRVYWSKSVLYFDFNPTLVCGATKLEYVDLSQNLIQKWIGPVLGVPYVKYLDLSQNVCDDISDYFFKDLNGLEFLNISANLLGIARPKHNLTNNTFSQLSKLRGLDMSANRITSLPLGIFSRLVSLQYLNLSINMLNEWTADMDNVRCLRLLDLSFNRFTHIPATLRDYLDSIPNKHCNNHIVTLNLAGNRLVCDCNTLPTFRWMSQTKAAVTVEAYHHCKLMHHVQNNVPVSQNMSREILQKLERKCKSYTWVIVSSVGILTCFVSIIACVFVYRNRWKLRYLYYSKSKRYIHCGYDRLFENDAFISYPQNLASTIKSSFIPALEDKHGLKLWVADRDMQMGSIAENVVHAIYNSRKSVLLMNRKYLQESWCDYELNMANVESIEAKRKLILIVLMEEIPAKEMPISVLRLLRSEKSMDYPTHPQHLDVFWSSLASCISSESMKY*
>Nwestbladi.gene_models.jg14320.t1
MRLIERLNNHYSSGIDKTYACMSGAMDQRIYLLFLICVTLLPGCDSVSHRHTKCGPGDRCVCDYKHEMMDCSGRQLDLCDICQSIKGKIRTLNAQSNKNNSAIDSGCLTKGCIQLNVLLLRNNDLNTISADAFSDMKALTYLDLSYNNLDDLYEEESQTRLQFPPKLHTLKINKNHGNDSIASYPDLSGAMALETLYMDGIRNRNFGSSYAVTELPNLKRIILSGFHSNCTLGDLANETFANISQVQELNLSSCGIINIEAGALVPLKSLQILDLSHNINLGFAVLRNVSYGLQFTDIKVLNISKIYKTFGVGSAIRKHDICYLRNTSVEELVCDSNRMELLETNAMQLFPETLKVLRISDNRFTFGPYLLQVACLGNLTEYYENNNNVVHAPKCYNQDINDQFHFVEPHVTDDCPFMKDDYLKNISKRVPYCKFINASQKVSLSFFPLPNTLTKFVMRKSNMKYNLPNFPVIPFNNSVEHIDISDNTFYSWEGPVGPLINLKYLDMSKNYCANVSRIFFENQGSLENLQIHNNFLGLTDIADESGATIFKDMKSLKILNMSWNSIWKLTPKLVKALINLETLDLSFNRIDNWTLEVDTLVNFTHLNLSSNFIQTLPNNIRSHFTAVWSDRKVNDSTIDLRNNTLKYTCQNKDFLLWMNKHKHRFVGFKHYMFTDDDGILLSSSEFETQVTGLSKKCKSYTLIIVSCTVSLSVFLSLVLGGVIYRNRWKLRYILYMSKGRFFGYTRIPDDEPVENYKYDAFISYAEEDIRFIRDCVIPNLEDNGKSLCVHQRDFVPGHTIADNIIDAIQGSKKTVVILSRTFLKRKWCLYEFHMARMESI*
>Nwestbladi.gene_models.jg7016.t1
MDNLQTLNLQQNFIGPILAKSNASNIFRNLTQLKTLNLSANKILEFSSNIFQAQNQLEILDLSWNSIAKWSIDIGDLPKLWNLDLSFNPIQNLPEDVLKHFSSLIKQKQNVTIDFSNNTIKYSCENKEFLKWLVQHKTSFTGYKNYSFVNENSEPMTVEGFEKAVGQIDSYCRSYTLVIVLCTVGLSVFMSTLIGGLVYKNRWKLRYFLYMSKSRFYGYRPVGTEAPLENYKYDAFISYAEENLRFILDGIIPNLEDRGLSLCIHQRDFLLGKAIADNIIDVIQSSKRTVVILSKSFLKRKWCLYEFHMARMESIYSRDGQSALFVVMLEDVPIKDMPKEMIQWIRTDSYLEYTDDEDGREMFWEQLKDAIKR*
>Nwestbladi.gene_models.jg17016.t1
MDCSNKSSDLQQICAHINNATVLHAASNNISEIRKHCLDGCQSLQELYLNNNRLKVIDKNAFEDIRSLELLDVSNNCLEIYKERGGPLFEPIPTLKTLKLNGNRKEYNHNATRYPDLSNILSLETLYLDGIKDGGFDSDFLSLRNLTKVVLSGFYGVCDLGHLHRSTFQNLTWVKYLDVSFCNVSNIDAETFKELRYLEHLDVSYNQRLGLMALQNVSFGLQFTNIHFLNYSKMYNTFGVSTMLRMRDICYLRNTSLQEIALDSNRIAEVENNALLLFPKTLQIVRFTDNKVSFGAYIMQIVCLSNLTSLFAGYQSIAHYLNLYQQEHYDYSVLTENTDQGCPFMKEEWLSNISSGIQYCQYLQSSNIDFNNFTFTIPEKLTNISVQGSAMHYTITRLFITSGWNVSYIDASLNYFHSLNGPVGPLPSLTFLNVSMNYCSYIGPTFFEYMNNLKHLIFKQNLLGETLANDTKGYIFRYLKHLSTLDISANRINSLPANIFINLSSLESLDISSNNLGNWSIDTGTLPRLRNLNFSYNPIRMLPEDLMSHFDKPALSNFTIDFRENTLSCRCDYKPFLVWMIKRKKHFIEYEHYIFTDEYGQKLTMKKFEECVGNLDKKCRSYTLVIVLCSIGFSTFIVLVIGGILYKYRWRLRYLIYMSKNRFYGYRRIPNDEVFENYKYDAFISYADDNIRFILDHIIPRLENQGISLCIHQRDFLPGNAIADNIVDAIQSSRKTVVILSKSFIQRKWCMYEFNMARMESIYSRDGQSVLLIVMLENVPIGDIPNEMLSWLRTESYLEYTTDRDGEVLFWDSLKHALQQ*
>Nwestbladi.gene_models.jg12122.t1
MSHTNLESIIGSPFVNASYLETLDLSNSNLQNMTKLKYIFDGLINLKYLNISQNPSLPLTNSTVPLEFFRPLISLVELRMYGTTAAMIPETYPDAALSTLKSLETIWIDGMSNQTFGHGFVNLTKLNTVIFAGELVSSSYCSTGIVKGMLDNLVNLTSLSIRDCEVEHIDKEAFVNLHKLTYLDLSENKKLGIEKAVAGFEMLSNASISVLKLNHLYDTMRTPCGPIIKKSTLTQLANLQLKDLHMEYNGIVKVQKDALELLPSTLEYINVRNNEFRVGSYIFDIVHIKNLKKIDLSYQFFANLLKQKSVPEITNHRRQLDKDKLSQTYELSFENDMKQTAYDHYLDLRNNDIPFIGQAWDIDKNMVAYIERENAIKQNPISHLKSTTRDSVCPKILSWLPPTFKPKLPPKLEYIDISHSKLTHPIYNISISELTNNSVKYIIASQSMLYCWDGPVSGLQHLEYLDLSMNFCTHVRLGFFDLFPQLKVLLIPMNFLGLDIADDTKGELFGKLTNLEVIDMSMNRIETIPEQFLISTKGLKLLNASGNLLSTFTVNLAQMTSLHTVDLHKNCITSIPKETYEQIETLAKRNSRSANTSFVLNLKENGIHCTCNNLDFLKWIHNHMGHVGYLQVKVTKCVFDNETGVNITEGKQLQHIISNLEKECASYFGLAIGMSVLGLFLINIIIGTIVYRFRWKLRYMYYVAGRKVQSRSGYISMESIMEMRKSFKYDVYIASSEFDHDFVFDNVVSTLQETSKLRLCIPEKDFIPGQSIFRMIANAIHVSRAVLFITTQRSLKDREWEIAMRMSQEESLQRGKQIYFAILLEEIPSNMLX
>Nwestbladi.gene_models.jg5366.t1
MLNISSNVIKSIHPAAFSDMPNLEILQLNDNKVANSLLERTHVNVFSRLQHLVCLDMSSNGIATLPTRIFGNLRKLQQLLLSNNAFASIEYSFDELQSLKILDLSNNSLKALTKQTITQLEDISSSQTLELRMSGNLFECTCEHQYFIKWLESTKIHIPDKHYLKCKYVNSSHLSLSKLSDINAALDIECISWIILTSCATGFVSLLVIFSFVAALYNQRWKLKYLYYSGRRVLNPYHPIEEENIDIHLDAYISFDESYTFEDGSSLYGFVSAKLYAELQKRGLNVKIRTELYEGKMLHDVITSAIRHSNKVIIFLSREFCKEFWNVFEFNMAAYEGIYTKRNILVPVLVEHVEPRDMLPEVRAFVNNSSMLEYENDGNFAEFVDILEFRIRE*
>Nwestbladi.gene_models.jg3244.t1
ATTLMSLHKLEHLNLSYNINLELRSLRNISYGLQFTKISSLDISALHHSFGVGITVRKRDICYLRNTSLERLYISRNRIEIFETNALLLFPETLRYIEANKNRLEFYPYVFQGVCLKNLDSIYLQEQGKSRSFSYYNEEYYTSTENQEITDNCPYMKGDYLRNISKQIRYCPLFENKYLAKFKYETPIVYPLNNVIEHIDLGQNAFFELIGPIGPLQSLKYLDISQNYCTNISDVFFENANNIETLHLQQNFLQKLFEKGKGEHIFANLKALKTLNMSYNRLSTLPTQIFKNLKSLNSLDLSFNRLETIDIDVSGLGNLTYLNLSSNFIQSLPSSLTDHFSSLLNEQTVSFYVNLKDNAIRCSCENANFNRWIVVNKRLLVDYINYTFINEDEKIISLNEFENMVQYFPRICPSFTWIIVLCCIGLSVFLSVVLGGIIYRNRWKLRYMFFTTKRYLGYMEVVNEDQYEHNAFISFANEDATFVRDKLLPNLENRELKLCTHDRDFLPGKSIIGNILEAVKNSKVTVAILSEAFLQSRWCIYEFQMAYQETIFNGPRHGGSAVVVVMLEEVSVEDMPEEMARLVTQESYIQYTTDRYGEAMFWNRLEEAIRQGLRNIGHDGIDSGQNEIEDAL*
>Nwestbladi.gene_models.jg1792.t1
MLVAGVSVILLLKSENYFSQLKCLSLAHQHLPTISNLFDVKWGPEFTRHSEMLERHARSYLRFKQILATNKHNRTNRIIKEAAQTIELRSEILDLRPNISRHGSIDIVQIKGIDSVTEQQGNKVPDTTLKTSKMSNENTKTETDSKINSNFLANMTKTETDSEINSKFLANMTMIFKNKSSSKAQNSVKYKHSQGKNISNAEITLANEKTVSSCENCKHTGTHNITIAIPESLVYLDLSDMVITMPMNALCFCTPNNLEYLLMNGNTLYRWQGDIIGLDNLTHLFLQNNACQYMSRTFFGHGPNLEFLDISFNLLGFSLSTDEEGQSFQNLKKLKQLDLTFNKLDQLPKQIFKGLVKLRRLIMPSNQISQINFTLSHMNNLTFLDMHDNLLEDIPESARQFFDKMAKRKMWIDISKNKLKCTCQNLGFIKWMSETKVYFLNHESYMCKFDNGSEGNLTFAMEIHKALSKECTNYLILIVATSSAVLFALILMVLAIMYRYRWDLRYMYYSAKFRIKGYTQVNDEEHDFEHDVFVSYADDDQHFIRTQVVPELEEKRGVRVLIHGRDFQAGNFVTENIMKAIVTSRKTLIVLSRSFLQSTWCRYEMNMARMEAIKTGRDVLCVLKKEX
>Nwestbladi.gene_models.jg17843.t1
MGAAIMDSESEKPIFRHLKYLKHSDLSVNRITILPKRIFTNLGRLESLDVSWNNIVEWTVDMSDIDSLSSLNFSFNPIQTLPESLMSHFDKKSNFSIDFRNNTVIVSCKNQNFLSWLVKYKSHFVGYNNYTFRDESRQKLSKEEFEEAVDHLAQKCRSYTLVIILCSIGISVALVITLGGVIYKNRWKLRYLLHMTKHRFYGYRQLPNEEPIENYKYDAFISYAEENLRFIRDEVIPMLEERGLSLCIHQRDFLPGNAIADNIVDAIQSSRKTVVILSKAFLRRRWCIYEFNMARMESLYSRDGQSLLLIVMYEDVPIKDIPNEMLAWIRSESYLEYTADREGKLVFWDNFIHGLRADRN*
