# Supplementary material for: Absence of conserved immune signalling pathways and increased pathogen susceptibility associated to photosymbiosis in acoels
Source: BMC Biol. 2026 Jan 23;24:25. doi: 10.1186/s12915-026-02506-w (PMC12849515; doi:10.1186/s12915-026-02506-w)
Supplement: Supplementary file 12 — Additional File 12: Data S6 – Xenacoelomorpha NLRs. [file 12915_2026_2506_MOESM12_ESM.fasta]

>Ipul.Gene.22854::Bri_4014_c0_g1_i1::g.22854::m.22854
MNPNKSPLLELDHYPMNTSPIGLALVISNVNFEHEPSRVRGGKEDYDNFTKLLEKLDFKIYEYNGKSTQDLTQREMEEVIESFAADEEHEKYSCCLVCVTTHGTGEQNVYGTLLAGTDYEPAKENQGVSVEWMIENFSEVNHPALSGKPMLFFIQACRSGMGKAHYKSVSSARDKFRRQHEIYMVFSTIPGSSSYRQPTNGSLLVKNICEVFGYKRDHEDLHSMMTEVSGRIKDEKKMQIPEIVTRLRKKLYFPLDREGNERKNLERILGRLDKRRSLLIRNNEHNQKTYADRFTMQEPYNVVKIMNSGSADGKNRPFEHIMSLHENLRKETYKWDLEIDFQTLKNNKTTIVGVAGTGKTTFCAQLIANYIKGTFRAYNRLIFLELRRISKEQKKYSKVEFLKDLGYDADGWKAENADEKDVLYILDGFDDIAAEMRAWSEGLNGDSERDERKTGFGWIHDIMKNSKHVIVTTRPSELDCLRKYFNEDQFLHLLGFTESEIDRIFESRNLKDALHNIKLNLRLYVQLCIPVTCMMVIRVLEEQQETDSSFLSSNMKLYMKFTAMQIAHHQHLSEKLRSVGWNFARLFSLFQSYFDSILSNKNQLPEHLEDQSAILEEILKLSKDIVSENFSLTTDSYSEGHENPIVKAAENSGIFAVEDVVGSTINPQKVIFPIHNTITEFLAALYMFKALKDMEFEHDGTVNLVCSTSIEKKFFISMMAGIELEVKTADPDKHDRMSAIIRSASSVSNDDDGDSSDQSDDDSDDSFLNEDSIEMAAEIENLDSKWFEPIITRALSELVVYQCFIIDGNDPVDASARLTLLDRSVAAEKIDPPSKLELHSTESAAAPLLRVVFSNALLQQNITEIQLSLDSKFSAPMLKQFTQLKTVDVTLNYIGDTGLTNLLTSLPLGITRLELWDCNLSFENEQPQLKQFTQLKTVNVIGNKIGDVGLTNLLNSLPLGITSLNLSYCRLSFQNEQPQLRQFTQLKTLDVSRNKIGDAGLTNLLNSLPLGITGLDLKMCDLSFENQQPQLRQFTQLETVDVSVNGIGVTGLTNLLNSLPLGITSLNLSYCRLSFQNEQPQLRQFTQLKTLDVSRNKIGDAGLTNLLNSVPLGITNLNLGDCGLLFANEQPQLRHFTQLETLVLSVNDIGETGLTNLLNSLPLGITSLTLKRCDLSFANQQPQLREFTQLEALDVSVNKIGDTGLTN
>Ipul.Gene.22859::Bri_4016_c0_g1_i1::g.22859::m.22859
MTLVLTFKCSLSHHLLPESSQKPSRTVIVGDSRQSEPTHRRCTSYHTCISSGTSFDSNMNPNKSPLLELDHYPMNTSPIGLALVISNVNFEHEPSRVRGGKEDYDNFTKLLEKLDFKIYEYNGKSTQDLTQREMEEVIESFAADEEHEKYSCLLVCVMTHGSGEQNVYGTLLAGTDYDETTENYGVSVKWMVDQFSEVDHPALSGKPMLFLIQACRNAVKTTWHGDFSSQQERCPQFPRQHEIYMMFSTTPGYVSYKHRTRGSLFIEKICHVFQEKRDHEDLHSMMTEVNERIKNENEKVQIPEIVTRLRKKLYFPLDRDGNERKTLENVLSSLDWRRSLLTGNIEQKQRTYADRFLQDTYNVVKIMNSGSADGKNRPFEHIMSLHENLRKETYKWDLEIDFQTLKNNKTTIVGVAGTGKTTFCAQLIANYIKGTFRAYNRLIFLELRRISKEQKKYSKVEFLKDLGYDADGWKAENADEKDVLYILDGFDDIAAEMRAWSEGLNGDSGLTKIRSVGSSMTCGWISAERDERKTGFGWIHDIMKNSKHVIVTTRPSELDCLREYFNEDQFLHLLGFTESEIDRIFESRNLKDALHNIKLNLRLYVQLCIPVTCMMVIRVLEEQQETDSSFLSSNMKLYMKFTAMQIAHHQHLSEKLRSVGWNFARLFSLFQSYFDSILSNKNQLPEHLEDQSAILEEILKLSKDIVSENFSLTTDSYSEGHENPIVKAAENSGIFAVEDVVGSTINPQKVIFPIHNTITEFLAALYMFKALKDMEFEHDGTVNLVCSTSIEKKFFISMMAGIELEVKTADPDKHDRMSAIIRSASSVSNDDDGDSSDQSDDDSDDSFLNEDSIEMAAEIENLDSKWFEPIITRALSELVEDQRITIDGDDPVDCARLTLLDRSVAAEKIDPPSKLELHSTESAAAPLLRVVFSNALLQQNITEIQLSLDSKFSAPMLKQFTQLKTVDVTLNYIGDTGLTNLLTSLPLGITRLELWDCNLSFENEQPQLKQFTQLKTVNVIGNKIGDVGLTNLLNSLPLGITSLTLEEWCLSFENDQPQLRQFTQLQTLDVSDNYMDDAGLTNLLNSLPLGITGLDLKMCDLSFENQQPQLRQFTQLETVDVSVNGIGVTGLTNLLNSLPLGITSLNLSYCRLSFQNEQPQLRQFTQLKTLDVSRNKIGDAGLTNLLNSVPLGITNLNLGDCGLLFANEQPQLRHFTQLETLVLSVNDIGETGLTNLLNSLPLGITSLTLKRCDLSFANQQPQLREFTQLEALDVSVNKIGDTGLTN
>Ipul.Gene.22821::Bri_4005_c0_g1_i1::g.22821::m.22821
MQEPYNVVKIMNSGSADGKNRPFEHIMSLHENLRKETYKWDLEIDFQTLKNNKTTIVGVAGTGKTTFCAQLIANYIKGTFRAYNRLIFLELRRISKEQKKYSKVEFLKDLGYDADGWKAENADEKDVLYILDGFDDIAAEMRAWSEGLNGDSGLTKIRSVGSSMTCGWISAERDERKTGFGWIHDIMKNSKHVIVTTRPSELDCLREYFNEDQFLHLLGFTESEIDRIFESRNLKDALHNIKLNLRLYVQLCIPVTCMMVIRVLEEQQETDSSFLSSNMKLYMKFTAMQIAHHQHLSEKLRSVGWNFARLFSLFQSYFDSILSNKNQLPEHLEDQSAILEEILKLSKDIVSENFSLTTDSYSEGHENPIVKAAENSGIFAVEDVVGSTINPQKVIFPIHNTITEFLAALYMFKALKDMEFEHDGTVNLVCSTSIEKKFFISMMAGIELEVKTADPDKHDRMSAIIRSASSVSNDDDGDSSDQSDDDSDDSFLNEDSIEMAAEIENLDSKWFEPIITRALSELVVYQCFIIDGNDPVDASARLTLLDRSVAAEKIDPPSKLELHSTESAAAPLLRVVFSNALLQQNITEIQLSLDSKFSAPMLKQFTQLKTVDVTLNYIGDTGLPNLLNSLPLGITGLDLKMCDLSFENQQPQLRQFTQLETVDVSVNGIGVTGLTNLLNSLPLGITSLNLSYCRLSFQNEQPQLRQFTQLKTLDVSRNKIGDAGLTNLLNSVPLGITNLNLGDCGLLFANEQPQLRHFTQLETLVLSVNDIGETGLTNLLNSLPLGITSLTLKRCDLSFANQQPQLREFTQLEALDVSVNKIGDTGLTN
>Ipul.Gene.22773::Bri_3991_c0_g1_i1::g.22773::m.22773
MVFSTIPGSSSYRQPTNGSLLVKNICEVFGYKRDHEDLHSMMTEGSGRIKDEKKMQIPEIVTRLRKKLYFPLDREGNERKNLERILGRLDKRRSLLIRNNEHNQKTYADRFTMQEPYNVVKIMNSGSADGKNRPFEHIMSLHENLRKETYKWDLEIDFQTLKNNKTTIVGVAGTGKTTFCAQLIANYIKGTFRAYNRLIFLELRRISKEQKKYSKVEFLKDLGYDADGWKAENADEKDVLYILDGFDDIAAEMRAWSEGLNGDSERDERKTGFGWIHDIMKNSKHVIVTTRPSELDCLREYFNEDQFLHLLGFTESEIDRIFESRNLKDALHNIKLNLRLYVQLCIPVTCMMVIRVLEEQQETDSSFLSSNMKLYMKFTAMQIAHHQHLSEKLRSVGWNFARLFSLFQSYFDSILSNKNQLPEHLEDQSAILEEILKLSKDIVSENFSLTTDSYSEGHENPIVKAAENSGIFAVEDVVGSTINPQKVIFPIHNTITEFLAALYMFKALKDMEFEHDGTVNLVCSTSIEKKFFISMMAGIELEVKTADPDKHDRMSAIIRSASSVSNDDDGDSSDQSDDDSDDSFLNEDSIEMAAEIENLDSKWFEPIITRALSELVVYQCFIIDGNDPVDASARLTLLDRSVAAEKIDPPSKLELHSTESAAAPLLRVVFSNALLQQNITEIQLSLDSKFSAPMLKQFTQLKTVDVTLNYIGDTGLPNLLNSLPLGITGLDLKMCDLSFENQQPQLRQFTQLETVDVSVNGIGVTGLTNLLNSLPLGITSLNLSYCRLSFQNEQPQLRQFTQLKTLDVSRNKIGDAGLTNLLNSVPLGITNLNLGDCGLLFANEQPQLRHFTQLETLVLSVNDIGETGLTNLLNSLPLGITSLTLKRCDLSFANQQPQLREFTQLEALDVSVNKIGDTGLTN
>Ipul.Gene.51545::Bri_9700_c0_g1_i1::g.51545::m.51545
KKLQNGSPFIRKTVEVIREMRDHEDLHSMMTKMINRVKYDEGALQILEIVPRLSKKLYFPLDTEGSERKNLDDVLRRLENRRGLLVTNTRIQERRTWAERFKNYTYNLVLVEKLDEDLMKLQKGVAYISSLNEKLKSEKIRSREWILNSDFKSLRGKKTLVVGVAGSGKTTLCAQLTSMYINGSFRAYKRLIFLELRRLFDDMSEKYTLSEFLELFKYAPVSEHDSVLYVLDGFDEIVHRESYRSWAMSLQEKQEIGNKKTEFGWLHHIMIHGRNVIITTRPSALSALNVLLMEDQLLHLLGFSESTIAHIFDSRQLTEELETLKSNAKLYVHLCVPVTCIMLIRLLEDESIASSELIKSDSDLYVNFTALQLAYNYRFPGDLMEFSPTDLFSFFHDSLNELFDSNERDIPTDFRYIHQGLKFVLHLSKEVVRHNFVYVTKKITAGATSEPIKVAEASGLFAVEDIIGSALNLLVCISPIHNTIAECLAAIYSYTILDSIRSASDPADTYCSDRKNRNNAQSGVTDCNQDAYSPNRIDSDTSYSSDGDTSYHTAATSLCNSGTASSYYFDEVSSDNTGPDEVRDPDMNTSDDSGGDTADDSYSDGRYWEVESMCPDLICTSDVETRFLAYLMSKIEPEMQANDAELHQKIKSYIPTIFRLIRQSTQDSLSLRIAADVDIKSDWFASFINHACARILVKLRFGSSDDPVEAAYRLSFVEKAVAAGRVNPPTGLHIEVGGIIRQMALSNITVQGHVTKLKVRYAGVDELQLIAEFVNLEQLASIGQYSHDQHFPSQHPSLAHLTSLREFTTTRYDITELDTLLDCLPKQLHKLRLSACTVSLARGISALSQFSQLQELDLDVDLVGDAGLTHLLNYMPINITSLNLARCQLSLDIEQPALKRLSKLHQLWVSWNAFGDAGLTNLISSLPSGIPKLGLADCGLSFAVKQPALAQLTQLEEFNVSRNKIGDIGLDSLLESLPPSITKLEMNKCGLTFESPHPAMKRLVRLKELDIRSNPIDEKGVLNVLASIPESLEKLRLPDEAKDYPLPELPPGLSVLYSRT
>Ipul.Gene.27571::Bri_4830_c0_g1_i1::g.27571::m.27571
MASTEERVIRRHVDVPNSDHYPINSSPIGLALVINNTVFNNPEMSKRKIGGSEDYKNFTKLLGELDFKLYERYKKSTQELTQQEMEEVIKSFAKDREHENYSCCLVCIMTHGSSEKDIYGTLLAGTDSRSGGGVSVKWMIDQFSTIYRPGICRKPMLFFIQACRMDITNSSSGSNARAEQRTLLKMEQNDIYVVFSTIPGHPSYRDARGSYLIRTTCEVIREKRDHEDLHSMMTEVIERIKSRYGGKQIPEMITRLSQKIYFPLHPEGAERKRLEDILGRLEMRRCLLVGSNSQEGKTLADRIKTETYSVVTILTESMEEIKKSDSSFNYIMSLHDRVNKRNEDYRKWSFDSDFGTLRGKKTVIAGVAGTGKTTMCMQLVSDYIKGTYRAYKRLVFLELRRLSSERESTNESTQTRVPKGEYTKQQFLALFEYKDVETEEGDILYILDGFDEVANSMETWASDKKGKPEVLDLKTELGWIHYIMQNATNIIVTTRSSALTELRKYIKVDQLLHLLGFTDAEIEHIFEARNLKEALETIKQNPNLYVHLCIPVTCMMIIRLLEDKKLEVCDLRTTQLDVYLKFATLQLVHHHRLSERLISLEFAELYSLFDSYFTYTLETPDQIPGCLEDQHESLNRLIWLSKKLVDENFSYITDALVGGHQNEELRIAEASGVFAVENVVGSPITPRKMIFPIHNTITECLAALHVFNSLMANRDMTEAQSSIKRSSVIERRFFISMMSKIEPTVKNQDRARYKRLLTSLPSIIGITEEEMTEEEAIGIAAEIDRKCFDSEWFGHIVKKALAALVIDDEIEFTGNYNPVEAAARLTLLNQAVAAHKIPSPRKLTFRIDAPVISRILLSDTTLQGSVTHLSCFGSISATEASMKLHGCGLLKQFTHLRELCVDWTIGDKGLARLLDSLPLCITTLDLARCGLSFADKQPRLEKFTQLQKLDVSNSTIRDDGLSNLLNSLPLGITKLDLWGCGLSFEREQPQLKQLTQLRELNVNGNNIRDTGLINLLNSLPLGITTLDLYHCGLSFAREQPQLKQLTLLRELDVRDNKIGDTGLTNLLNSLPLGVTKLDLQCCGLSLEREQPKMRELTQLKSLHVDEEYYQIDENGVRNLLASIPDSLEELILPEQCEEYAPNPREGLPLSYH
>Ipul.Gene.223515::Tra_12955_c0_g1_i1::g.223515::m.223515
GISSMSSGYDTGSSSIPIESSITTETNFESQPSTSSTSSLTSSHADDQNPRQNTPPPGIRIHVEVPGSDHYPINSSPIGLALVISNITFKDEERNRDVGGHVDHDNFIKLLGELDFKVDDRKDLTGNQMREAIRQFTKKEEHKHYSCCLICVMTHGSNETSTEPDSDTYGTRLQGTDSDDVSVKWITDQFTTRNFPDMTGKPKLFFIQACRGSTDNTNRADTTPPPHKNRKIDDGAPSRPTRRSEPQSYEDMQILQPNQSDILLIFATPVGYYSYRDDRGSWFIRFTCEVIREKRDDEDLHNMMIEVNNRMFRAKNPSEGALQVAEISTQMRKTIRFPLDPEGNERGLLESILRRLDKRRGLLLRSNASEKETYAMKFSTNTYELILVANLGEFNFNAKGADYITSLNQKLREKKIESRKWQLISDFGSLKRKKTLVVGVAGSGKTTMCSQIISMYINGTFRAYKKVVFLELRRLPDGGNETLNEFLRRFRYSETTKDPILYILDGFDEIANRDSYKNWAKELIGQEEIGDRRSYFGWVQHIMNHSRNIIVTTRPSGLSELRDIFDEDQLLHLLGFSEKEVQRIFQFENQEKALEIIKLNQNLYVHMCVPVTCMMVIRLLKEGGNATSLMNSEVGLYQNFTAIQLAYHHRVSDYLMKLRPDELFPRFNCTLEEILNLKENRAATKADVLTKLLDDVLKLAKKVVKHDFAYNTEKFTARKEIKLAEASGIFAVEDIVESTLSPRVVISPIHNTIAEYLAALFLCQRLIYAVRKLGQLDTTNSENEQLTHRVTQIMTNELEPTSRCTTSVERRFVICLMSKFEGVIRKESERIHEKITPYVNSIAHYGDNPTSHTRNYDDEEIEIAAGIADLGTKWFETMIRRSLRLLGLEPQYEKRGIHTIETDGSESVVRMAAILTLLERASLAEKVTVPKRLEIQETSEMTPRLLLSNSAIKKHVTHLEISNSANNLKSEELGKLLADMRSLQSIHLHEPGYIIGDLLDLLPKQLRIIHLPWSECPFSTEQLSLKRFTCLEELILGNNLLDDEQFTNLLNSLPMSIRTLRMEAPPFVKSQPMLERLQNLQNLDLKMSFQQKEMGDEGMENLLLSLPSSISELELEKSGLSFSTEQPKLKKFPELQKVNLSRNNIGDNKLTNLLNSLPPNIAHLSLRGCHLSFTAEQPILKKFSRLKELNVSRNDITNDGLDNLLNSLPDSVSHLITTKCDGLTFETERPVLKNASHVQAIEIGIEDNCKEKLTNLLNSLPRSITKLSLQCAFRKPFTFDRHGLKPLAYLQHLSVSGGEINDNELTNLLSWLPRGITELRMGGCKVSFKSDQPMMKLLTKLKIIFIGSFSILSDEELRNLLSSIPDSLEELTIPKHCAYFDGPLPSGLKVKFTR
>Ipul.Gene.139966::Bri_31788_c0_g1_i1::g.139966::m.139966
RSLLNRYMDDIPSSSRANSSDTCQGTERPIEKIHVEEPNLGHYPINSSPIGLALVINNVDFDNANRRNGGDEDYKTFTKLLGELNFKLYQKKNSQNLTKQEMEDLIQEFASESEHQHLSCCLVCVMTHGTRESDIYGTKLGGTDYDPNSGGGVSVKWMVDQFAGSNCQGMNGKPKMFFIQACRGPSRNIVTISNPPKSSDPPILQSSDQSFAKLLFLDGTSDAEGPANRQISQLRPNLSDIYIAFSTVPGCVSYRCTELGTVFIQTACDVIREKRDSEDLHSMMTEVNRRMRHCNIRRYGSGVLQIPDIFTSASTRIRFPVNPAGTERRVLESLLRRLDTRRCLLVEKTRSLGKTQNRKKNYAAKFAEDTYELILIDKNKDKGATFNTDVDYITSLNTKLKERKLKSYKWELSSDHESLKGKKTLIVGVAGSGKTTLCSQLVSMYITGKISEYRRLIFIELRRLPDGTSCQTKYAFSGSESFLELFTYTDPGDTTSVLYVLDGFDEIARRKSYKNWKQGLIGDKESGDTKTAYGWIQHIMSTFENIIVTTRPSARADVVELFDEDQLLHLLGFSEEGIRSIFEDRELSTELEAVKANAKLYVHLCVPVTCMMVIRLLEENKASNMQFIKSELDIYMKFTASQLAHHQRYLEGRSFAQLSSIFEYYFEEILGMCPENKDLGSLHEQLNRVLNLSKQLVEKDFCCIIKRYNAGKEDERITAAENSGLFAVEDVAGSTRENVISPVHNTIAEFLSALHMCNQIRGLPAEKSENLRCTSSVERRFFVLMMSKIESEVKRQCLRKHMKLTSTLPDILAPRGKDGEKNTVGTSEAIDIAAELSNLDSEWFNLICKEALEALKSDLKEGKLVLKKLNPVEFASRLCLMDRSTKAGKTLPPCELVVHTAGSLLMLMTLSNTTLQQNITHLRLSRVELKTEQFSLIANFTKLEALHIERCSRAFQRKTSWESIQSLMELHVSNNKIGDAGLATLLNSLPLDITKLDLSWCGLSFAAEQPQLKNFTQLQELNVSGNEVGDVGSLPDSINKLHPFRLDTQLPSQLRRLKSFRRQLEELDLSENGSKSVDGLRSLIESLPTSITTLDLSSCRIEFEPHQLNLQRLTQLRTLDLTINVIHGNWSWRDLLTSLPLSIVELKMPKCNLELPSDIDRLPWERLTTLDLYSCTITEQVLPRLLEVLPDSLHTLKLPRECKDYKLPMIPNGLIGKILYV
>Ipul.Gene.27559::Bri_4827_c0_g1_i1::g.27559::m.27559
MASTEERVIRRHVDVPNSDHYPINSSPIGLALVINNTVFNNPEMSKRKIGGSEDYKNFTKLLGELDFKLYERYKKSTQELTQQEMEEVIKSFAKDREHENYSCCLVCIMTHGSSEKDIYGTLLAGTDSRSGGGVSVKWMIDQFSTIYRPGICRKPMLFFIQACRMDITNSSSGSNARAEQRTLLKMEQNDIYVVFSTIPGHPSYRDARGSYLIRTTCEVIREKRDHEDLHSMMTEVIERIKSRYGGKQIPEMITRLSQKIYFPLHPEGAERKRLEDILGRLEMRRCLLVGSNSQEGKTLADRIKTETYSVVTILTESMEEIKKSDSSFNYIMSLHDRVNKRNEDYRKWSFDSDFGTLRGKKTVIAGVAGTGKTTMCMQLVSDYIKGTYRAYKRLVFLELRRLSSERESTNESTQTRVPKGEYTKQQFLALFEYKDVETEEGDILYILDGFDEVANSMETWASDKKGKPEVLDLKTELGWIHYIMQNATNIIVTTRSSALTELRKYIKVDQLLHLLGFTDAEIEHIFEARNLKEALETIKQNPNLYVHLCIPVTCMMIIRLLEDKKLEVCDLRTTQLDVYLKFATLQLVHHHRLSERLISLEFAELYSLFDSYFTYTLETPDQIPGCLEDQHESLNRLIWLSKKLVDENFSYITDALVGGHQNEELRIAEASGVFAVENVVGSPITPRKMIFPIHNTITECLAALHVFNSLMANRDMTEAQSSIKRSSVIERRFFISMMSKIEPTVKNQDRARYKRLLTSLPSIIGITEEEMTEEEAIGIAAEIDRKCFDSEWFGHIVKKALAALVIDDEIEFTGNYNPVEAAARLTLLNQAVAAHKIPSPRKLTFRIDAPVISRILLSDTTLQGSVTHLSCFGSISATEASMKLHGCGLLKQFTHLRELCVDWTIGDKGLARLLDSLPLCITTLDLARCGLSFADKQPRLEKFTQLQKLDVSNSTIRDDGLSNLLNSLPLGITKLDLHGCGLSFAREQPQLKQLTQLRELDVSKNEIVYLKVSRDQLSAYDNTTRVTKKDMWRNNLSFAGEQPAEFGLSNYKIGDTGLTNLLESLPRGITTLVLSMCGLLFEREQPQLKQLTQLRELDVSWNEIGDTGLPNLLNSLPLGITTLNLYHCGLSFAREQPQLKQLTLLRELDVRDNKIGDTGLTNLLNSLPLGVTKLDLQCCGLSLEREQPKMRELTQLKSLHVDEEYYQIDENGVRNLLASIPDSLEELTLPGRCKEYAPEPREGLRLSYNYITTNRYIIFHAMRRTRRNIW
>Ipul.Gene.139969::Bri_31789_c0_g1_i1::g.139969::m.139969
MWFQNTGVLQIPDIFTSASTRIRFPVNPAGTERRVLESLLRRLDTRRCLLVEKTRSLGKTQNRKKNYAAKFAEDTYELILIDKNKDKGATFNTDVDYITSLNTKLKERKLKSYKWELSSDHESLKGKKTLIVGVAGSGKTTLCSQLVSMYITGKISEYRRLIFIELRRLPDGTSCQTKYAFSGSESFLELFTYTDPGDTTSVLYVLDGFDEIARRKSYKNWKQGLIGDKESGDTKTAYGWIQHIMSTFENIIVTTRPSARADVVELFDEDQLLHLLGFSEEGIRSIFEDRELSTELEAVKANAKLYVHLCVPVTCMMVIRLLEENKASNMQFIKSELDIYMKFTASQLAYHQRYLKDRSFAELSSIFECYLGDILGMCDYPVTDDLGTLHEQLNLVISLSKQLVEEDFCCIINRFMAGQEDERITAAENSGLFAVEDVAGSTRENVISPVHNTIAEFLSALHMCNQIRGLPAEKSENLRCTSSVERRFFVLMMSKIESEVKRQCLRKHMKLTSTLPDILAPRGKDGEKNTVGTSEAIDIAAELSNLDSEWFNLICKEALEALKSDLKEGKLVLKKLNPVEFASRLCLMDRSTKAGKTLPPCELVVHTAGSLLMLMTLSNTTLQQNITHLRLSRVELKTEQFSLIANFTKLEALHIERCSRAFQRKTSWESIQSLMELHVSNNKIGDAGLATLLNSLPLDITKLDLSWCGLSFAAEQPQLKNFTQLQELNVSGNEVGDVGSLPDSINKLHPFRLDTQLPSQLRRLKSFRRQLEELDLSENGSKSVDGLRSLIESLPTSITTLDLSSCRIEFEPHQLNLQRLTQLRTLDLTINVIHGNWSWRDLLTSLPLSIVELKMPKCNLELPSDIDRLPWERLTTLDLYSCTITEQVLPRLLEVLPDSLHTLKLPRECKDYKLPMIPNGLIGKILYV
>Ipul.Gene.139973::Bri_31790_c0_g1_i1::g.139973::m.139973
RSLLNRYMDDIPSSSRANSSDTCQGTERPIEKIHVEEPNLGHYPINSSPIGLALVINNVDFDNANRRNGGDEDYKTFTKLLGELNFKLYQKKNSQNLTKQEMEDLIQEFASESEHQHLSCCLVCVMTHGTRESDIYGTKLGGTDYDPNSGGGVSVKWMVDQFAGSNCQGMNGKPKMFFVQACRGKGRILKDNDPIPAKLLFLDGTSDAEGPANRQISQLRPNLSDIYIAFSTVPGCVSYRCTELGTVFIQTACDVIREKRDSEDLHSMMTEVNGRMRHHDSVLQIPDIFTSASTRIRFPVNPAGTERRVLESLLRRLDTRRCLLVEKTRSLGKTQNRKKNYAAKFAEDTYELILIDKNKDKGATFNTDVDYITSLNTKLKERKLKSYKWELSSDHESLKGKKTLIVGVAGSGKTTLCSQLVSMYITGKISEYRRLIFIELRRLPDGTSCQTKYAFSGSESFLELFTYTDPGDTTSVLYVLDGFDEIARRKSYKNWKQGLIGDKESGDTKTAYGWIQHIMSTFENIIVTTRPSARADVVELFDEDQLLHLLGFSEEGIRSIFEDRELSTELEAVKANAKLYVHLCVPVTCMMVIRLLEEKKTSDVQFIRSDMQFIKSELDIYMKFTASQLAHHQRYLEGRSFAQLSSIFEYYFEEILGMCPENKDLGSLHEQLNRVLNLSKQLVEKDFCCIIKRYNAGKEDERITAAENSGLFAVEDVAGSTRENVISPVHNTIAEFLSALHMCNQIRGLPAEKSENLRCTSSVERRFFVLMMSKIESEVKRQCLRKHMKLTSTLPDILAPRGKDGEKNTVGTSEAIDIAAELSNLDSEWFKFICKEALEALKSDLKEGKLVLKKLNPVEFASRLCLMDRSTKAGKTLPPCELVVHTAGSLLMLMTLSNTTLQQNITHLRLSRVELKTEQFSLIANFTKLEALHIERCSRAFQRKTSWESIQSLMELHVSNNKIGDAGLATLLNSLPLDITKLDLSWCGLSFAAEQPQLKNFTQLQELNVSGNEVGDVGSLPDSINKLHPFRLDTQLPSQLRRLKSFRRQLEELDLSENGSKSVDGLRSLIESLPTSITTLDLSSCRIEFEPHQLNLQRLTQLRTLDLTINVIHGNWSWRDLLTSLPLSIVELKMPKCNLELPSDIDRLPWERLTTLDLYSCTITEQVLPRLLEVLPDSLHTLKLPRECKDYKLPMIPNGLIGKILYV
>Ipul.Gene.51531::Bri_9696_c0_g1_i1::g.51531::m.51531
KKLQNGSPFIRKTVEVIREMRDHEDLHSMMTKMINRVKYDEGALQILEIVPRLSKKLYFPLDTEGSERKNLDDVLRRLENRRGLLVTNTRIQERRTWAERFKNYTYNLVLVEKLDEDLMKLQKGVAYISSLNEKLKSEKIRSREWILNSDFNSLRGKKTLVVGVAGSGKTTLCAQLTSMYINGTFRAYKRLIFLELRRLFDDASKTYALSEFLELFHYAPVSEHDSVLYVLDGFDEIVHRESYRSWAMSLQEKQEIGNKKTEFGWLHHIMIHGRNVIITTRPSALSALNVLLREDQLLHLLGFSESTIAHIFDSRQLTEELETLKSNAKLYVHLCVPVTCIMLIRLLEDESIASSELIKSDSDLYVNFTALQLAYNYRFPGDLMEFSPTDLFSFFHDSLNELFDSNERDIPTDFRYIHQGLKFVLHLSKEVVRHNFVYVTKKITAGATSEPIKVAEASGLFAIEDVIGPSLDPLVCISPIHNTIAECLAALCSHTIIDSINSASDPVNSEPYISAKKDGTVRAPVPHTSHDNVGDTSYDSDADPYREVTELYREVTELYPDLLCNSEVEAQFLAHLMSKTEPEMRVANVPLHQTIKRYIPSIFRVSTTESIAVVVDIESDWFGSYINDACNKIKMSFYSKDDPVDAAYRLSLVEKAVAAGRVNPPTGLHIEVGGIIRQMALSNRTLQRHVTQLNVWYAGVDELQLIAEFGNLEQLKIGKPSYDQHFPSQPPSLAHLISLRRVMISRYEITDPDTLLDCLPKQLQVLGLHKCTMSLARVIPELSQFSQLQWLGLDRISVEDAGLTNLLNYMPIGIPKLGLHTCELSFKVEQPALKRLSKLHQLWVSWNAFGDAGLTNLLNSLPPCITELDLSLCHLSFAVKQPALAQLTQLEEFNVSRNKIGDIGLDSLLESLPPSITKLEMNKCGLTFESPHPAMKRLVRLKELDIRSNPIDEKGVLNVLASIPESLEKLRLPDEAKDYPLPELPPGLSVLYSRT
>Ipul.Gene.51534::Bri_9697_c0_g1_i1::g.51534::m.51534
KKLQNGSPFIRKTVEVIREMRDHEDLHSMMTKMINRVKYDEGALQILEIVPRLSKKLYFPLDTEGSERKNLDDVLRRLENRRGLLVTNTRIQERRTWAERFKNYTYNLVLVEKLDEDLMKLQKGVAYISSLNEKLKSEKIRSREWILNSDFNSLRGKKTLVVGVAGSGKTTLCAQLTSMYINGTFRAYKRLIFLELRRLFDDASKTYALSEFLELFHYAPVSEHDSVLYVLDGFDEIVHRESYRSWAMSLQEKQEIGNKKTEFGWLHHIMIHGRNVIITTRPSAVAALKVLLREDQLLHLLGFSESTIAHIFDSRQLTEELETLKSNAKLYVHLCVPVTCMMLIRLLEDESIASSELIKSDSDLYVNFTALQLAYNYRFPGHLMESSPTHLFSFFHNCLRKPVDSYEPHNRTAYGALQQFVSTLLYTPQGLIDHASKVIDLSKEVVRHNFTYVTKKKTAGATSEPIKVAEASGLFAVEDIIGSALNLLVCISPIHNTIAECLAAIYSYTILDSIRSASDPADTYCSDRKNRNNAQSGVTDCNQDAYSPNRIDSDTSYSSDGDTSYHTAATSLCNSGTASSYYFDEVSSDNTGPDEVRDPDMNTSDDSGGDTSDDSYSDGRYCEVERMYPDLICTSDVETRFLAYLMSKIEPEMQANDAELHQKIKSYIPTIFRLDRQSTQDSLSLRIAADVDIKSDWFASFINHACARILVKLRFGSSDDPVEAAYRLSFVEKAVAAGRVNPPTGLHIEVGGIIRQMALSNRTLQRHVTQLNVVYAGVDELQLIAEFVNLEQLQIGEELAYGSPNQHFPSQPPSLAHLISLRRVMISRYEITDPDTLLDCLPKQLQVLGLHKCTMSLARVIPELSQFSQLQWLGLDRISVEDAGLTNLLNYMPIGIPKLGLHTCELSFKVEQPALKRLSKLHQLWVSWNAFGDAGLTNLLNSLPPCITELDLSLCHLSFAVKQPALAQLTQLEEFNVSRNKIGDIGLDSLLESLPPSITKLEMNKCGLTFESPHPAMKRLVRLKELDIRSNPIDEKGVLNVLASIPESLEKLRLPDEAKDYPLPELPPGLSVLYSRT
>Ipul.Gene.139976::Bri_31791_c0_g1_i1::g.139976::m.139976
RSLLNRYMDDIPSSSRANSSDTCQGTERPIEKIHVEEPNLGHYPINSSPIGLALVINNVDFDNANRRNGGDEDYKTFTKLLGELNFKLYQKKNSQNLTKQEMEDLIQEFASESEHQHLSCCLVCVMTHGTRESDIYGTKLGGTDYDPNSGGGVSVKWMVDQFAGSNCQGMNGKPKMFFVQACRGKGRILKDNDPIPAKLLFLDGTSDAEGPANRQISQLRPNLSDIYIAFSTVPGCVSYRCELGSVFIQTACDVIREKRDSEDLHSMMTEVNRRMRHHNSVLQIPEIFTSASTRIRFPVNPAGTERRVLESLLRRLDTRRCLLVEKTRSLGKTQNRKKNYAAKFAEDTYELILIDKNKDKGATFNTDVDYITSLNTKLKERKLKSYKWELSSDHESLKGKKTLIVGVAGSGKTTLCSQLVSMYITGKISEYRRLIFIELRRLPDGTSCQTKYAFSGSESFLELFTYTDPGDTTSVLYVLDGFDEIARRKSYKNWKQGLIGDKESGDTKTAYGWIQHIMSTFENIIVTTRPSAKSDVVELFDEDQLLHLLGFSEEGIRSIFEDRELSTELEAVKANAKLYVHLCVPVTCMMVIRLLEENKASNMQFIKSELDIYMKFTASQLAHHQRYLEGRSFAQLSSIFEYYFEEILGMCPENNDLGSLHEQLNLVISLSKQLVEEDFCCIINRFMAGQEDERITAAENSGLFAVEDVAGSTRENVISPVHNTIAEFLSALHMCNQIRGLPAEKSENLRCTSSVERRFFVLMMSKIESEVKRQCLRKHMKLTSTLPDILAPRGKDGEKNTVGTSEAIDIAAELSNLDSEWFNLICKEALEALKSDLKEGKLVLKKLNPVEFASRLCLMDRSTKAGKTLPPCELVVHTAGSLLMLMTLSNTTLQQNITHLRLSRVELKTEQFSLIANFTKLEALHIERCSRAFQRKTSWESIQSLMELHVSNNKIGDAGLATLLNSLPLDITKLDLSWCGLSFAAEQPQLKNFTQLQELNVSGNEVGDVGSLPDSINKLHPFRLDTQLPSQLRRLKSFRRQLEELDLSENGSKSVDGLRSLIESLPTSITTLDLSSCRIEFEPHQLNLQRLTQLRTLDLTINVIHGNWSWRDLLTSLPLSIVELKMPKCNLELPSDIDRLPWERLTTLDLYSCTITEQVLPRLLEVLPDSLHTLKLPRECKDYKLPMIPKGLNVKYSV
>Ipul.Gene.27592::Bri_4835_c0_g1_i1::g.27592::m.27592
MASTEERVIRRHVDVPNSDHYPINSSPIGLALVINNTVFNNPEMSKRKIGGSEDYKNFTKLLGELDFKLYERYKKSTQELTQQEMEEVIKSFAKDREHENYSCCLVCIMTHGSSEKDIYGTLLAGTDSRSGGGVSVKWMIDQFSTIYRPGICRKPMLFFIQACRMDITNSSSGSNARAEQRTLLKMEQNDIYVVFSTIPGHPSYRDARGSYLIRTTCEVIREKRDHEDLHSMMTEVIERIKSRYGGKQIPEMITRLSQKIYFPLHPEGAERKRLEDILGRLEMRRCLLVGSNSQEGKTLADRIKTETYSVVTILTESMEEIKKSDSSFNYIMSLHDRVNKRNEDYRKWSFDSDFGTLRGKKTVIAGVAGTGKTTMCMQLVSDYIKGTYRAYKRLVFLELRRLSSERESTNESTQTRVPKGEYTKQQFLALFEYKDVETEEGDILYILDGFDEVANSMETWASDKKGKPEVLDLKTELGWIHYIMQNATNIIVTTRSSALTELRKYIKVDQLLHLLGFTDAEIEHIFEARNLKEALETIKQNPNLYVHLCIPVTCMMIIRLLEDKKLEVCDLRTTQLDVYLKFATLQLVHHHRLSERLISLEFAELYSLFDSYFTYTLETPDQIPGCLEDQHESLNRLIWLSKKLVDENFSYITDALVGGHQNEELRIAEASGVFAVENVVGSPITPRKMIFPIHNTITECLAALHVFNSLMANRDMTEAQSSIKRSSVIERRFFISMMSKIEPTVKNQDRARYKRLLTSLPSIIGITEEEMTEEEAIGIAAEIDRKCFDSEWFGHIVKKALAALVIDDEIEFTGNYNPVEAAARLTLLNQAVAAHKIPSPRKLTFRIDAPVISRILLSDTTLQGSVTHLSCFGSISATEASMKLHGCGLLKQFTHLRELCVDWTIGDKGLARLLDSLPLCITTLDLARCGLSFADKQPRLEKFTQLQKLDVSNSTIRDDGLSNLLNSLPLGITKLDLWGCGLSFEREQPQLKQLTQLRELNVSCNQKIGDTGFTMIGDTGLTNLLNSLPLGITTLDLYHCGLSFAREQPQLKQLTLLRELDVRDNKIGDTGLTNLLNSLPLGVTKLDLQCCGLSLEREQPKMRELTQLKSLHVDEEYYQIDENGVRNLLASIPDSLEELTLPGRCKEYAPEPREGLRLSYNYITTNRYIIFHAMRRTRRNIW
>Ipul.Gene.22856::Bri_4015_c0_g1_i1::g.22856::m.22856
MIQYIQRTFMLDQGMQSKFSENQGVSVKWMIDNFSEVDHPALSGKPMLFFIQACRSDMGSQKIGLSTRARFGHQHEIYMVFSTIPGNFSYRQPTNGSLLVKNICEVFGYKRDHEDLHSMMTEVSGRIKDEKKVLQIPEIVTRLRKKLYFPLDRDGNERKTLENILRRLDMRRSLLTGNIEQKQRTYADRFLQDTYNVVKIMNSGSADGKNRPFEHIMSLHENLRKETYKWDLEIDFQTLKNNKTTIVGVAGTGKTTFCAQLIANYIKGTFRAYNRLIFLELRRISKEQKKYSKVEFLKDLGYDADGWKAENADEKDVLYILDGFDDIAAEMRAWSEGLNGNSGLTKIRSVRSSMTCGWISAERGERKTDFGWIHDIMKNSKHVIVTTRPSELDCLREYFNEDQFLHLLGFTESEIDRIFESRNLKDALHNIKLNLRLYVQLCIPVTCMMVIRVLEEQQETDSSFLSSNMKLYMKFTAMQIAHHQHLSEKLRSVGWNFARLFSLFQSYFDSILSNKNQLPEHLEDQSAILEEILKLSKDIVSENFSLTTDSYSEGHENPIVKAAENSGIFAVEDVVGSTINPQKVIFPIHNTITEFLAALYMFKALKDMEFEHDGTVNLVCSTSIEKKFFISMMAGIELEVKTADPDKHDRMSAIIRSASSVSNDDDGDSSDQSDDDSDDSFLNEDSIEMAAEIENLDSKWFEPIITRALSELVEDQRITIDGDDPVDCARLTLLDRSVAAEKIDPPSKLELHSTESAAAPLLRVVFSNALLQQNITEIQLSLDSKFSAPMLKQFTQLKTVDVTLNYIGDTGLTNLLTSLPLGITRLELWDCNLSFENEQPQLKQFTQLKTVNVIGNKIGDVGLTNLLNSLPLGITSLKLGKCDLSFANEQPQLRHFTQLETLVLSVNDIGETGLTNLLNSLPLGITSLTLKRCDLSFANQQPQLREFTQLEALDVSVNKIGDTGLTN
>Ipul.Gene.470053::Tri_144835_c0_g1_i1::g.470053::m.470053
YSETTKDPILYILDGFDEIANRDSYKNWAKELIGQEEIGDRRSYFGWVQHIMNHSRNIIVTTRPSGLSELRDIFDEDQLLHLLGFSEKEVQRIFQFENQEKALEIIKLNQNLYVHMCVPVTCMMVIRLLKEGGNATSLMNSEVGLYQNFTAIQLAYHHRVSDYLMKLRPDELFPRFNCTLEEILNLKENRAATKADVLTKLLDDVLKLAKKVVKHDFAYNTEKFTARKEIKLAEASGIFAVEDIVESTLSPRVVISPIHNTIAEYLAALFLCQRLIYAVRKLGQLDTTNSENEQLTHRVTQIMTNELEPTSRCTTSVERRFVICLMSKFEGVIRKESERIHEKITPYVNSIAHYGDNPTSHTRNYDDEEIEIAAGIADLGTKWFETMIRRSLRLLGLEPQYEKRGIHTIETDGSESVVRMAAILTLLERASLAEKVTVPKRLEIQETSEMTPRLLLSNSAIKKHVTHLEISNSANNLKSDELGKLLADMPSLQSIHLHEPGYNIGDLLDSLPKQLRIIHLPWSECPFSTEQLSLKHFTFLEELSLEKNSLDDEQFANLLNSLPLSIRFLRARTPPFVKTQPMLKKLQNLQKLDLKMSFQQKDIGDKGMKNLLISLPIGISELKVKTSGLSFGTDQPNLKEFLKLKKVNLSGNNIGDNNLTNFLNSLPHNITHLSFRDCKLSFTTEQPILKKFSRLTELNVSKNDITNDGLDNLLNSLPVSVSHLITTKCDRLTFEAEHPMLKNASHLSDIEIGIENNCKEKLTNLLNSLPRSITKLSLQCAFRDPFAFDRHCLKPLAYLQHLSLSGGEINDNELTNLLSWLPRGITDLRMGGCKVSFKSDQPMMKRLTKLKIIFIGSFSILSDEELKNLLSSIPKSLEELTIPKHCAKFEEPLPSGLEVK
>Ipul.Gene.51537::Bri_9698_c0_g1_i1::g.51537::m.51537
KKLQNGSPFIRKTVEVIREMRDHEDLHSMMTKMINRVKYDEGALQILEIVPRLSKKLYFPLDTEGSERKNLDDVLRRLENRRGLLVTNTRIQERRTWAERFKNYTYNLVLVEKLDEDLMKLQKGVAYISSLNEKLKSEKIRSREWILNSDFNSLRGKKTLVVGVAGSGKTTLCAQLTSMYINGSFRAYKRLIFLELRRLFDDVSEKFTLSEFLELFKYAPVSEHDSVLYVLDGFDEIVHRESYRSWAMSLQEKQEIGNKKTEFGWLHHIMIHGRNVIITTRPSAVSAFRVLSREDQLLHLMGFSEETIEHIFNSRQLTKELETLKSNAKIYVHLCVPVTCIMLIRLLKDESIASSELIKSDSDLYVNFTALQLAYNYRFPGDLMEFSTRELFSFFHNCLRKPVDSYEPHNRTAYGALQQFVSTLLYTPQGLIDHASKVIDLSKEVVRHNFTYVTKKKTAGATSEPIKVAEASGLFAVEDIIGSALNLLVCISPIHNTIAECLAAIYSYTILDSIRSASDPADTYCSDRKNRNNAQSGVTDCNQDAYSPNRIDSDTSYSSDGDTSYHTAATSLCNSGTASSYYFDEVSSDNTGPDEVRDPDMNTSDDSGGDTSDDSYSDGRYCEVERMYPDLICTSDVETRFLAYLMSKIEPEMQANDAELHQKIKSYIPTIFRLDRQSTQDSLSLRIAADVDIKSDWFASFINHACARILVKLRFGSSDDPVEAAYRLSFVEKAVAAGRVNPPTGLHIEVGGIIRQMALSNRTLQRHVTQLNVWYAGVDELQLIAEFVNLEQLASIGQYSHDQHFPSQHPSLAHLTSLREFTTTRYDITELDTLLDCLPKQLHKLRLSACTVSLARGISALSQFSQLQVLLLGHSTLNDARLTNLINSLPHSINTLQLFECWDHEECAPFGVEQPALKKLFQLRKIDFRHSDMYDSELSNLLNSLPPCIQSISLQGCNLSFAMTQPVLAQLTQLEEFNVSRNKIGDIGLDSLLESLPPSITKLEMNKCGLTFESPHPAMKRLVRLKELDIRSNPIDEKGVLNVLASIPESLEKLRLPDEAKDYPLPELPPGLSVLYSRT
>Ipul.Gene.51528::Bri_9695_c0_g1_i1::g.51528::m.51528
KKLQNGSPFIRKTVEVIREMRDHEDLHSMMTKMINRVKYDEGALQILEIVPRLSKKLYFPLDTEGSERKNLDDVLRRLENRRGLLVTNTRIQERRTWAERFKNYTYNLVLVEKLDEDLMKLQKGVAYISSLNEKLKSEKIRSREWILNSDFNSLRGKKTLVVGVAGSGKTTLCAQLTSMYINGSFRAYKRLIFLELRRLFDDVSEKFTLSEFLELFKYAPVSEHDSVLYVLDGFDEIVHRESYRSWAMSLQEKQEIGNKKTEFGWLHHIMIHGRNVIITTRPSALSALNVLLMEDQLLHLLGFSESTIAHIFDSRQLTEELETLKSNAKLYVHLCVPVTCIMLIRLLEDESIASSELIKSDSDLYVNFTALQLAYNYRFPGDLMEFSTRELFSFFHNCLRKPVDSYEPHNRTAYGALQQFVSTLLYTPQGLIDHASKVIDLSKEVVRHNFTYVTKKKTAGATSEPIKVAEASGLFAVEDIIGSALNLLVCISPIHNTIAECLAAIYSYTILDSIRSASDPADTYCSDRKNRNNAQSGVTDCNQDAYSPNRIDSDTSYSSDGDTSYHTAATSLCNSGTASSYYFDEVSSDNTGPDEVRDPDMNTSDDSGGDTSDDSYSDGRYCEVERMYPDLICTSDVETRFLAYLMSKIEPEMQANDAELHQKIKSYIPTIFRLDRQSTQDSLSLRIAADVDIKSDWFASFINHACARILVKLRFGSSDDPVEAAYRLSFVEKAVAAGRLIPPTYLNIRVGGIIRQMALSNRTLQRHVTQLNVWYAGVDELQLIAEFVNLEQLASIGQYSHDQHFPSQHPSLAHLTSLREFAIRHYDITELDTLLDCLPKQLHKLRLSACTVSLARGISALSQFSQLQMLVLNGSTVDDAGLTNLLNYMPTGITTLDLSGCDLSFAVNQPALAQLTRLDDLDVSRNTIGDTGLDNLLESLPTSITRLEMWRCGLTFETPHPAMQRLILLKELYIHENAIDEKGVLNVLASIPESLEKLRLPDEAKDYPLPELPPGLSVLYSRT
>Ipul.Gene.22802::Bri_4001_c0_g1_i1::g.22802::m.22802
MQEPYNVVKIMNSGSADGKNRPFEHIMSLHENLRKETYKWDLEIDFQTLKNNKTTIVGVAGTGKTTFCAQLIANYIKGTFRAYNRLIFLELRRISKEQKKYSKVEFLKDLGYDADGWKAENADEKDVLYILDGFDDIAAEMRAWSEGLNGDSGLTKIRSVGSSMTCGWISAERDERKTGFGWIHDIMKNSKHVIVTTRPSELDCLREYFNEDQFLHLLGFTESEIDRIFESRNLKDALHNIKLNLRLYVQLCIPVTCMMVIRVLEEQQETDSSFLSSNMKLYMKFTAMQIAHHQHLSEKLRSVGWNFARLFSLFQSYFDSILSNKNQLPEHLEDQSAILEEILKLSKDIVSENFSLTTDSYSEGHENPIVKAAENSGIFAVEDVVGSTINPQKVIFPIHNTITEFLAALYMFKALKDMEFEHDGTVNLVCSTSIEKKFFISMMAGIELEVKTADPDKHDRMSAIIRSASSVSNDDDGDSSDQSDDDSDDSFLNEDSIEMAAEIENLDSKWFEPIITRALSELVVYQCFIIDGNDPVDASARLTLLDRSVAAEKIDPPSKLELHSTESAAAPLLRVVFSNALLQQNITEIQLSLDSKFSAPMLKQFTQLKTVDVTLNYIGDTGLTNLLTSLPLGITRLELWDCNLSFENEQPQLKQFTQLKTVNVIGNKIGDVGLTNLLNSLPLGITSLNLEHCGLSFANQQPQLREFTQLEALDVSVNKIGDTGLTN
>Ipul.Gene.51541::Bri_9699_c0_g1_i1::g.51541::m.51541
KKLQNGSPFIRKTVEVIREMRDHEDLHSMMTKMINRVKYDEGALQILEIVPRLSKKLYFPLDTEGSERKNLDDVLRRLENRRGLLVTNTRIQERRTWAERFKNYTYNLVLVEKLDEDLMKLQKGVAYISSLNEKLKSEKIRSREWILNSDFNSLRGKKTLVVGVAGSGKTTLCAQLTSMYINGSFRAYKRLIFLELRRLFDDVSEKFTLSEFLELFKYAPVSEHDSVLYVLDGFDEIVHRESYRSWAMSLQEKQEIGNKKTEFGWLHHIMIHGRNVIITTRPSAVSAFRVLSREDQLLHLMGFSEETIEHIFNSRQLTKELETLKSHAKIYVHLCVPVTCIMLIRLLEDESIASSELIKSDSDLYVNFTALQLAYNYRFPGDLMEYSPTYLFSIFLASLNDLILFDSNEQNIPTDFRFIRQGLKFVLHLSKEVVRHNFVYVTKKITAGATSEPIKVAEASGLFAVEDIIGSALNLLVCISPIHNTIAECLAAIYSYTILDSIRSASDPADTYCSDRKNRNNAQSGVTDCNQDAYSPNRIDSDTSYSSDGDTSYHTAATSLCNSGTASSYYFDEVSSDNTGPDEVRDPDMNTSDDSGGDTSDDSYSDGRYCEVERMYPDLICTSDVETRFLAYLMSKIEPEMQANDAELHQKIKSYIPTIFRLDRQSTQDSLSLRIAADVDIKSDWFASFINHACARILVKLRFGSSDDPVEAAYRLSFVEKAVAAGRVNPPTGLHIEVGGIIRQMALSNRTLQRHVTQLNVWYAGVDELQLIAEFVNLEQLASIGQYSHDQHFPSQHPSLAHLTSLREFAIRHYDITELDTLLDCLPKQLHKLRLSACTVSLARGISALSQFSQLQVLLLGHSILNDARLTNLINSLPHSINTLQLFECWDHEECAPFGVEQPALKKLFQLRKIDFRHSDMYDSELSNLLNSLPPCIQSISLQGCNLSFAMTQPVLAQLTQLEEFNVSRNKIGDIGLDSLLESLPPSITKLEMNKCGLTFESPHPAMKRLVRLKELDIRSNPIDEKGVLNVLASIPESLEKLRLPDEAKDYPLPELPPGLSVLYSRT
>Ipul.Gene.129585::Bri_28149_c0_g1_i1::g.129585::m.129585
MSDDDVVIPHSELPYTDVHPARYSVTSRPIGLALVISNINFKTLDFRGIGAEKDYTDFKELLQQLDFKLYGNLSEDLTVQQMKELIQTFATDEEHENYSCCLICVMSHGLSEKEHFATQLCGIDSSRQGPGVSVKWMVDQFSSKNCVGMRGKPKLFFIQACRGTGDNNVSSYPGQEVIQDKKCPGQDNDILPIPNHSDNFIAFSTIPGCVSHKLDNYGSAFIQKICEVIREMRDSSDLNGIMTEVNRRVQDTKIIVNGRARIQVLNIDTQLKKSFFFPQRISVSGETTTEFDYMGSLETKKETKKWNFKTDYDSFKNKKTLVIGGAGLGKTTMCAKIVSMYMRNIFRDYRKLVFIEIGSRRFEKEQMKKKKYTLQEFTKLFEYSARNPAHPTDGEVFYLLDGFHEFVSSENAEKNAEKNPRHQEFQENTLTGWIHFIMTRIKSNIIVTTRPSALPDIQKIFKEHQKLRMSGFPETVIEKIFKTRNLSNTFGHINTKWFAHLCIPVTCMMLVRMFQQNGDMNEDMSGHDSLLILDSDPRDLDIQIMFIALKLVENQEDLEKFTTKRIFRFFGWFLDDFMERSKTPKKPGITTFDSLCETLDNVLESAKNTVTHHCYESLQVCDTNTNCTLGRIVTSDDIGSEIWPKVEKNNTDRKILEFLAALYLYVKVLTYEPRDADEHLTCTTTVERCFLIQLLEKRLPADLGHSSYMSYQQQLTPYIKSILDIEQQKITAEEAITISSGLENVDCEWLGINLHQASEDIYSRDKMEFGTDLNQVQTLDRLNFLDKCLQSGKILSIRKIRIRSTDARLTKLVLSNDTIQKITENLEIEVGHRDEEHKVLELATRFERLRTLEISRRNLLSTSETKKIKNRDTRYDVLKKMMPYLDRLCQELETLALQFYIHILFVSKQQSFNRFSRLRKVDFTFNAIEDEGFENLLNSLPTTIEELIISKCGITFRSEQPKLKDFEQLRKLDISENRIKDIGLCHLLTSMSGSMKQLYLMYCELCFTNEILEMKETALELLDLRTNFDIEEDNVLASVPQSMKTVVLPAKTVELLSEEPYNASPNELDL
>Ipul.Gene.218101::Tra_10095_c0_g1_i1::g.218101::m.218101
MSDDDVVIPHSELPYTDVHPARYSVTSRPIGLALVISNINFKTLDFRGIGAEKDYTDFKELLQQLDFKLYGNLSEDLTVQQMKELIQTFATDEEHENYSCCLICVMSHGLSEKEHFATQLCGIDSSRQGPGVSVKWMVDQFSSKNCVGMRGKPKLFFIQACRGTGDNNVSSYPGQEVIQDKKCPGQDNDILPIPNHSDNFIAFSTIPGCVSHKLDNYGSAFIQKICEVIREMRDSSDLNGIMTEVNRRVQDTKIIVNGRARIQVLNIDTQLKKSFFFPQRISVSGETTTEFDYMGSLETKKETKKWNFKTDYDSFKNKKTLVIGGAGLGKTTMCAKIVSMYMRNIFRDYRKLVFIEIGSRRFEKEQMKKKKYTLQEFTKLFEYSARNPAHPTDGEVFYLLDGFHEFVSSENAEKNAEKNPRHQEFQENTLTGWIHFIMTRIKSNIIVTTRPSALPDIQKIFKEHQKLRMSGFPETVIEKIFKTRNLSNTFGHINTKWFAHLCIPVTCMMLVRMFQQNGDMNEDMSGHDSLLILDSDPRDLDIQIMFIALKLVENQEDLEKFTTKRIFRFFGWFLDDFMERSKTPKKPGITTFDSLCETLDNVLESAKNTVTHHCYESLQVCDTNTNCTLGRIVTSDDIGSEIWPKVEKNNTDRKILEFLAALYLYVKVLTYEPRDADEHLTCTTTVERCFLIQLLEKRLPADLGHSSYMSYQQQLTPYIKSILDIEQQKITAEEAITISSGLENVDCEWLGINLHQASEDIYSRDKMEFGTDLNQVQTLDRLNFLDKCLQSGKILSIRKIRIRSTDARLTKLVLSNDTIQKITENLEIEVGHRDEEHKVLELATRFERLRTLEISRRNLLSTSETKKIKNRDTRYDVLKKMMPYLDRLCQELETLALQFYIHILFVSKQQSFNRFSRLRKVDFTFNAIEDEGFENLLNSLPTTIEELIISKCGITFRSEQPKLKDFEQLRKLDISENRIKDIGLCHLLTSMSGSMKQLYLMYCELCFTNEILEMKETALELLDLRTNFDIEEDNVLASVPQSMKTVVLPAKTVELLSEEPYNASPNELDL
>Ipul.Gene.473544::Tri_147056_c0_g1_i1::g.473544::m.473544
MTAREESPFDNILEGELIEANTDETNHASLAPGARRPNAVIQSDHYSLNSSPVGLALIISNVTFDRLDSRAVGGYEDYRNFRELLSDLDFKIYDKRPTENLTTCEMKEAISAFASEEEHHQYSCLLVCVMTHGVAESDVYGTSLLGKDSNGDADGVSVRWLLSKFSGDDSALKTFCKPKMFFIQACRAESSSSSYCHRRLVNNGMVNGGQFQDEEPTNENHADKSYVYMVFATVPERYSYRDEHGSPFIRRTIEVIREMRDREDLHSMMTEVIDRIKTKEGAIQIPEIITRMSKKIFFHLDYAGIDRKNLESVLYRLERRRCLLLDTKRDACTEEESTAKRIQNDTYELFLEDKKHSSLSVDGVGIDYIGNLNEKLKRSEINKRKWSLSTDLNSLRNKKTIIIGVAGSGKTTLCAQLVAMFINGAVRAYSKLIFLELRRLSDENIAKERITFSEFLELFSYKTTEDEGSLLYILDGFDELASRKSHQAWMSCLKGKQEPGVKRTEYGWIQHILESSSNMVVTTRPSAMSTLKNIVDADQRLHILGFCEKTINSVFESRGLSSELETIQCNPRLYVHLCVPVTCMMVVRLIEENGSGNHVPLVSDLDLYLHFAALQMAFHHRLSEDLSFRSTSELYSLFKSLLDSYINCGESSVTKEQEKLAKKCTDALLLSKEVVRHNFSYVTRKYVDGDVNVNIRVAEESGLFAVEDVVGSSITPNVFISPIHNTIAECLAAICVFRTTKPSHELGVYFETDLRCATSVEKRFFIRLMSKIESTTRVENIRKFQQLKLMERFMGFSPEESPEESSFDDYIIEIAADMSTLESEWFQYIINRAMRAISGYGIIEFNLMNSVQAMSQLTLLTKAISLGRIIPPHRLIISSSPIVNRLVLSDATLHCHIDELIAVKPTMDELRLIPKFVKLVWFNGCKVVAEELWSMLMFGDPTEGDPTKEHYPAKPPPLVDLTSLEEFQLDGYKVRNLDSLLDSLPKQLLRIQLQDVLLHSLSNFTKLNRFYQLKMLNIQSNPIWDAGLSFLLYTLPQTICELDISDCGLSFVTEYQILRELSKLKELNIRCNKIGDAGLTNLVNSLPIGIRKLTLSSCDLSFQTDQPLLRRLHELVELHLEKNPKIDKKGLRNVFGSLPKTLQFLFLPEESKKYHEDSWVPDCLIFEFDARLISVVGYSKKDDDYDPRELPIKLLDY
>Ipul.Gene.22762::Bri_3987_c0_g1_i1::g.22762::m.22762
MIQYIQRTFMLDQGMQSKFSENQGVSVKWMIDNFSEVDHPALSGKPMLFFIQACRSDMGSQKIGLSTRARFGHQHEIYMVFSTIPGSSSYRQPTNGSLLVKNICEVFGYKRDHEDLHSMMTEVSGRIKDEKKMQIPEIVTRLRKKLYFPLDREGNERKNLERILGRLDKRRSLLIRNNEHNQKTYADRFTMQEPYNVVKIMNSGSADGKNRPFEHIMSLHENLRKETYKWDLEIDFQTLKNNKTTIVGVAGTGKTTFCAQLIANYIKGTFRAYNRLIFLELRRISKEQKKYSKVEFLKDLGYDADGWKAENADEKDVLYILDGFDDIAAEMRAWSEGLNGDSERDERKTGFGWIHDIMKNSKHVIVTTRPSELDCLREYFNEDQFLHLLGFTESEIDRIFESRNLKDALHNIKLNLRLYVQLCIPVTCMMVIRVLEEQQETDSSFLSSNMKLYMKFTAMQIAHHQHLSEKLRSVGWNFARLFSLFQSYFDSILSNKNQLPEHLEDQSAILEEILKLSKDIVSENFSLTTDSYSEGHENPIVKAAENSGIFAVEDVVGSTINPQKVIFPIHNTITEFLAALYMFKALKDMEFEHDGTVNLVCSTSIEKKFFISMMAGIELEVKTADPDKHDRMSAIIRSASSVSNDDDGDSSDQSDDDSDDSFLNEDSIEMAAEIENLDSKWFEPIITRALSELVVYQCFIIDGNDPVDASARLTLLDRSVAAEKIDPPSKLELHSTESAAAPLLRVVFSNALLQQNITEIQLSLDSKFSAPMLKQFTQLKTVDVTLNYIGDTGLTNLLTSLPLGITRLELWDCNLSFENEQPQLKQFTQLKTVNVIGNKIGDVGLTNLLNSLPLGITSLNLEHCGLSFANQQPQLREFTQLEALDVSVNKIGDTGLTN
>Ipul.Gene.22770::Bri_3990_c0_g1_i1::g.22770::m.22770
MNPNKSPLLELDHYPMNTSPIGLALVISNVNFEHEPSRVRGGKEDYDNFTKLLEKLDFKIYEYNGKSTQDLTQREMEEVIESFAADEEHEKYSCCLVCVTTHGTGEQNVYGTLLAGTDYEPAKENQGVSVEWMIENFSEVNHPALSGKPMLFFIQACRSDMGSQKIGLSTRARFGHQHEIYMVFSTIPGSSSYRQPTNGSLLVKNICEVFGYKRDHEDLHSMMTEVNSRIKDENKVLQIPEIVTRLRKKLYFPLDREGNERKNLERILGRLDKRRSLLIRNNEHNQKTYADRFTMQEPYNVVKIMNSGSADGKNRPFEHIMSLHENLREGIYKSEEWDLEKDFQTLKNNKTTIVGVAGTGKTTFCAQLIANYIKGTFRAYNRLIFLELRRISKEQKKYSKVEFLKDLGYDADGWKAENADEKDVLYILDGFDDIAAEMRAWSEGLNGDSGLTKIRSVGSSMTCGWISAERDERKTGFGWIHDIMKNSKHVIVTTRPSELDCLREYFNEDQFLHLLGFTESEIDRIFESRNLKDALHNIKLNLRLYVQLCIPVTCMMVIRVLEEQQETDSSFLSSNMKLYMKFTAMQIAHHQHLSEKLRSVGWNFARLFSLFQSYFDSILSNKNQLPEHLEDQSAILEEILKLSKDIVSENFSLTTDSYSEGHENPIVKAAENSGIFAVEDVVGSTINPQKVIFPIHNTITEFLAALYMFKALKDMEFEHDGTVNLVCSTSIEKKFFVSMMAEIELEVKRADPNKHDKISAIIRPAADDDEDDVSSDDDDDSSDQSEYYSDDSFLIEDISIEMAAEIKNLDSEWFEPIITRALSELVVYQCFIIDGNDPVDASARLTLLDRSVAAEKIDPPSKLDLVYIEKAVASLLRVVFSNALLQQNITEIQLSLDSKFSAPMLKQFTQLKTVDVTLNYIGDTGLTNLLTSLPLGITRLELWDCNLSFENEQPQLKQFTQLKTAKVDENMIGDAGLTNLLNSVPLGITNLNLGDCGLLFANEQPQLRHFTQLETLVLSVNDIGETGLTNLLNSLPLGITSLTLKRCDLSFANQQPQLREFTQLEALDVSVNKIGDTGLTN
>Ipul.Gene.27584::Bri_4833_c0_g1_i1::g.27584::m.27584
MASTEERVIRRHVDVPNSDHYPINSSPIGLALVINNTVFNNPEMSKRKIGGSEDYKNFTKLLGELDFKLYERYKKSTQELTQQEMEEVIKSFAKDREHENYSCCLVCIMTHGSSEKDIYGTLLAGTDSRSGGGVSVKWMIDQFSTIYRPGICRKPMLFFIQACRMDITNSSSGSNARAEQRTLLKMEQNDIYVVFSTIPGHPSYRDARGSYLIRTTCEVIREKRDHEDLHSMMTEVIERIKSRYGGKQIPEMITRLSQKIYFPLHPEGAERKRLEDILGRLEMRRCLLVGSNSQEGKTLADRIKTETYSVVTILTESMEEIKKSDSSFNYIMSLHDRVNKRNEDYRKWSFDSDFGTLRGKKTVIAGVAGTGKTTMCMQLVSDYIKGTYRAYKRLVFLELRRLSSERESTNESTQTRVPKGEYTKQQFLALFEYKDVETEEGDILYILDGFDEVANSMETWASDKKGKPEVLDLKTELGWIHYIMQNATNIIVTTRSSALTELRKYIKVDQLLHLLGFTDAEIEHIFEARNLKEALETIKQNPNLYVHLCIPVTCMMIIRLLEDKKLEVCDLRTTQLDVYLKFATLQLVHHHRLSERLISLEFAELYSLFDSYFTYTLETPDQIPGCLEDQHESLNRLIWLSKKLVDENFSYITDALVGGHQNEELRIAEASGVFAVENVVGSPITPRKMIFPIHNTITECLAALHVFNSLMANRDMTEAQSSIKRSSVIERRFFISMMSKIEPTVKNKDRARYERLLTSLPFVIGITGEKMTEEEAIGIAAEIDRKCFDSEWFGHIVKKALAALVIDDEIEFTGNYNPVEAAARLTLLNQAVAAHKIPSPRKLTFRIDAPVISRILLSDTTLQGSVTHLSCFGSISATEASMKLHGCGLLKQFTHLRELCVDWTIGDKGLARLLDSLPLCITTLDLARCGLSFADKQPRLEKFTQLQKLDVSNSTIRDDGLSNLLNSLPLGITKLDLWGCGLSFEREQPQLKQLTQLRELYVRENKIGDTGLTNLLNSLPLGVTKLDLQCCGLSLEREQPKMRELTQLKSLHVDEEYYQIDENGVRNLLASIPDSLEELTLPGRCKEYAPEPREGLRLSYNYITTNRYIIFHAMRRTRRNIW
>Ipul.Gene.27588::Bri_4834_c0_g1_i1::g.27588::m.27588
MASTEERVIRRHVDVPNSDHYPINSSPIGLALVINNTVFNNPEMSKRKIGGSEDYKNFTKLLGELDFKLYERYKKSTQELTQQEMEEVIKSFAKDREHENYSCCLVCIMTHGSSEKDIYGTLLAGTDSRSGGGVSVKWMIDQFSTIYRPGICRKPMLFFIQACRMDITNSSSGSNARAEQRTLLKMEQNDIYVVFSTIPGHPSYRDARGSYLIRTTCEVIREKRDHEDLHSMMTEVIERIKSRYGGKQIPEMITRLSQKIYFPLHPEGAERKRLEDILGRLEMRRCLLVGSNSQEGKTLADRIKTETYSVVTILTESMEEIKKSDSSFNYIMSLHDRVNKRNEDYRKWSFDSDFGTLRGKKTVIAGVAGTGKTTMCMQLVSDYIKGTYRAYKRLVFLELRRLSSERESTNESTQTRVPKGEYTKQQFLALFEYKDVETEEGDILYILDGFDEVANSMETWASDKKGKPEVLDLKTELGWIHYIMQNATNIIVTTRSSALTELRKYIKVDQLLHLLGFTDAEIEHIFEARNLKEALETIKQNPNLYVHLCIPVTCMMIIRLLEDKKLEVCDLRTTQLDVYLKFATLQLVHHHRLSERLISLEFAELYSLFDSYFTYTLETPDQIPGCLEDQHESLNRLIWLSKKLVDENFSYITDALVGGHQNEELRIAEASGVFAVENVVGSPITPRKMIFPIHNTITECLAALHVFNSLMANRDMTEAQSSIKRSSVIERRFFISMMSKIEPTVKNQDRARYKRLLTSLPSIIGITEEEMTEEEAIGIAAEIDRKCFDSEWFGHIVKKALAALVIDDEIEFTGNYNPVEAAARLTLLNQAVAAHKIPSPRKLTFRIDAPVISRILLSDTTLQGSVTHLSCFGSISATEASMKLHGCGLLKQFTHLRELCVDWTIGDKGLARLLDSLPLCITTLDLARCGLSFADKQPRLEKFTQLQKLDVSNSTIRDDGLSNLLNSLPLGITKLDLHGCGLSFAREQPQLKQLTQLRELDVSKNEIVYLKVSRDQLSAYDNTTRVTKKDMWRNNLSFAGEQPAEFGLSNYKIGDTGLTNLLESLPRGITTLVLSMCGLLFEREQPQLKQLTQLRELDVSGNEIGDTGWTNLLNSLPLGIITLDLYRCDLSFASEQPKMRELTQLKSLHVDEEYYQIDENGVRNLLASIPDSLEELTLPGRCKEYAPEPREGLRLSYNYITTNRYIIFHAMRRTRRNIW
>Ipul.Gene.119394::Bri_25278_c0_g1_i1::g.119394::m.119394
MSNSLTVCRLLYRYNTLVESLPEETTHDVANYLYSKNCITLVIKESIYGLSGSQSKAEKLLQTVIKICRTECAIYHHFVKALQLNDMSHLAESLQSDQVFQTLSAHLSILAVQLIPGNDETRIEDYSRYFLEKTFDVVIIEDAVKKRKTSIPSELHRRSRIRHISTSFEEETGNKKRWNVMNDGDIFSLRGRATLMEGVPGVGKSTICGKLVALFLQNRLPAFDNIVLISCRNLNVFHDEKLSFEQLMHRFGYSFHFDLFSPEVEGTLFVFDNFDEYSKKRSFTECSGITESPLMKTTYEWLKYLIVTPKKSCVFTCKPSSLRFFEETPLNLRLKLVGYSEKTTKEYFAAHGCLEYLERLEKMKEHVSIYSQLYIPVNSAMYVRALRETSDKRAPETSTELYRRIFLLQIVKYNRLDESFKFEELNRVLCKITENETMCEDERTCYNFLTRLCRVCYMIACPGFTPKLKEGCQLQKAFAFSRSEFVSEQLFEVAKNSGIFIHYDSSSFLEGEDILSPFHFSLVEFAAAVHLIAQFFKNRRYAFTNAGRNGLMLVSRKLSHTFFGHSDELSEETIRFAMVLLCQVEKTCGPSNLFARYHCNSMSKHLSLYTILKVTPEIPEDTVWFARAYERGKEFLDNLLVPYVTEGTTRRNRPLLLKIDRFGCYFFVVLCSHGDFLYSSRDDRLQPLVLYALLQLLRLRAESKAQHPARIELDWVRFSWFTPSLILLPGYSHHITSLRLWGCAVSNLQTITRCTKLEELSVEYCMQKNQHMTSDELSLALRMLPPSLHLLNLTGNKFQLTKCNIEALGHLKALKVLNLDANLVSTDALKSFPPWIEDLHLARNKLTLTIDPDCSLEYLTSLKKLSLSSNHLSKDHKGFIDCLPWNLVELDIARNNMSFPENEKVKEKFRSLKKLDICCNRLSGDILYFLECLPKDLVDLDISENSINGESLDDVLSHLPKSIEKLDIAGNPFKFNRVHSTLKVLNRLQSLNLVDIEDLGSDDVKNLISSLPSHIKKLKLPEECSNIKLPKTKRRLRLTIEFG
>Ipul.Gene.313242::Tri_12390_c0_g1_i1::g.313242::m.313242
MRRKKLEQQIDFPAHNMLQKEFGCRQQDSHQLPYFVEESLEGTFDCNSSASSEMSVRENVGSSYRTRTNLIPSHSGVRPKSNSGRRIVNTRPSENDIELESFEQIDARAAGQVPRINPAISSTPIGLALVISNVHFDIHSPFDADEGITNFISLLEELNFEIYDQQPKLDLTTSEMQNVVQRFATDAEEQHYSVLLMYIRTHSAFTRGVSGMTLAGTDFIPGIRSVTDRNVSDVNLRRIGRHSYIVFSKYPWLCKRSDKKGLQLVNLLCELVRTSPCCEESKRMITTYFRGENASFDLSDLLSRLNTTPPVMNTGQGGLTKSRLCFSFGEVILRPFKLTTSLKGSHCSKITMIDTVCYPAPFITFPGAVFEKDHMDIALAWNGISCEEWVKWHMNSPDFGCLKPDRTVIVGVAGSGKTAISSLMNESKHTRAHMNIIYLELKRLNALSDKKYNMETFFEILSGHKSGLMSESTMHILDGFDQISERFCASNSEDEKDTGSVKTPIGWISHILRFCKSVVVTTRQSALPILEKTFQTEKLLWIQGFSETEIENIFHRRELSRTINPALNAYLHVPVTCMMITRLLKEEYWSPDFVNSKLDLYVDYTAMQIAYHHRSMGGFTDRSLEWLFHLFKHFLLMYVSCQEEITKKRNIPREFEEMHRLLENTLFLANNVVKHNFALLVKTPDDIKVAEAAGVFAIEDISSGDDVQKKVVSPIQNTVVEFLSGIFYSKKLMGLSSANITDTVISEFRCTTAIERQFLVSIISKTEFRVKESNPTNHMQLATLIDTVSRVPHESNWMGEEDVCEIAAEVVDITSEWFTSLISAALSKVVSNDIITIADVNPVHVVARLTLLERAVKAGRIKPPIRIRIVGSGDIAIPFVLSSGIMQQNIREITCAYKFPVKQPQLKNFERLEKLTLEPRMITLQDSGLTNLLRSLPATVIELDLRRSRLVFAIEQPYLKSFMHLQVLNMSHNKIEDNGLANLLLSMPHSIVELDLSGCGLQFARQHPLLKQFSQLNVLKVCSNEINDTAFTNLLESMPPGVRRLYLDDCILSFKREQPKLRLLNALKALSVGKNSSIDIYGLRNLLLSKPDSLNELKLPWSCRRPRELQTSRGLDVVYD
>Ipul.Gene.139736::Bri_31664_c0_g1_i1::g.139736::m.139736
MSSDEADSIHSGDDLELSCSSEQSLPNTATDAEILTPTTSRVGNSVGQCSASVETIPPEGIKVHEHGPNSDHYPIKSSPIGLALVISNVSFEDHERDRDLGGHKDYENFIRLLKELNFEIYTHEGMATENLTQHKMEEVISAFAKQAKHQFYSCSLVCIMTHGSSGSDAYGTLLAGTDTNPNSRGISVKWVVDQFSAVSCPGLAQKPKLFFIQACRGSDDNEGTYSNIPTSQTRQGNRPGETSNNLRRDTTNELELGIVASCVPIASDICIVFATVLGYASYRDDTGSLFISTLCEVIRESRTHDDLNKMIAKVNKRLGGIDLHMLDMLLRPIIAKQVVETSSQLSRSFYFPLNAKDSERKQLEKLLERLHKRRCLLVHGKNSMEQGASKKDQGDTYAHMMTTDTYNVIAMKARARELARDGDGEQYITSLHERLNEGKHQYQKWQLNENFTSFENKRTLLVGVAGTGKTTMCAQIVSMYINGTIRSYRKLIFIELRRLSVEIHEGRKYSFSKFMELQEYSTGDKNDSVLYILDGFDEICGSTAYKNWETRFHGKQETDDEKSVLGWIQHIMKHSHSVIVTTRPSALTELDAIFKSDQILQLLGFSEAEIERIFAQRNMQTDLEMIRSNSTLYVHLCVPVTCMMVIRLLEEKIIKCDHLIKSELDLYLTFTAMQFAYHQRFSEHLVSQSFEELFSMFNFHLEEIMKYGASDIQECSRNLQGLLIETLRLAAKVVRNNYTWSTPKLIAGNIHPDVVIAEQSGIFAVDDVVGPAYSPQKVISPIHNTIAEFLSALHYYLRISGIREHLEPTGKERRRTTRNRRFGNMPNIFSCFIGPHVQQRHQSMGTPADCELLEILRSISSIERRFLISTLSRIEMEFKVKDPAVHGEIGLYTDAVSCVYEVEAINVAAEIANLRSEWFGSVISSGTAALTFENKISFSKTINPVEAASRLTLLNRAIEAQKIEPPRILELFDSEVIVTRLVLCNQMIQCNVNVLAIMGMVSTFSSEQPMIKQLSKLRAIHFFMGKFSGRDATGDNGFSNLLKSLPHGIVDIDLKFGSVLFTIEHPLLKNFTQLQKFNIAWNKIWDSGLTHLLSSLPLGIQELDIGGNDISFTSDSSKFMLFRRLQQLQRLSVAWNKIGDSGLTNLLTVLPSCIVELDLQDCDLSFAYEQPLMRRLDHLKYLDLGGNWSIDEDGQDNLYASIPDSLELLNLDSKLKMYSHSKKLRMIRVKYVTGEIRH
>Ipul.Gene.22768::Bri_3989_c0_g1_i1::g.22768::m.22768
MNPNKSPLLELDHYPMNTSPIGLALVISNVNFEHEPSRVRGGKEDYDNFTKLLEKLDFKIYEYNGKSTQDLTQREMEEVIESFAADEEHEKYSCCLVCVTTHGTGEQNVYGTLLAGTDYEPAKENQGVSVEWMIENFSEVNHPALSGKPMLFFIQACRSDMGSQKIGLSTRARFGHQHEIYMVFSTIPGSSSYRQPTNGSLLVKNICEVFGYKRDHEDLHSMMTEVSGRIKDEKKMQIPEIVTRLRKKLYFPLDREGNERKNLERILGRLDKRRSLLIRNNEHNQKTYADRFTMQEPYNVVKIMNSGSADGKNRPFEHIMSLHENLREGIYKSEEWDLEKDFQTLKNNKTTIVGVAGTGKTTFCAQLIANYIKGTFRAYNRLIFLELRRISKEQKKNYSKVEFLKDLGYDADGWKAENADEKDVLYILDGFDEIAAGMRAWSEGLNGNSERGERKTDFGWIHDIMKNSKHVIVTTRPSELDCLRKYFNEDQFLHLLGFTESEIDRIFESRNLKDALHNIKLNLRLYVQLCIPVTCMMVIRVLEEQQETDSSFLSSNMKLYMKFTAMQIAHHQHLSEKLRSVGWNFARLFSLFQSYFDSILSNKNQLPEHLEDQSAILEEILKLSKDIVSENFSLTTDSYSEGHENPIVKAAENSGIFAVEDVVGSTINPQKVIFPIHNTITEFLAALYMFKALKDMEFEHDGTVNLVCSTSIEKKFFISMMAGIELEVKTADPDKHDRMSAIIRSASSVSNDDDGDSSDQSDDDSDDSFLNEDSIEMAAEIENLDSKWFEPIITRALSELVVYQCFIIDGNDPVDASARLTLLDRSVAAEKIDPPSKLELHSTESAAAPLLRVVFSNALLQQNITEIQLSLDSKFSAPMLKQFTQLKTVDVTLNYIGDTGLTNLLTSLPLGITRLELWDCNLSFENEQPQLKQFTQLKTVRVVWSKIGDAGLTNLLNSVPLGITNLNLGDCGLLFANEQPQLRHFTQLETLVLSVNDIGETGLTNLLNSLPLGITSLTLKRCDLSFANQQPQLREFTQLEALDVSVNKIGDTGLTN
>Ipul.Gene.157858::Bri_39629_c0_g1_i1::g.157858::m.157858
MRRKKLEQQIDFPAHNMLQKEFGCRQQDSHQLPYFVEESLEGTFDCNSSASSEMSVRENVGSSYRTRTNLIPSHSGVRPKSNSGRRIVNTRPSENDIELESFEQIDARAAGQVPRINPAISSTPIGLALVISNVHFDIHSPFDADEGITNFISLLEELNFEIYDQQPKLDLTTSEMQNVVQRFATDAEEQHYSVLLMYIRTHSAFTRGVSGMTLAGTDFIPGIRNGVTVDWILKQFSLWTSEESLVVFIEGITGTSSKTYNLRRGTSGVTDRNVSDVNLRRIGRHSYIVFSKYPWLCKRSDKKGLQLVNLLCELVRTSPCCEESKRMITTYFRGENASFDLSDLLSRLNTTPPVMNTGQGGLTKSRLCFSFGEVILRPFKLTTSLKGSHCSKITMIDTVCYPAPFITFPGAVFEKDHMDIALAWNGISCEEWVKWHMNSPDFGCLKPDRTVIVGVAGSGKTAISSLMNESKHTRAHMNIIYLELKRLNALSDKKYNMETFFEILSGHKSGLMSESTMHILDGFDQISERFCASNSEDEKDTGSVKTPIGWISHILRFCKSVVVTTRQSALPILEKTFQTEKLLWIQGFSETEIENIFHRRELSRTINPALNAYLHVPVTCMMITRLLKEEYWSPDFVNSKLDLYVDYTAMQIAYHHRSMGGFTDRSLEWLFHLFKHFLLMYVSCQEEITKKRNIPREFEEMHRLLENTLFLANNVVKHNFALLVKTPDDIKVAEAAGVFAIEDISSGDDVQKKVVSPIQNTVVEFLSGIFYSKKLMGLSSANITDTVISEFRCTTAIERQFLVSIISKTEFRVKESNPTNHMQLATLIDTVSRVPHESNWMGEEDVCEIAAEVVDITSEWFTSLISAALSKVVSNDIITIADVNPVHVVARLTLLERAVKAGRIKPPIRIRIVGSGDIAIPFVLSSGIMQQNIREITCAYKFPVKQPQLKNFERLEKLTLEPRMITLQDSGLTNLLRSLPATVIELDLRRSRLVFAIEQPYLKSFMHLQVLNMSHNKIEDNGLANLLLSMPHSIVELDLSGCGLQFARQHPLLKQFSQLNVLKVCSNEINDTAFTNLLESMPPGVRRLYLDDCILSFKREQPKLRLLNALKALSVGKNSSIDIYGLRNLLLSKPDSLNELKLPWSCRRPRELQTSRGLDVVYD
>Ipul.Gene.27576::Bri_4831_c0_g1_i1::g.27576::m.27576
MASTEERVIRRHVDVPNSDHYPINSSPIGLALVINNTVFNNPEMSKRKIGGSEDYKNFTKLLGELDFKLYERYKKSTQELTQQEMEEVIKSFAKDREHENYSCCLVCIMTHGSSEKDIYGTLLAGTDSRSGGGVSVKWMIDQFSTIYRPGICRKPMLFFIQACRMDITNSSSGSNARAEQRTLLKMEQNDIYVVFSTIPGHPSYRDARGSYLIRTTCEVIREKRDHEDLHSMMTEVIERIKSRYGGKQIPEMITRLSQKIYFPLHPEGAERKRLEDILGRLEMRRCLLVGSNSQEGKTLADRIKTETYSVVTILTESMEEIKKSDSSFNYIMSLHDRVNKRNEDYRKWSFDSDFGTLRGKKTVIAGVAGTGKTTMCMQLVSDYIKGTYRAYKRLVFLELRRLSSERESTNESTQTRVPKGEYTKQQFLALFEYKDVETEEGDILYILDGFDEVANSMETWASDKKGKPEVLDLKTELGWIHYIMQNATNIIVTTRSSALTELRKYIKVDQLLHLLGFTDAEIEHIFEARNLKEALETIKQNPNLYVHLCIPVTCMMIIRLLEDKKLEVCDLRTTQLDVYLKFATLQLVHHHRLSERLISLEFAELYSLFDSYFTYTLETPDQIPGCLEDQHESLNRLIWLSKKLVDENFSYITDALVGGHQNEELRIAEASGVFAVENVVGSPITPRKMIFPIHNTITECLAALHVFNSLMANRDMTEAQSSIKRSSVIERRFFISMMSKIEPTVKNQDRARYKRLLTSLPSIIGITEKQMTEEEAIGIAAEIDRKCFDSEWFGHIVKKALAALVIDDEIEFTGNYNPVEAAARLTLLNQAVAAHKIPSPRKLTFRIDAPVISRILLSDTTLQGSVTHLSCFGSISATEASMKLHGCGLLKQFTHLRELCVDWTIGDKGLARLLDSLPLCITTLDLARCGLSFADKQPRLEKFTQLQKLDVSNSTIRDDGLSNLLNSLPLGITKLDLHGCGLSFAREQPQLKQLTQLRELDVSKNEIVYLKVSRDQLSAYDNTTRVTKKDMWRNNLSFAGEQPAEFGLSNYKIGDTGLTNLLESLPRGITTLVLSMCGLLFEREQPQLKQLTQLRELDVSVNKIGDTGLTNLLNSLPLGVTKLDLQCCGLSLEREQPKMRELTQLKSLHVDEEYYQIDENGVRNLLASIPDSLEELILPEQCEEYAPNPREGLPLSYH
>Ipul.Gene.9726::Bri_1527_c0_g1_i1::g.9726::m.9726
MCRKPKLFFIQACRGDEDNIACPLNQGSSNIRRDQICEKPAESNDLRGDVIQPNQSDVYLAFATTPGYFSYRNEMGSWFISLTCDVIRAKRDQEDLHSMMTEVIERMQAETDPANSALQVPQITTQMSNTICFPLNERGAERRILESVLRRLNNRRCLLVDNGATKGEYIHSRITDETYELAAIENAKQCAIIENVSGVDYITSLNEKLSSGEMKSRKWRLDSDFGSFKGKKTLVVGVAGSGKTTMCAQTVAMYINGTFRAYKRVIFIELRRLSDRNDYGTSNEEKCTFAAFLAQLDYEQHDSDEAVLYILDGFDEINIRDSFRAWSRKWRSKQETGNERTELGWIQHILREASNVIVTTRPSGLLDLQNDYKADQLLHLLGFSEETVECIFKSRSHTEALERIKLKPSLYVHLCVPVTCMMIIRLLEEHTQSTDFMESEMKLYLNFAAMQLAYHHRISDDLMHTNTRELFKIFHGLLSSILTPNIHKDLDRYGLRQSLDDVLQLARRVVKDKFVYIAEPLTDQDKINTAETSGVFAVEEIVGDLFSKRVIISPIHNTITEYLAALCLCKHLITTHSSETEDIPIPTVGKTDGRETFSEDLRCTTSVETRFFICLMSHIEMKLLLEKNEDKHKKLEDFVNDAARYGKTTKNEKTKPKILCNVMEAAAEIATLESVWFQDIVSNALRCLSGNDCINVGSCGTAVVKETTELTFAVRAHLEGKQILPKALKLETSKRIITRITLSNTILQQHITRLTIKGGTLGYQELHEIFRCSKLKFLCINNVHFEDPAIEDDINELFTFFPKGITEMILGNLMLTLQKEQTTTKYFPGLRILSMNAQKIGDSGMLNLLNSLNFSITKLELTECNIVFAEELPILRLFDKMRVFILTKNKIKDTGVENLVNSLPPSVISLVLTSCGVEFRQQQPTLAESLNIKEIDFSHNNINDARLANLLSSLPLGITKLDLAYCNLLFEDKQPLLRRFDKLDVIKLRGNIWISEIWSSNSKRLANVLSSIPSSLKRIELDEGFGAISVGTRSRFFTVEYGRFRTIISATPYRLLYGFLSARVSVSSALRNLSEMIDPRNSNR
>Ipul.Gene.85281::Bri_16834_c0_g1_i1::g.85281::m.85281
MSAGALHDIQEGELIGSEDEGCLDEGTSAVDILSQSDPSRHPDSESDQPMNHQPAQHSVLPNTLPPQLSPSSASTAGRSSVQSHVPPGIVRHTDVANSDHYPINSSPIGLALVISNVNFDDPEMNRNLGGERDYENICRLLKELNFKIYGERPTNDLTGSQMRAEIKNFTKEKEHEYYSCCLLCVMTHGSCNTDIYGTLLQGSDSEGLSLEWVIEQFSSTRFPAMVHKPKLFLIQACRGNEDNIIRGQPPSMSRDADGNSTWVPQGSESQSFCPVQSDKFIVFATPPGYVSYRDDRGSWFIRLICDVIREKRDHDDLYSMMLQVNSRIQREADPRENALQVVQIVTEMNKTFCFPLDQRGFERKNLEAVLHRLNKRRCLLIDRSLFQEESYASRITNETYELVLIENTIEDLASKETEVVYITSLNEKLKEEKLKSRRWLLNSDFGSFKGRKTLVIGVAGSGKTTMCTQVLTMYINGSFRAYKRVIFIELRRLSDEVSSNDKYTLTEFLDRFQYSALDNEESVLYIIDGFDEISSREGYKTWIKNFKGKQETGNERTEFGWIQHIMRSSRNLILTTRPSALSHLIEVFQHDQLLHLLGFSEASIEHVFQSRNHGEALERIKLNPRLYLHMCVPVTCMMVIRLIEEQGYGTMNSMNSELDLYHSFTAMQLAYHHRLSDELMNMTISELFAMCHEYLGTILNLGGNNNQLNATHLGNYLNDIMRLAKQVVSRNFTYNVRKFSNDDVTTEVKVAEASGIFAVEEMIGSSISPRVRISPIHNTIAEYLAALYSCKALLESPKVTAPTTLQVITHRLSKYLGRARRFHRQPSSASSAGIGETTGLHPDLVFATSVEKRFFIWLMSRIEKPVREAGEYKHGILNVYLQPIAEICQGEELTEIAAEIADLDSRWFESIVKGALAMLNDKDRLSIWNYTTAVQVAARLTLIERASSTGMFVPASELLIGSPQRVVLRMVLSNSCIQQNVKSLELSETTLEVADTEEISKFRNLENLTLSSMHFDPPVIIGFQDILKELPRLMKLGLYDFKNVSNSDFTDLLNSLSLSVTYLSICACDLLFEREQPALSQLTQLQELDVSSDKIGDTGLTNLLNSLPMSIVELGVNNCDLLFEREQPALRRLTHLKEVDVNSNKLGDAGLTNILKSLPLHITRLDMSWCDINFEKKQPELLRFDKLQILDLSRNEIDTPARKLNLKVSVAKSVSIHGVET
>Ipul.Gene.137868::Bri_30942_c0_g1_i1::g.137868::m.137868
NGSLRRGYEKLAFLELRRLSNEKQDTAKYTKEKFSGLFDYDDDTADSKVLYILDGFDEIVNKDSFTEWSNNRYGKQVVDDEKTELGWILHIMRHSENVIVSTRTSALSALQDVYNEDQVLHVLGFSEEEIERVFASRNLTNALVSIRSNANLYVHLCVPVTCMMVIALLEENENKDIVIMKSDFDIYLTFTVMQLAYHCRLENINLPYDEWFSLLQFNLEQLLSFDAALSIDNQIVLKTLHDVSGLAEKVVRHNFTITTKKFIAGKLNKDIEIAETSGLFAVEDAHGSRHSPKKNISPIHNTIAEFLAATYHYTSFRVSAHTDAPKFKIVHGLTSIEKRFLISIISRIEPEIKDRCPEKHRNFSSSIRHFISKAPGSDTSNEDAIEIAADIDLNTEWFEPVVTRALEALCTGDMIRFDDRFNSPRYNAARLTLMEKAAEVGKIRPPTRLRHWYRSPLIPRLVLNNSTLQTHITRLELSSDRETLVCWSPLRKFELLREIVLHGNAGLTWSLTWLLDSLPLGIEEISVCNCSSITFESEQPKLKQFTRLDKLDLRNFPVKDKGLTNLLNSLPPSITELWLYRCGLTFASEQPAMRNLTQLKYLDVRENKDIDQKGLDNLFASIPDSLEKLRLPDHCKVHALPHRARSIELYHGRYMGFLP
>Ipul.Gene.137866::Bri_30941_c0_g1_i1::g.137866::m.137866
NGSLRRGYEKLAFLELRRLSNEKQDTAKYTKEKFSGLFDYDDDTADSKVLYILDGFDEIVNKDSFTEWSNNRYGKQVVDDEKTELGWILHIMRHSENVIVSTRTSALSALQDVYNEDQVLHVLGFSEEEIERVFASRNLTNALVSIRSNANLYVHLCVPVTCMMVIALLEENENKDIVIMKSDFDIYLTFTVMQLAYHCRLENINLPYDEWFSLLQFNLEQLLSFDAALSIDNQIVLKTLHDVSGLAEKVVRHNFTIIEDAHGSRHSPKKNISPIHNTIAEFLAATYHYTSFRVSAHTDAPKFKIVHGLTSIEKRFLISIISRIEPEIKDRCPEKHRNFSSSIRHFISKAPGSDTSNEDAIEIAADIDLNTEWFEPVVTRALEALCTGDMIRFDDRFNSPRYNAARLTLMEKAAEVGKIRPPTRLRHWYRSPLIPRLVLNNSTLQTHITRLELDSLGEPLVLCWSPLRKFKQLSNIMLIGSAVNDAGLTALLDSLPLGIEEISVCNCSSITFESEQPKLKQFTRLNKLDLRNVPMKDEGLTNLLHSLPPTITVLWLRDSELTFASEQPAMRNLTQLKYLDVRENKDIDQKGLDNLFASIPDSLEKLWLPDQCKEYAPPHRARSIELYYL
>Ipul.Gene.149389::Bri_35533_c0_g1_i1::g.149389::m.149389
QDYRIFTELLEELNFKIYDKTPTTHSLTEAQMRETIIAFARDEEHRFYSCFSVCVMTHGVGESDVYGTLLRGKDSRPDTEDGVSVKWMISQFSGNVSRGIAKKPKLFFIQACRGEMLYSASNLWRIFNSKLDRSTRERTASNETSDYQRDQMDESSVYMVFSTLPGRYSYRGGGGSPFILRTVQVVREMRDFEDLHSMMTQMIHRIKTEEGVKQIPEIVTRMSNKIYFPLNPAGTERKNLDALLSRLEKRRSLLVTSRTVGDGDTCAERIQNHTYELVLVENIDQKITKDNEIEFITCLNEKLNNGKLESRKWELNTDFISLRGKKTIVVGVAGSGKTTMCAQLIAMYINGTFRAYKRLIFLELRRLFDDTNVEQKYTFSEFLEQFNYDPVPDNSSVLYVLDGFDEIARRKGYRSWAHRLQCKQETGNLRTEFGWIQHIMKDAQNLIVTTRPSALSDLRELLVEDQVLQLLGFKETTIVHIFKTRRLVNEFKTIQLNPTLYVHLCVPVTCMMVIRLLEDKELVEGDILNSDFELYVKFTALQLAYHQQRLSVEPTIRSPVELFKEYQLVFNSLLNFKSHKYGEDFHNILRLAKDVVRHNFSYVTEKTDIEGARSEAISAEESGLFVVEDAIGSSLNPRVCISPIHNTIAECLAAIYSFTHLGSIVESPDSTKSSINVQTPITPDMNTMYPELVCTSDVEARFLANIMSKIESEVRATNPAVHQTIQRLIPSIFRINDRQPSIGIAANVVDIKSHWFASFITESCKVILTSETNVFYDRFLMRQESKNTHMVFFSNHNPVEAAYRLTFLEKAVHAGRIAPPTQLTTYSGDVIRRLVLSNRTLQQHDTDLNVNDAGIDEFQMLAEFRNSRRLMIREVKFSPFQNLSSHPQFLDLTPDHDSGIENYTYELGYLLDCLPRQLQEIQLMMCTRLIANEIPALSQFSQLQWLELDRISVGDAGLTNLLNFMPIGITTLVLSQCQLSFDTEQPALKRLSQLRRLNVSRNAFEDAGLTNLLNSLSTGITTLNMRECDVSFAV
>Ipul.Gene.416803::Tri_104645_c0_g1_i1::g.416803::m.416803
MTDIQTDFPHRRLQANKRKITELLQGHQVFALNVLQALKQNQLLTREEFRGFTKETDPARIADSLFNYLQKKSIIGEEEYLVFAESLLKFGFGHVVRDLNQSRIFAELENALKLLAARQRILLSTEESDVSYATHFDRRTYRVILEKAKKDQEKPEDDIDYLTSVGNKIGVDDESLWTLEDRDQVEMLKGRCTLLAGVPGSGKTTFCGKLISLFLKRALPIFRNIIFIPLKFLPDINKSYSLLKFEELTAKFKQKCAYDMEHGDPSQLIILDGFDELVLNESYQEYHRRAFSEPDFLDDERSPFSWLHHLLVSSNHSVILTTRNYSLPKLKNYHFGLRLKLLGFTDASIQKMFQDNELESEFEVLKKSPHIYIQLFIPVTCAMIIRCMKESHEPLFESQTEMFMRIFILQICQHHRIRGSNISEDCIKEELKNLFKLKSEGRRKEDVSVTKSIRGIFELSRKVVDHQFKYETQDEEEIGFGKESGMMVVDEHPLQTFFGCKVWLSPVHNTLVEFAAACAAVLTIVDAVNVDKGAKACDGILKKKSKELDSRSKTPVVACFFCCLMDNYESKVDKQLQSALQNNVIVHEGSLGAEDMMRVGVEINLRSKWFKNIIKESKNRLSSSVRGAGNTLDMGNAGSTKSIVQLALLNKVVASGFAFRPTQLTINIPSQTVVDLVCQNENLQKSVEKIVIITTKSVLDLRFFSKLRSLSITCIYDPLTLVMILMSATDQIEDLTVANIEKASRGESPAHCGSPTGDHGCIIPDLTKFKQILKIEFVRVKFSDGIIEKLSRADMGNLQTLVLKSCDIRFGKEFKLHQLKSLKYVNFSDNPIDNWRLFNLLQSCPYTLSFLDVSNCQISFASEIPDVAEYLCLEYISVNGNRDLRENDVHIDNFLASLPPNIRAINAEPIIPRLRKGVMLMSLESPTFERVEAVISEKK
>Ipul.Gene.543060::Tri_200962_c0_g1_i1::g.543060::m.543060
MWFQNTGVLQIPDIFTSASTRIRFPVNPAGTERRLLESLLRRLDTRRCLLVEKTRSLGKTQNRKKNYAAKFAEDTYELILIDKNKDKGATFNTDVDYITSLNTKLKERKLKSHKWQLESQHESLKGKKTLIVGVAGSGKTTLCSQLVSMYITGKISEYRRLIFIELRRLPDGTSCQTKYVFSGSESFLELFTYTDPGDTTSVLFVLDGFDEIARRKSYKNWKQGLIGDKESGDTKTAYGWIQHIMSTFENIIVTTRPSARADVVELFDEDQLLHLLGFSEEGIRSIFEDRELSTELEAVKANAKLYVHLCVPVTCMMVIRLLEEKKTSDVQFIRSDMQFIKSELDIYMKFTASQLAHHQRYLEGRSFAQLSSIFEYYFEEILGMCPENKDLGSLHEQLNRVLNLSKQLVEKDFCCIIKRYNAGKEDERITAAENSGLFAVEDVAGSTRENVISPVHNTIAEFLSALHMCNQIRGLPAEKSEHLRCTSSVERRFFVLMMSKIESEVKRQCLRKHMKLTSTLPDILAPRGKDGEKNTVGTSEAIDIAAELSNLDSEWFNLICKEALEALKSDLKEGKLVLKKLNPVEFASRLCLMDRSTKAGKTLPPCELVVHTAGSLLMLMTLSNTTLQQNITHLRLSRVELKTEQFSLIANFTKLEALHIGRCSRAFQRKTSWESIQSLMELHVSNNKIGDAGLTNLLNSLPLGITKLNLNECGLSFAVEQPQLKWFTQMKELHVGGNEIGDAGL
>Ipul.Gene.140289::Bri_31944_c0_g1_i1::g.140289::m.140289
YEMSRAKTPLLDQNDIFLVMSTIPGKVSYRDNKGSYLIRNTSDVIREKRDHEDLQSIMTEVIRRIKQYERGKQIAEIITRVSTKIYFTLDAQGIERRMLDELLRRLNKRRSLLVKPSRSEQIVDAGSYADRIENETYDVVAISHETEDLPQIDGRKHYIMSLNEKLNSGKIRYQKWQLKENFYSLKYVKTLIVGVAGTGKTTLCTRIVSMYIKGTFRAYKKLVFLELRRLSDGKFEEKYTKSQFLEMFQYKNETDDQYTLYVLDGFDEIAQRESFNTWIKTIKWKEESGDNKSELGWIQHIMQHSQNVIVTSRPSALARLRNLYVHDQLLHLLGFSEEKIQEIFDNRELTENLQTIKSNATLYVHLCVPVTCMMVIKLLEENGAARIDLIKSELNLYLYFTAMQLAYHQRLENGRFDQGNDRQFLSFYSVLKAIQDCRENEIEHDLFSKIEELIRISKAVVRHNFSYTTETHRAGQENNEVIVARESGIFAVEDVVGTSISAGPQQMISPIHNTIAEYLAALYMSYRLLGASHPKPCKMICMQDDLCYSTSIERRFLVSLLSRNEAKTEEEYPELHSQISADINNMIGKFGKEEAIEIAAEIADFGSKWFQSIIAQALENLVKDGTVNFESHTPVQTAARLTLHDRAVAANKIVPPKKLRIDATGEMSLRLICENTTMQRNITKLYLNYEFSRAQPCLKQLTQLRELDVIRNKIGDTELTNLVNSLPLGITKLDLEYCGLSFEREQPQLKQLTQLRELDLHDNDNLYTGLTNLVNSLPLGITKLDLWGCDLSFEREQPQLKQ
>Ipul.Gene.140279::Bri_31941_c0_g1_i1::g.140279::m.140279
YEMSRAKTPLLDQNDIFLVMSTIPGKVSYRDNKGSYLIRNTSDVIREKRDHEDLQSIMTEVIRRIKQYERGKQIAEIITRVSNKIYFPLDAQGIERRNLDELLRRLNKRRSLLVKPSRSEQIVDAGSYADRIENETYDVVAISHETEDLPQIDGRKHYIMSLNEKLNSGKIRYQKWQLKENFYSLKYVKTLIVGVAGTGKTTLCTRIVSMYIKGTFRAYKKLVFLELRRLSDGKFEEKYTKSQFLEMFQYKNETDDQYTLYVLDGFDEIAKRKSFNTWVNTIKWKAGDNKSELGWIHHIMQHSQNVIVTSRPSALARLRNLYVHDQLLHLLGFSEEKIQEIFDNRELTENLQTIKSNATLYVHLCVPVTCMMVIKLLEENGAARIDLIKSELNLYLYFTAMQLAYHQRLENGRFDQGNDRQFLSFYSVLKAIQDCRENEIEHDLFSKIEELIRISKAVVRHNFSYTTETYIAGRENDDIVLARESGIFAVEDVVGTSISAGSQQMISPIHNTIAEYLAALYMSYRLLGDRSDDFGASPQKRCKMICMQDDLCYSTSIERRFLVSLLSRNEAKTEEEYPELHSQISADINNMIGKLGHEEDPIEIAAEIADFGSKWFQSIIAQALENLVKDGTVNFESHTPVQTAARLTLHDRAVAANKIVPPKKLRIDATGEMSLRLICENTTMQRNITKLYLNYEFSRAQPCLKQLTQLRELDVIRNKIGDTELTNLVNSLPLGITKLDLEYCGLSFEREQPQLKQLTQLRELDLHDNDNLYTGLTNLVNSLPLGITKLDLWGCDLSFEREQPQLKQ
>Ipul.Gene.473121::Tri_146639_c0_g1_i1::g.473121::m.473121
ELLEELNFKIYDKTPTTHSLTEAQMRETITAFARDEEHRFYSCLLVCVMTHGVGESDVYGTLLRGKDSRPDTEDGVSVKWMISQFSGNVSRGIAKKPKLFFIQACRGEMLYSASNLWRIFNSKLDRSTRERTASNETSDYQRDQMDESSVYMVFSTLPGRYSYRGGGGSPFILRTVQVVREMRDFEDLHSMMTQMIHRIKTEEGVKQIPEIVTRMSNKIYFPLNPAGTERKNLDALLSRLEKRRSLLVTSRTVGDGDTCAERIQNHTYELVLVENIDQKITKDNEIEFITCLNEKLNNGKLESRKWELNTDFISLRGKKTIVVGVAGSGKTTMCAQLIAMYINGTFRAYKRLIFLELRRLFDDTNVEQKYTFSEFLEQFNYDPVPDNSSVLYVLDGFDEIARRKGYRSWAHRLQCKQETGNLRTEFGWIQHIMKDAQNLIVTTRPSALSDLRELLVEDQVLQLLGFKETTIVHIFKTRRLVNEFKTIQLNPTLYVHLCVPVTCMMVIRLLEDKELVEGDILNSDFELYVKFTALQLAYHQQRLSVEPTIRSPVELFKEYQLVFNSLLNFKSHKYGEDFHNILRLAKDVVRHNFSYVTEKTDIEGARSEAISAEESGLFVVEDAIGSSLNPRVCISPIHNTIAECLAAIYSFTHLGSIVESPDSTKSSINVQTPITPDMNTMYPELVCTSDVEARFLVHIMSKIESEVRATNPALHQTIQLLIPSIFRTNDRQPSIGIAANIVDIKSHWFASFITESCKVILTSETNVFYDRFLMRQESKNTHMVFFSNHNPVEAAYRLTFLEKAVHAGRIAPPTQLTTYSGDVIRRLVLSNRTLQQHDTDLNVNDAGIDEFQMLAEFRNSRRLMIREVKFSPFQNLSSHPQFLDLTPDHDSGIENYTYELGYLLDCLPRQLQEIQLMMCTRLIANEIPALSQFSQLQVLLLGHSILNDARLTNLINSLPHSINTLQLFECWDHEECAPFGVEQPALKKLFQLRKIDFRHSDMYDSELSNLLNSLPPCIQSISLQGCNLSFAMTQPVLAQLTQLEEFNVSRNKIG
>Ipul.Gene.149390::Bri_35534_c0_g1_i1::g.149390::m.149390
MSNKIYFPLNPAGTERKNLDALLSRLEKRRSLLVTSRTVGDGDTCAERIQNHTYELVLVENIDQKITKDNEIEFITCLNEKLNNEKLESRKWELNTDFISLRGKKTIVVGVAGSGKTTMCAQLIAMYINGTFRAYKRLIFLELRRLFDDTNVEQKYTFSEFLEQFNYDPVPDNSSVLYVLDGFDEIARRKGYRSWAHRLQCKQETGNLRTEFGWIQHIMKDAQNLIVTTRPSALSDLRELLVEDQVLQLLGFKETTIVHIFKTRRLVNEFKTIQLNPTLYVHLCVPVTCMMVIRLLEDKELVEGDILNSDFELYVKFTALQLAYHQQRLSVEPTIRSPVELFKEYQLVFNSLLNFKSHKYGEDFHNILRLAKDVVRHNFSYVTEKTDIEGARSEAISAEESGLFVVEDAIGSSLNPRVCISPIHNTIAECLAAIYSFTHLGSIVESPDSTKSSINVQTPITPDMNTMYPELVCTSDVEARFLVHIMSKIESEVRATNPAVHQTIQRLIPSIFRINDRQPSIGIAANIVDIKSHWFASFITESCKVILTSETNVFYDRFLMRQESKNTHMVFFSNHNPVEAAYRLTFLEKAVHAGRIAPPTQLTTYSGDVIRRLVLSNRTLQQHDTDLNVNDAGIDEFQMLAEFRNSRRLMIREVKFSPFQNLSSHPQFLDLTPDHDSGIENYTYELGYLLDCLPRQLQEIQLMMCTRLIANEIPALSQFSQLQWQGLDRISVGDAGLTNLLNFMPIGITTLVLSQCQLSFDTEQPALKRLSQLRRLNVSRNAFEDAGLTNLLNSLSTGITTLNMRECDVSFAV
>Ipul.Gene.27596::Bri_4836_c0_g1_i1::g.27596::m.27596
MASTEERVIRRHVDVPNSDHYPINSSPIGLALVINNTVFNNPEMSKRKIGGSEDYKNFTKLLGELDFKLYERYKKSTQELTQQEMEEVIKSFAKDREHENYSCCLVCIMTHGSSEKDIYGTLLAGTDSRSGGGVSVKWMIDQFSTIYRPGICRKPMLFFIQACRMDITNSSSGSNARAEQRTLLKMEQNDIYVVFSTIPGHPSYRDARGSYLIRTTCEVIREKRDHEDLHSMMTEVIERIKSRYGGKQIPEMITRLGKKIYFPLHPEGAERKRLEDILGRLEMRRCLLVGSNSQEGKTLADRIKTETYSVVTILTESMEEIKKSDSSFNYIMSLHDRVNKRNEDYRKWSFDSDFGTLRSKKTVITGVAGTGKTTMCAQLVSEYIKGTFRAYKRLVFLELRRLSSEKREYKRQQFLALFEYKELEGEDVETDERDILYILDGFDEVANSMETWASDKKGKPEVLDLKTELGWIHYIMQNATNIIVTTRSSALTELRKYIKVDQLLHLLGFTDAEIEHIFEARNLKEALETIKQNPNLYVHLCIPVTCMMIIRLLEDKKLEVCDLRTTQLDVYLKFATLQLVHHHRLSERLISLEFAELYSLFDSYFTYTLETPDQIPGCLEDQHESLNRLIWLSKKLVDENFSYITDALVGGHQNEELRIAEASGVFAVENVVGSPITPRKMIFPIHNTITECLAALHVFNSLMANRDMTEAQSSIKRSSVIERRFFISMMSKIEPTVKNKDRARYERLLTSLPFVIGITGEKMTEEEAIGIAAEIDRKCFDSEWFGHIVKKALAALVIDDEIEFTGNYNPVEAAARLTLLNQAVAAHKIPSPRKLTFRIDAPVISRILLSDTTLQGSVTHLSCFGSISATEASMKLHGCGLLKQFTHLRELCVDWTIGDKGLARLLDSLPLCITTLDLARCGLSFADKQPRLEKFTQLQKLDVSNSTIRDDGLSNLLNSLPLGITKMDLCHCGLSFAREQPKMRELTQLKSLHVDEEYYQIDENGVRNLLASIPDSLEELILPEQCEEYAPNPREGLPLSYH
>Ipul.Gene.137870::Bri_30943_c0_g1_i1::g.137870::m.137870
NGSLRRGYEKLAFLELRRLSNEKQDTAKYTKEKFSGLFDYDDDTADSKVLYILDGFDEIVNKDSFTEWSNNRYGKQVVDDEKTELGWILHIMRHSENVIVSTRTSALSALQDVYNEDQVLHVLGFSEEEIERVFASRNLTNALVSIRSNANLYVHLCVPVTCMMVIALLEENENKDIVIMKSDFDIYLTFTVMQLAYHCRLENINLPYDEWFSLLQFNLEQLLSFDAALSIDNQIVLKTLHDVSGLAEKVVRHNFTITTKKFIAGKLNKDIEIAETSGLFAVEDAHGSRHSPKKNISPIHNTIAEFLAATYHYTSFRVSAHTDAPKFKIVHGLTSIEKRFLISIISRIEPEIKDRCPEKHRNFSSSIRHFISKAPGSDTSNEDAIEIAADIDLNTEWFEPVVTRALEALCTGDMIRFDDRFNSPRYNAARLTLMEKAAEVGKIRPPTRLRHWYRSPLIPRLVLNNSTLQTHITRLELHSYGGPVVCWSPLRKFELLREIVLHGNAGLTWSLTWLLDSLPLGIEEISVCNCSSITFESEQPKLKQFTRLSKLDLYTVFMRDEGLTNLLNSLPPTITWLWLENCGLTFASEQPAMRNLTQLKYLDVRENKDIDQKGLDNLFDCIPDSLEKLWLPDQCKEYAPPHRARSIELYYL
>Ipul.Gene.218949::Tra_10475_c0_g1_i1::g.218949::m.218949
GSPASASASSSEGRREAKRRPLLAGAAPSSGGGSPASASGRGISLEWVIEQFSDVDRPALSRKPKLFFIQACRSGGSKTSKTKTLKENLPHTNQNDILLALSTIPGYKSKRGTLIPTTCDVIGKKRDYEDLQSMMTEVNDRVKQDANQVLEIIWRGFSKALYFPLDPDGIERRNLDDLLGRLVKRRCLLIDEAKTDDAIKKDIKISHRTNSQRIEKETYNVVAMKRRATRLPDFVDGKQYIQSVNEVINKKKVPYQKWQLTRETFSALRGKKTLIVGVAGTGKTTLCAQMVSRYLKNRVFKRLVFMELRRLPDGEDNAREYTRCEFLEYFGYQGDTDDVSVLYILDGFDEIATRRSYKVWAKTPEGQNTTVTFAKQNEKKTMLGWIQYIMHKANNVIATTRPSAASLLEDHFTHDQLLHLLGFSETEIDRIFKNKKLERGLERIKLNPTLYAHLCVPVTCMMVIRLQEEQKFLSDYTIKTELDLYHYFTAMQLAYHQRFSEDHFDKETNQQFSIFCSVLLAVQSCNAVSKPLSNIIDELLCLSEEVVRQGFSYVAAKHIAGEENSHIRVAEESGLFAIEDVVGLRSSSHQIISPIHNTIAEYLAALYLLKEILGRGSDFGKEINDRKSAQVQGFARPRCSHLNRSEALSSMTSIQTRFLITMLSKMERRFISEKRKVHKQLAADIETATSTVESDEAIEIAAEIEDLDSVWFRSVITTALNQLVDDGTISFKYSTPVEAAARLRLLDRAVTAGKIEPPTSLKLEGLETRGMIPQLVFSSATVQKNITKMQIKSELELPCATDLPCDLYQLNRFTQLQELSLRRVKISHSALTNLLDSLPLGITALRLRHCDLSFPSEHKELQPFTQLRELNVSLNYAIGDAGLTNLLQSLAQTSAITKLNLQCCGLSFATRQPLLEQLAHLTELDVSHNQIKDHLGNLLESLPAGMAKLDLTYCGISFARQEPQLKQLEELRELDI
>Ipul.Gene.515798::Tri_181903_c0_g1_i1::g.515798::m.515798
MSNSLTVCRLLYRYNTLVESLPEETTHDVANYLYSKNCITLVIKESIYGLSGPQSKAEKLLQTVIKICRTECAIHDHFVKALQLNDMPNLAESLQSDQVFQTLSAHLSILAVQLIPGNDETRIEDYSRYFLEKTFDVVIIEDAVKKRKTSIPSELHRRSRIRHISTSFEEETGNKKRWNVMNDGDIFSLRGRATLMEGVPGVGKSTICGKLVALFLQNRLPAFDNIVLISCRNLNVFHDEKLSFEQLMHRFGYSFHFDLFSPEVEGTLFVFDNFDEYSKKRSFTECSGITESPLMKTTYEWLKYLIVTPKKSCVFTCKPSSLRFFEETPLNLRLKLVGYSEKTTKEYFAAHGCLEYLERLEKMKEHVSIYSQLYIPVNSAMYVRALRETSDKRAPETSTELYRRIFLLQIVKYNRLDESFKFEELNRVLCKITENETMCEDERTCYNFLTRLCRVCYMIACPGFTPKLKEGCQLQKAFAFSRSEFVSEQLFEVAKNSGIFIHYDSSSFLEGEDILSPFHFSLVEFAAAVHLIAQFFKNRRYAFTNAGRNGLMLVSRKLSHTFFGHSDELSEETIRFAMVLLCQVEKTCGPSNLFARYHCNSMSKHLSLYTILKVTPEIPEDTVWFARAYERGKEFLDNLLVPYVTEGTTRRNRPLLLKIDSRDDRLQPLVLYALLQLLRLRAESKAQHPARIELDWVRFSWFTPSLILLPGYSHHITSLRLWGCAVSNLQTITRCTKLEELSVEYCMQKNQHMTSDELSLALRMLPPSLHLLNLTGNKFHLTKCNIESLGHLKALKVLNLDANLVSTDALKSFPPWIEELHLARNKLTLTTELDCSLEYLTSLKKLSLSSNHLSKDHEGFIDCLPWNLVELDISRNNLSFPENEKVKEKFRSLKKLDICCNRLSGDILYFLECLPKDLVDLDISENSINGESLDDVLSHLPKSIEKLDIAGNAFKFNRVHSTLKVLNRLQSLNLVDIEDLGSDDVKNLISSLPSHIKKLKLPEECSNIKLPKTKRRLRLTIEFG
>Ipul.Gene.85294::Bri_16838_c0_g1_i1::g.85294::m.85294
MNKTFCFPLDQRGFERKNLEAVLHRLNKRRCLLIDRSLFQEESYASRITNETYELVLIENTIEDLASKETEVVYITSLNEKLKEEKLKSRRWLLNSDFGSFKGRKTLVIGVAGSGKTTMCTQVLTMYINGSFRAYKRVIFIELRRLSDEVSSNDKYTLTEFLDRFQYSALDNEESVLYIIDGFDEISSREGYKTWIKNFKGKQETGNERTEFGWIQHIMRSSRNLILTTRPSALSHLIEVFQHDQLLHLLGFSEASIEHVFQSRNHGEALERIKLNPRLYLHMCVPVTCMMVIRLIEEQGYGTMNSMNSELDLYHSFTAMQLAYHHRLSDELMNMTISELFAMCHEYLGTILNLGGNNNQLNATHLGNYLNDIMRLAKQVVSRNFTYNVRKFSNDDVTTEVKVAEASGIFAVEEMIGSSISPRVRISPIHNTIAEYLAALYSCKALLGIGETTGLHPDLVFATSVEKRFFIWLMSRIEKPVREAGEYKHGILNVYLQPIAEICQGEELTEIAAEIADLDSRWFESIVKGALAMLNDKDRLSIWNYTTAVQVAARLTLIERASSTGMFVPASEELLMGSPQRVVLRMVLSNSCIQQNVKSLELRGMNLEVADTEEISKFRNLENLTLSSMHFDPPVIIGFQDILKELPRLMKLGLYDFKNVSNSDFTDLLNSLPLSVTYLSVCLCSLLFEREQPALRRLTHLKKVYVSHNKLGDAGLTNILKSLPLHITRLDMSWCDIKLQILDLSRNEIDTPARKLNLKVSVAKSVSIHGVET
>Ipul.Gene.85284::Bri_16835_c0_g1_i1::g.85284::m.85284
MSAGALHDIQEGELIGSEDEGCLDEGTSAVDILSQSDPSRHPDSESDQPMNHQPAQHSVLPNTLPPQLSPSSASTAGRSSVQSHVPPGIVRHTDVANSDHYPINSSPIGLALVISNVNFDDPEMNRNLGGERDYENICRLLKELNFKIYGERPTNDLTGSQMRAEIKNFTKEKEHEYYSCCLLCVMTHGSCNTDIYGTLLQGSDSEGLSLEWVIEQFSSTRFPAMVHKPKLFLIQACRGNEDNIIRGQPPSMSRDADGNSTWVPQGSESQSFCPVQSDKFIVFATPPGYVSYRDDRGSWFIRLICDVIREKRDHDDLYSMMLQVNSRIQREADPRENALQVVQIVTEMNKTFCFPLDQRGFERKNLEAVLHRLNKRRCLLIDRSLFQEESYASRITNETYELVLIENTIEDLASKETEVVYITSLNEKLKEEKLKSRRWLLNSDFGSFKGRKTLVIGVAGSGKTTMCTQVLTMYINGSFRAYKRVIFIELRRLSDEVSSNDKYTLTEFLDRFQYSALDNEESVLYIIDGFDEISSREGYKTWIKNFKGKQETGNERTEFGWIQHIMRSSRNLILTTRPSALSHLIEVFQHDQLLHLLGFSEASIEHVFQSRNHGEALERIKLNPRLYLHMCVPVTCMMVIRLIEEQGYGTMNSMNSELDLYHSFTAMQLAYHHRLSDELMNMTISELFAMCHEYLGTILNLGGNNNQLNATHLGNYLNDIMRLAKQVVSRNFTYNVRKFSNDDVTTEVKVAEASGIFAVEEMIGSSISPRVRISPIHNTIAEYLAALYSCKALLGIGETTGLHPDLVFATSVEKRFFIWLMSRIEKPVREAGEYKHGILNVYLQPIAEICQGEELTEIAAEIADLDSRWFESIVKGALAMLNDKDRLSIWNYTTAVQVAARLTLIERASSTGMFVPASEELLMGSPQRVVLRMVLSNSCIQQNVKSLELRGMNLEVADTEEISKFRNLENLTLSSMHFDPPVIIGFQDILKELPRLMKLGLYDFKNVSNSDFTDLLNSLPLSVTYLSVCLCSLLFEREQPALRRLTHLKKVYVSHNKLGDAGLTNILKSLPLHITRLDMSWCDIKLQILDLSRNEIDTPARKLNLKVSVAKSVSIHGVET
>Ipul.Gene.221845::Tra_11979_c0_g1_i1::g.221845::m.221845
NSSPIGLALVISNVDFDNVKARKGGERDYMTFTKLLGELNFKLYQKKNSQNLTKQEMEDLIQEFASESEHQHLSCCLVCVMTHGTRESDIYGTKLGGTDYDPNSGGGVSVKWMVDQFAGSNCQGMNGKPKMFFIQACRGPSRNIVTISNPPKSSDPPILQSSDQSFAKLLFLDGTSDAEGPANRQISQLRPNLSDIYIAFSTVPGCVSYRCTELGTVFIQTACDVIREKRDSEDLHSMMTEVNGRMRHHDSVLQIPDIFTSASTRIRFPVNPAGTERRVLESLLRRLDTRRCLLVEKIRSRGKTRNGKKSYATKFAEDTYELILVDKNKDEGETFNTDVDYITSLNTKLKERKLKSHKWQLESQHESLKGKKTLIVGVAGSGKTTLCSQLVSMYITGKISEYRRLLFIELRRLPDGTSCQTKYVFSGSESFLELFTYTDPGDTTSVLYVLDGFDEIARRKSYKNWKQGLIGDKESGDTKTAYGWIQHIMSTFENIIVTTRPSARADVVELFDEDQLLHLLGFSEEGIRSIFEDRELSTELEAVKANAKLYVHLCVPVTCMMVIRLLEENKASNMQFIKSELDIYMKFTASQLAYHQRYLKDRSFAELSSIFECYLGDILGMCDYPVTDDLGTLHEQLNLVISLSKQLVEEDFCCIINRFMAGQEDERITAAENSGLFAVEDVAGSTRENVISPVHNTIAEFLSALHMCNQIRGLPAEKSEHLRCTSSVERRFFVLMMSKIESEVKRQCLRKHMKLTSTLPDILAPRGKDGEKNTVGTSEAIDIAAELSNLDSEWFNLICKEALEALKSDLKEGKLVLKKLNPVEFASRLCLMDRSTKAGKTLPPCELVVHTAGSLLMLMTLSNTTLQQNITHLRLSRVELKTEQFSLIANFTKLEALHIERCSRAFQRKTSWESIQSLMELHVSNNKIGDAGL
>Ipul.Gene.22816::Bri_4004_c0_g1_i1::g.22816::m.22816
MQEPYNVVKIMNSGSADGKNRPFEHIMSLHENLREGIYKSEEWDLEKDFQTLKNNKTTIVGVAGTGKTTFCAQLIANYIKGTFRAYNRLIFLELRRISKEQKKYSKVEFLKDLGYDADGWKAENADEKDVLYILDGFDDIAAEMRAWSEGLNGDSGLTKIRSVGSSMTCGWISAERDERKTGFGWIHDIMKNSKHVIVTTRPSELDCLREYFNEDQFLHLLGFTESEIDRIFESRNLKDALHNIKLNLRLYVQLCIPVTCMMVIRVLEEQQETDSSFLSSNMKLYMKFTAMQIAHHQHLSEKLRSVGWNFARLFSLFQSYFDSILSNKNQLPEHLEDQSAILEEILKLSKDIVSENFSLTTDSYSEGHENPIVKAAENSGIFAVEDVVGSTINPQKVIFPIHNTITEFLAALYMFKALKDMEFEHDGTVNLVCSTSIEKKFFVSMMAEIELEVKRADPNKHDKISAIIRPAADDDEDDVSSDDDDDSSDQSEYYSDDSFLIEDISIEMAAEIKNLDSEWFEPIITRALSELVVYQCFIIDGNDPVDASARLTLLDRSVAAEKIDPPSKLDLVYIEKAVASLLRVVFSNALLQQNITEIQLSLDSKFSAPMLKQFTQLKTVDVTLNYIGDTGLTNLLTSLPLGITRLELWDCNLSFENEQPQLKQFTQLKTAKVDENMIGDAGLTNLLNSVPLGITNLNLGDCGLLFANEQPQLRHFTQLETLVLSVNDIGETGLTNLLNSLPLGITSLTLKRCDLSFANQQPQLREFTQLEALDVSVNKIGDTGLTN
>HMIM009726-PA__pep__scaffold
MKKSRECHSISKIPADERRGTDFDVLTFLQIFKYLDFNPFMNPLHENKTSDEIRRLLNNFANSDVHKKVDAVMVVLMSHGCRGCIFGSDSRAVYLHEIHGYFQKAENLKGKPKIFITQACQLEINDEILRQCVSPTAIPEGSFTDFYIINSAYEFTNAIREFQNGRASSPLIQSLQYVFTNERNKFDEFKVLMTKVLSWNAKYNPHQTPEVKDALIKKFYFFKQKDKDIWVSQQNRNNKVLINSLFPKSDCNTERIFFKKGFINLIVMKSETNLYLDRTEVSASDIEIREGLDLLHLQINKIDESQESPSFKKRKLKLKDIPKILTPGEIVQVIGGAGYGKTWFCYKLVIDIADQRDYVKNTFETSIYISFRGIQKHSITEKKTGVEWLKIIAHLNETVENFSTETLNKSKLLIILDGIDEYINNIKALRNAENLSKLEDVTTLPNLISNILQGKPISATVILTGRPFVFTEIDEYYNFDKYFRLIGLENDDIKSLCLLIADDNTVATNWYMMISNNVHLLNICHVPIFCNILFYTLQKRESSFITTSLKSLSAIMLEVILATLVKHDISNSNTLLTNNEIYSKYLKSIKSGKLMPILQLVARVSYSIIRNPNLEFTQSSLNISDNEFQKLMDCGLFLQIRQLEESYVGVIEAEKILMPMHALICEFMAAVHLIYNVSLTELKSELSQMRNLDFREVLIFSVGILRIGNSKKDSIDILRLGPEDVGFLIRAAAESENEDCYRYVYESLAFQSLYRVCKQLDYCLDLDCVNDTLELVALCQLMNSFIFRAVRGLQFSTSHYLFNEILPLFSCEQIAYLRIYDGNLNLNSKVDVFLLQERVRLALHHSRHITHLYLRSNCLSFITFEIVENFLKTNSQLRSLEIYGANESAFDFQRLFNAIKKSNVTELFLFETDLASESSLFALQAYLQSNLAINGIEITSSKNDIDFSSFKKLKNLESLGIARALKTDCQVGDIAEVIQAHRESITVLRLRECNTTIHPIINQLARIHHLIKLEIWKVELVSINSLCELLSNSSTLIELFINIDNSENDLINIVEKIPLTLLDFRFSANHIVSVSETVWKRILLMRELKVLQIRKTLLPKSVDIVLPQAINAISLLDCQIQELHMKILAKILINQRYVVIMNFRNNRDFPVESLLNEIKKYHTENRFNYLRQFEIDDELCTEKIKKEIRMNFKSLPLTLSTRVRGMFN
>HMIM008244-PA__pep__scaffold
MIPSANKYQLEFFQDVPSTPQNANLLFIFIFIILFNDALHSKIELSSNIEEMSQLETVPFTNTNPRGHFLIINNIEFTSELLSQRLGTESDESHLLEMFTYLDFKPINEEKPIERNLSAFEMLKTIQNFALARVHKKSDAVFVVIMSHGCLGHVFSSDGLALKINEIFEMFKEAKYLRGKPKIFIRQTCRNKIPDDKIPVYESSKSETQFEANFGDFYFINSTFEYIQSRRVALSGRASSRLIQSMYDVFTKKENKYNEFKELMAKVYSWNLNNNPEEIPEFKPITNKNFFFFEKEEYYKWINEMNENNKSLIKSLFSKSDGNIEKIFFKKGFINLFVVKSDTDRYLNRMEATSGDIEFREGLDLLHVQFTPNHETINKRKIKLEDIPRVVESEDVAQIIGGAGYGKTWFSYKLVLDIADHCDYVKNYFELAFYISFRSLQKYSINEEKTAIEWLQTITPLQIIANEFSEETLKAAKLLIIFDGIDEYKNNIHCLRDQVPIKGIHEFTTLPNLISNILSKGFLKNATVLLTGRPFAFSLLEDYFSFEKYFRLIGLEKDDIRNMCMQISESKMRASNWYMMISTNTHFLNFCHVPIFCNIFLYMLHESDKSFAVESVNSLTDLMMGVILATIAKHDKTCSDKDSIPASNRIYSKLLSSIKKGNLHPLLNLIAEVSFSLIQNTNMEFTQEDMQLSDSDFNSLIDCGLFLQIRESESTFVGPIDCELVLMPTHALICEFMAALHLTCNISFTEFKSIIEKSDPFDLRETLIFSLGLLSVKKDLDPVDIIKYGPVEAGFLIRAAAESKDKRCRDYVSQSTPFMNLFRVSKQMDYCLDLDCINDTLEVIALCQLMRTSSFNFIKGIQFSVSHYLYDEILPLFSCKQINYLRMYPGNLNLDLQVDSFRLQDRVRMGLSKIEHITHLYLRGDCFSTVTFDILISFLKGNISLQSLEIYNSNDKKICYSNFLNTLKECTNLSELLLFETDLAAAEEVDAFNDLIIVNSQIKAIEITSSNSDFDFSYFEKLGNLNHLGISKAIINHNHVTSIKKVVENNKAQLKVLRLRDSGISVHAIVNQLTGVNHLTRLEIWNAKLENIDGFCILLSNSMSLIELILCIETSETNAANVIKKIPLTLVDFRFSSNYNAEISREVWNRILLMPDLAVLQLRKTLLSHSLNSRFPRLLNTIGLLDCHINENHTDVLTQLLVNQENLVLINFRKNPHLPIDSLLENICYKFETSRFNSLRQFEIDEELCSDIRKKLLRKTFKSLPYTLSTRKRGEWN
>HMIM003143-PA__pep__scaffold
MFTYLDFKPINEEKPIERNLSAFEMHKTIQNFALARVHKKSDAVFVVIMSHGCLGHVFSSDGLALKINEIFEMFKEAKYLRGKPKIFIRQTCRNKIPDDKFPVYESSKSETQFEANFGDFYFINSTFEYIQSRRVALSGRASSRLIQSMYDVFTKKENKYNEFKELMAKVYSWNLNNNPKEIPEFKPITNKNFFFFKKEEYYKWINEMNENNKSLIKSLFSKSDGNIEKIFFKKGFINLFVVKSDTDRYLNRMEATSGDIEFREGLDLLHVQFTPNHETINKRKIKLEDIPRVVESEDVAQIIGGAGYGKTWFSYKLVLDIADHCDYVKNYFELAFYISFRSLQKYSINEEKTAIEWLQTITPLQIIANEFSEETLKAAKLLIIFDGIDEYKNNIHCLRDQVPIKGIHEFTTLPNLISNILSKGFLKNATVLLTGRPFAFSLLEDYFSFEKYFRLIGLEKDDIRNMCMQISESKMRASNWYMMISTNTHFLNFCHVPIFCNIFLYMLHESDKSFAVESVNSLTDLMMGVILATIAKHDKTCCDKNSIPASNRIYSKLLSSIKKGNLHPLLNLIAEVSFSLIQNTNMEFTQEDMQLSDSDFNSLIDCGLFLQIRESESTFVGPIDCELVLMPTHALICEFMAALHLTCNISFAEFKSIIEKSDPFDLRETLIFSLGLLSIKKDLDPVDVIKYGPVEAGFLIRAAAESKDKRCRDYVSQSTPFMNLFRVSKQMDYCLDLDCINDTLEVIALCQLMRTSSFNFIKGIQFSVSHYLYDEILPLFSCKQINYLRMYPGNLNLDLQVDSFRLQDRVRIGLSKIEHITHLYLRGDCFSTVTFDILISFLKGNTSLQSLEIYNSNDKKISYSNFLNTLKECTNLSELLLLETDLAAAEEVDALNDLIRVNSQIKAIQITSSNSDFDFSYFEKLRNLHHFGISKAIINHNHVTSIKKVVENNKAHLKVLRLRDSGISVHAIVNQLTGVNHLTRLEIWNAKLENIDGFCVLLSNSMSLIELILCIETSETNAVNVIKKIPLTLVDFRFSSNYNAEISREVWNRILLMPDLAVLQLRKTLLSQSLNSGFPRLLNTIGLLDCRINENHTDVLTQLLVNQENLVLINFRKNPHLPIDSLLENIYSKFETSRFNSLRQFEIDEELCSDIRKKLLRKTFKSLPYTLSTRKRGEWN
>HMIM008231-PA__pep__scaffold
MSFIPKVVMQNHINPQLLWLHSKIELSSNIEEMSQLETVPFTNTNPRGHFLIINNIEFTSELLSQRLGTESDESHLLEMFTYLDFKPINEEKPIERNLSAFEMHKTIQNFALARVHKKSDAVFVVIMSHGCLGHVFSSDGLALKINEIFEMFKEAKYLRGKPKIFIRQTCRNKIPDDKFPVYESSKSETQFEANFGDFYFINSTFEYIQSRRVALSGRASSRLIQSMYDVFTKKENKYNEFKELMAKVYSWNLNNNPKEIPEFKPITNKNFFFFKKEEYYKWINEMNENNKSLIKSLFSKSDGNIEKIFFKKGFINLFVVKSDTDRYLNRMEATSGDIEFREGLDLLHVQFTPNHETINKRKIKLEDIPRVVESEDVAQIIGGAGYGKTWFSYKLVLDIADHCDYVKNYFELAFYISFRSLQKYSINEEKTAIEWLQTITPLQIIANEFSEETLKAAKLLIIFDGIDEYKNNIHCLRDQVPIKGIHEFTTLPNLISNILSKGFLKNATVLLTGRPFAFSLLEDYFSFEKYFRLIGLEKDDIRNMCMQISESKMRASNWYMMISTNTHFLNFCHVPIFCNIFLYMLHESDKSFAVESVNSLTDLMMGVILATIAKHDKTCCDKNSIPASNRIYSKLLSSIKKGNLHPLLNLIAEVSFSLIQNTNMEFTQEDMQLSDSDFNSLIDCGLFLQIRESESTFVGPIDCELVLMPTHALICEFMAALHLTCNISFAEFKSIIEKSDPFDLRETLIFSLGLLSIKKDLDPVDVIKYGPVEAGFLIRAAAESKDKRCRDYVSQSTPFMNLFRVSKQMDYCLDLDCINDTLEVIALCQLMRTSSFNFIKGIQFSVSHYLYDEILPLFSCKQINYLRMYPGNLNLDLQVDSFRLQDRVRIGLSKIEHITHLYLRGDCFSTVTFDILISFLKGNTSLQSLEIYNSNDKKISYSNFLNTLKECTNLSELLLLETDLAAAEEVDALNDLIRVNSQIKAIQITSSNSDFDFSYFEKLRNLHHFGISKAIINHNHVTSIKKVVENNKAHLKVLRLRDSGISVHAIVNQLTGVNHLTRLEIWNAKLENIDGFCVLLSNSMSLIELILCIETSETNAVNVIKKIPLTLVDFRFSSNYNAEISREVWNRILLMPDLAVLQLRKTLLSQSLNSGFPRLLNTIGLLDCRINENHTDVLTQLLVNQENLVLINFRKNPHLPIDSLLENIYSKFETSRFNSLRQFEIDEELCSDIRKKLLRKTFKSLPYTLSTRKRGEWN
>Sros151_034267
MSNSLAVCRLTFKRKTIIESLPKITACQIAVYLYSTEVFDPVVRDQVIQSLRPSRELFDQLIKLCRTKPEAYLQFLEALNKVDRKNLKDQIEKTEVFDTLKSHLNFLGQHLIVGPESRVEDFVDYILDKTLNLVVREELISKDREQFDPVNLGYNITHHDRDNSGSSTPSVGYSNRILELNLADHFGERKIWELKNIHDVSFLHGKFTLLEGPAGIGKSTLLGQLASLFVKGDLPKFNNVILLSCRKLNQFGDRNLTFENLIHSYGYTVDFDFTSQYFSDQLFIFDGFEEYNRRWTFLNDENKPVETRLSIESDERTSDEWIRYLICSSGKSVLIASRPGSLRFLKGYPYKLRLRVLGFNDRTIRDYFQMHNSADKLVWLVNNKGYLSLYSQLYKPLISKYYIKILNHSDFKQFDLPKASTEVYKRMFLLHIEEECYVHQDQVREFTGFSEKMTSKNLVPAYNAIALNDLKSGKVVTEDVSQACDFLRKVCAVCFQMVCSDWRTGECNNKQPSLRKSEVDEERAFEVAKRCGLFVHYDNSAFEEQDDVLLPHHLRAVEFGAALHIVRVFYTEIEYVWRNAFQSVVSLLSKNKIKAVFGNLNEHSFPHDVIKFAVGILAQSESNISQRQMQNLAKTHCKSLSRHLSDNTVLKLSVEVPDDTVWFKKLKCRTDEIVDGMFETLLPENGNGGSGTENSTDNDRVLLKIDNTDDKMQPSVLCAIIQILREKKMTSSDLYVPSKLHCFWIRHPWFIESLMDLPGVASNLTYIHFWGCKVQIMEPLKFLKQSKNLKHLLVQKCNLRKLSEEELEKVLTVLPENLETLDLTGNEVTLKTNHMKALNSLKCLKNLTLHGNALQPCEEVINLLPSQLEKLSLVRTDLAVSSEMNFGEKFPALKQLALSMNKIIPAAVLLNLPVSLEVLDLQRNHINLKETQVENFSFGYLKSLEVLSLADTKMGNEILNSPATFFPPSLRDLDISGADFQFDEIQTNLLFERIPKSIQRLDVSSNVLKFGKDLSNLSSLSNLQALDVSDVNSLFDKHINNLVNSLPNNSIKISVKLPKYCQRFEFDMQKREIELGFA
>Convolutriloba_macropyga_genome.g10421.t1
MAESLAVCRLSFKRKTIIDSLPHITSCQIAIYLYSSEVLDQLVRDSIIQSAKPSQELYDQLVKICRTKTEAFTKFLEALERVDRKDLADQIASSEVFDTLKIHLNFFGKNLIIGNESRVDDFVDYILAKTLKLIIIEESINKDREQFDAINLGYNAMHHSRDNSGSSTPSVGYNNRIMDLALADAFGEKKRWELSNFQDVSFLHGKFTLLDGPAGIGKSTLLGQIACRFLKGDLPKFQNVILLTCRKLNQFGGKKMTFEHFIQSYGYTVDFDFSSPHFADQLFLFDGFEEYNRRWTFGKEMTGVEGRVSVDSSEMTTDEWIRYLMCSNGKSVVIAARPGSLRFLKDYPYKLRLRVLGFSDQMIREFFKMHGSADKLDWLLRTKDYLSIYSQLYKPLISSYYIKVLNHNFVESSLPCASSELYKRMFLLHIEENCYVHEVPEMTGIKTKMTTKNLVPALNVISVNQIKVPSDIKEAYNFLLKVCSVCFQMLCSDCKVNDCCSKNPSLRKSQISEDQTYEIAKRCGLFVHYDHSAFLEQEDVLLPHHLRAVEFGAAIFLVQKFYSKVSFLLKNAVQSAGKILSKQKVKSLFGGVDENAFPDDVIRFAVGILAHSEGNIVHRQIQALAKLHCASLCRHLSDNTILRLSVEVPEDTVWFWKMKERVNSLVEGMFETLPPASRSTINSTNNPVRLRLNNTDDQMQPSVLFALAQLLKAKATQPIWIPTEIEFLWIKFAWFINAVLEIPGVCTNLTALHFWGCRFIKNPDSVGVLQSCSNLRHISLQYCGLSKLSEVQIEEVFRRLPSTLETLDLSRNNAVLKATHFDALKQLNCLRSVILFGNTLRPYDIIKMLPQRVETLSLAKTDFDSSSNFNFSETFPHLRNLNLSWNKITPAQFMEKLSPSLEQLSLQRNYFSLKDSNVKFFNFSYLHNLQVLSLADMKLGNGILELPETIFPQGLLELDLSGSDFTMDETQTNELFSKIPTAVQHLDVSSNVLKFGSKLSSLSRLSNLLSLDVRDVNNMFDKHVINLVTQLQPTIACSDERKLALKLPKYCQKFEENIPKTEIEITYS*
>Amphiscolops_sp.g20951.t1
MPSGARKHDPMAVCRLKIHKKSISQTIPSISATQVAVYLYSARVIDRVLRDSIIHDLKPANKLWEISVKLSQTEPNLYPEFLDALAVIDRPGLVEQIESASVLGTLTSHLDILGAQLIIDARHRVSNFVDYFSHETFPLIITEEPVSQDRQCFDISRVTYSHLHHNRDSVGSSTPSAGISSRLSDIGYSSWLDEIKLWSLAVKTDLAFLHGKATLVDGSPGIGKSTMCGQLIAKFLTGKLPKFHNVVFISCRSLRVFANQKMTFQDLMEKLGYHFDFDLASRNIVDSLFIFDTFEEFHGRTSLSKLQPENAVSLNEAEKTVDEWLKYLICSPGKSVMVITRPGALRFLENCPFKLRLRVFGFSDKTIREFFAKHNASDKLEWLEQTKDYLSVYSHLYQPVNCAMYIRVFKDPQFNGSELPANSTDLYKRIFLFQIDKENYLHMVPQLTGIETKISMDSLLPSLTAIIENQTAKPEHAQTLQFLETVGQVCYQMVANSAKTSGKNYHFRSDQFDHHPHALSKSEIEQERAFELAKRSGLFVHYDASVFFERDDFLLPIHSILVEFGASLYLIKRFYKHVGFAVVNAVRNGAKMISQTLSTALLGDTEDFSDVVIRFAIALLAQAEPNVAARKLFAVYHSNSLGKHLNINTLLKVNQEIPESTVWFKKLKQRVSKYVNDLFEAMPPESYNTINSNLRLKIDNSDDRMQASVLYSIIQILKDKALTSKVLPAHVDLHWIRYPWVVKSVMYLPAYANNLTGILLWGCRFYNRVESFHFLKDCTSLRELRIQWCRLSKISVLPEVLTYINPNLSLLCLSGSEILLTHSHMEALSRLVNLKSLLLYGNRLESTQLLNLLPSNLEQLSLAKTSLDLSEVDFNFARKFPKLLVLDLSANKIPACPTLTLLPETLEELDLQRNELKIDSEDESLKLNYLSNLKTLHLNSNRLGNGVFQIAEDLLPRSLTDLDLSDIGLSINGQNPIDIFSKLPKSLIHLSLASNFIKFKNVCQSMSKMTELKTLDVTDIKHLFEQDVKFLFEHLPSGITRVSLPGYCSKFEIPPHDKDLVVEFE*
>Amphiscolops_sp.g20951.t2
MPSGARKHDPMAVCRLKIHKKSISQTIPSISATQVAVYLYSARVIDRVLRDSIIHDLKPANKLWEISVKLSQTEPNLYPEFLDALAVIDRPGLVEQIESASVLGTLTSHLDILGAQLIIDARHRVSNFVDYFSHETFPLIITEEPVSQDRQCFDISRVTYSHLHHNRDSVGSSTPSAGISSRLSDIGYSSWLDEIKLWSLAVKTDLAFLHGKATLVDGSPGIGKSTMCGQLIAKFLTGKLPKFHNVVFISCRSLRVFANQKMTFQDLMEKLGYHFDFDLASRNIVDSLFIFDTFEEFHGRTSLSKLQPENAVSLNEAEKTVDEWLKYLICSPGKSVMVITRPGALRFLENCPFKLRLRVFGFSDKTIREFFAKHNASDKLEWLEQTKDYLSVYSHLYQPVNCAMYIRVFKDPQFNGSELPANSTDLYKRIFLFQIDKENYLHMVPQLTGIETKISMDSLLPSLTAIIENQTAKPEHAQTLQFLETVGQVCYQMVANSAKTSGKNYHFRSDQFDHHPHALSKSEIEQERAFELAKRSGLFVHYDASVFFERDDFLLPIHSILVEFGASLYLIKRFYKHVGFAVVNAVRNGAKMISQTLSTALLGDTEDFSDVVIRFAIALLAQAEPNVAARKLFAVYHSNSLGKHLNINTLLKVNQEIPESTVWFKKLKQRVSKYVNDLFEAMPPESYNTINSNLRLKIDNSDDRMQASVLYSIIQILKDKALTSKVLPAHVDLHWIRYPWVVKSVMYLPAYANNLTELRIQWCRLSKISVLPEVLTYINPNLSLLCLSGSEILLTHSHMEALSRLVNLKSLLLYGNRLESTQLLNLLPSNLEQLSLAKTSLDLSEVDFNFARKFPKLLVLDLSANKIPACPTLTLLPETLEELDLQRNELKIDSEDESLKLNYLSNLKTLHLNSNRLGNGVFQIAEDLLPRSLTDLDLSDIGLSINGQNPIDIFSKLPKSLIHLSLASNFIKFKNVCQSMSKMTELKTLDVTDIKHLFEQDVKFLFEHLPSGITRVSLPGYCSKFEIPPHDKDLVVEFE*
