# Supplementary material for: Absence of conserved immune signalling pathways and increased pathogen susceptibility associated to photosymbiosis in acoels
Source: BMC Biol. 2026 Jan 23;24:25. doi: 10.1186/s12915-026-02506-w (PMC12849515; doi:10.1186/s12915-026-02506-w)
Supplement: Supplementary file 13 — Additional File 13: Data S7 – Xenacoelomorpha candidate C3. [file 12915_2026_2506_MOESM13_ESM.fasta]

>Convolutriloba_macropyga_genome.g6311.t1
MQEAAAAAGSEFDWDQTNACCWSTISPTLRKLNDDGKPDNNRLWGYDCIEPAFPPTATYVSVERSEDSPRDSATDMAFTVTATGDITDRPVLYIVTADDVLVTSAEVQWASVAFDSQTGSTVGEFVVPKSKEMIPEAHVVVSFAGDDGTLAAGETVVTLDTPDDVKLLSSRPVNIGAKPSTPSGRDYYEPGEEVLVSLEAEPSSVVFVGGVDRAVSYLSEEDTRITSARLLQAFKAQAGMGGRPLPPPGPIPCAAWRALDAAGLRIAAPAGHPDICLFMQDKQDRPSGDRSSGPTCYRYWGRGDMMPFAMAAMPVAEAAMGGVADAANVRFKNSAAPSAAPLPADQSPVKVRTKFPETWIWRSATVNSGTGEFSFVSPAPDSITTWDLSGFSVSSSAGLGLSPAGEPTEVRVFKPLFVDLKLPYKVVRGETLEVVASVFNYQPEAQDVQLVLSVPDGAMPVDIPAALQRQQLRVEANGAASFKVNLEFPELGTAKLKLQGGTRSGEGDAVVRTLKVVPEGLRQQSSLNVMLEPPEGSSQQETVPVEVSFICFAAAHIPTVTSCFHLTDHSGRPVLNSRPLQVGDVLNLVEGSEYATLTLAGELLGPSISGLGSLVQLPMGCGEQNMLLMAPTVYVMRYLNARQESRPELRQKALEYIQVHTHPCILRLSAADAPTTRPGLNPFCGRGWAEAVPDCPPWCLPQVGYSRELQYKHPDGSFSAFGTSDDSGSTWLTAFVLKVFSQAHGAQLVEVDQSIAHTAAKWLVNTAQSESGQFQPKGRVIHSEMVGGVTDDKASVSLTAFVTGALLEAHKAGLLPADAEGGLSAALQYLMDAAHDTNYAKVLVAHTLTMAAAQESQGLPVPPGLAAAAAAALDDMQAIAVTEGTMTHWAPKEQPSSDDDKAVGERCSSCYVAHAGGPEVEMTGYAMSTMITALGEDALADGFPVAKWLLSERSPTGGWRSTQDTTVALEGLSAYGALSSASPPDMTVTVRYTQPASASRRRLKAESVEKTLTLNAGNYDVLQVLELPVGQEVDVTVEGSGKAIMTVGTVWHTRAMPSEPTFLVRSSVGRKEGSSSLLQKVDIERVQGSGEGMVIGAIQLFSGMVPRESSLKQLKESKYSCNGAVKRVDYANDEISVYIDSLKVGDAPCELEVEMDREVVVENLKPTTVEVYEYYEPVRNGATETSPDFTTRVSLQSSSGACRAASDFRGLAVALMSLLAAAMAAYL*
>Convolutriloba_macropyga_genome.g32873.t2
MFKLLFLLLGIFAAAFGANEKSPCSFLLYGAEEISNGIEYKGGVMWHGCSGGSPSVAGVMVKLYHEDGSELAETEIAVSGDGYYPYTLIVPGNACVMDGLTGHKTKLNLVDSTVRIGTVSWEPAFTSEPVEVACSETSKVFLIQFNKPVYKPGDTLSAQIFCLEREDTGPCADVEITTSIITPANTVMNVEKYTFGANASADEVLVAEYSFKVTEKPLLGEYCLKLESLVAPTQKECFDIQEYVLPTFETTITIDQVAVVKGKAEEVSGVLSAEYTYGQPVENPVYELSCKLDEAPLPITQEPTADNDWKFKIEQEVVDAAMDANYNAKKISCWVVTKEQENSELPTQEASASIKVEPNEIIVECADSFSCPKVVRPGKFNHTLKVRYATGINNGLPLDSSLKLEVGYSECNRWEEDQKQALILTGDDVMVGGRIVVQFETHEREPDRWGSRCWTWDPNRLYATVKSASGSSDVSNYYSEQVDVFSSEMEVFLSVEMCDSTTTYVSGSKACLSVNVFPESQQSTVQSIFRLIKSRGVVRDVEVISPSSYPLEFEVEITPEMTPNFIVLLSAHVSNSTMTEVIPASIIIPVERSVDMFENSVNLSVALPEGRDYFEPGENATVTVEIGAADSMVALIGLDTRVIALAGDKNIINLDVFVEAMAEEDSSNNHGDDGGYPIIFFCWFPLPSSSGNAMDTIEDAGFVFISSGKVTVPGKKENQYEPRMPMPFMAIMGGSFNVASPKLEKEFLDNSIQRSDDSESTSTAPKIRRHFLENVLFKVVWSEYVLVAQGLLNILLPTCKRIF*
>Convolutriloba_macropyga_genome.g32873.t1
MITALIVRPDTKSSRFCMFKLLFLLLGIFAAAFGANEKSPCSFLLYGAEEISNGIEYKGGVMWHGCSGGSPSVAGVMVKLYHEDGSELAETEIAVSGDGYYPYTLIVPGNACVMDGLTGHKTKLNLVDSTVRIGTVSWEPAFTSEPVEVACSETSKVFLIQFNKPVYKPGDTLSAQIFCLEREDTGPCADVEITTSIITPANTVMNVEKYTFGANASADEVLVAEYSFKVTEKPLLGEYCLKLESLVAPTQKECFDIQEYVLPTFETTITIDQVAVVKGKAEEVSGVLSAEYTYGQPVENPVYELSCKLDEAPLPITQEPTADNDWKFKIEQEVVDAAMDANYNAKKISCWVVTKEQENSELPTQEASASIKVEPNEIIVECADSFSCPKVVRPGKFNHTLKVRYATGINNGLPLDSSLKLEVGYSECNRWEEDQKQALILTGDDVMVGGRIVVQFETHEREPDRWGSRCWTWDPNRLYATVKSASGSSDVSNYYSEQVDVFSSEMEVFLSVEMCDSTTTYVSGSKACLSVNVFPESQQSTVQSIFRLIKSRGVVRDVEVISPSSYPLEFEVEITPEMTPNFIVLLSAHVSNSTMTEVIPASIIIPVERSVDMFENSVNLSVALPEGRDYFEPGENATVTVEIGAADSMVALIGLDTRVIALAGDKNIINLDVFVEAMAEEDSSNNHGDDGGYPIIFFCWFPLPSSSGNAMDTIEDAGFVFISSGKVTVPGKKENQYEPRMPMPFMAIMGGSFNVASPKLEKEFLDNSIQRSDDSESTSTAPKIRRHFLENVLFKVVWSEYVLVAQGLLNILLPTCKRIF*
>Sros151_021220
MFMFSALVFTCVSFNLFSAETTRDPCDFLVYGSGEVANGIVYKGALYWAGCSDGNTVDSIDIQLKDEDGTVKAEKSVDLSSVWSPPPPGTVGLTAGVYVPFTLDVPLDACKEDGRTGHEMSLWVSSQTVPQLAKSVSVDCMDNSKVFLVQMNKPLYKPGDNIEAQVLCIERDNTHSCESVNISISILTPSSLTMNVQHFTIGSNRDHGQVPVAEYSFQLAEKPVMGEYCLRVESQVAAPLQKCFQIEEYVLPSFQASIQFDQVAVVLEKLADVSGVLSAEYTYGQPVQQPHFLMQCWLGGAGQVQVGRDKEYPDKNGNYNFIIPVADIERAKSELAGSPYWNTRPDSLLCSVVANEVKDSELPTQQAQATLPIEPKEIIVECCDSFSCPEVVRPGNFSFCVKVRYATGVHHGEALDSGLLLSTSFSPCATPDAQTSQLRGSQVVVGERVELKLTAYNKNDSCSRWDSSNNFNAAVLRASKGGHVSDSFSVDVGLFTSTMEVFLTVSICDEQEGSSYSKGDEVCLLAHIHPAVAASKVNSMLLILKSRGVVRETRVETVSSFPHKVHVTVSADMSPNFVALLSAHSSNQTMTEVMPASITVPVQRGENMFENRVSLSAVAPDGRDHFLPGENASVVVQMGSDDSVAVLIGLDKKVIALGGRHNIISLDTVVEALAEEDLSRADDDNDFGGGFIVFCWFPLPSRSANAQSTIADAGFVYISAGKVTVPGEEFEYAYAYPMYEMAFAAGAAPDGAVFRGDANADDESNVMLKGNEDDSSSTTRSDFREVVLFSVLHSGSSEFSVDVAVGDTITTHELYASVLSPTAGFATLLNPLELRVFKEVFCRVNVAYSVKRKESFSVSISVCNYNPQQLPLSPHIEVSYSKDAFSEPKTDDSCSVMSSSGALEAVEYQQCRLFVCSLVAKEVGNPSLTVTISPDDQPDSIPYDIFVKQVKVKAKGCEQRVDLGKKELVSEDSEQCYNLTIPRDAITNSGLAHVRLYSQMVGPALSNPDKLVRQPTGCGEQNMIYMAPLVYLRQILQAIGVSLDREKEDQLTRFMSMGYQRELTYKHDNGGYSAFGQQSGNPSSTWLTAFVVKTFSEAARSGDVQVSMETLLDSVSYILSPEVIVTSDSKEGEGSTTRVVETGEVLHKEMQGGSSGEATLAAYVLLSVCQVPRSLLDDDSITTDQLARLQKVAEQLESQLETELGKSNRDNYLLGLGGSALCCYKDKFQGTGEGTECSDTAGSLLGRVQDSLLSCVDKSEKMCGRYHWQRTGGCEERVVEVGEDEVCGECKPQQKDSSHRWYSDQDSTSSTMQVETTAYALTFLTQFTPISTEEEANRVTVGDGAVKWLGCEQSPNGGYSSTQDTVTAFYALSVHAHSTEQTDLKVNVTEDGILLQSLSLQDSVEVFLFEFLDIPKEEVESDDGGVRVCVETGSGGTGRAFMAGEIYYNTEQCEDGKGSGGDDMQIVISKIKEIVVDDGRILTVTFVITYAGEEEEEAGGSGMVVVEIQSPSGFCCESVSQNGPGSKIDMYECGTGPDGKTLSVYFNNMLSGNTELEVVFFKCEMILNPQASEARVGLYYDTAVQSRIMYQVAELSMGDELCANCLTNRAPQLHPLATPAPIYFTLLLTCLLLLHSSL
>Ipul.Gene.497991::Tri_166906_c0_g1_i1::g.497991::m.497991
MADGGGDIPTSPTSPNAKKQQRTRVDFLENIVFTVVHGSEGTTVPVFVGDSITTHELSWFAASPSEGLSAARDTLKVRVFKPLFAMVNAPYAVTRGESFILIVSVCNYQDDTQRTLVAASFNPTHFTKLLESDESGALIDKGRANECTFSGEIGPDLCLAFDCPLVANTVGEKPVTVTVRKDPKAAPIDTIVKQVRGKPEGCPLIIPEVRDKIEEEDEGADNQRCYELVMPESAVPESGSAKLRLYTGLNANVLNNLGNLIRMPYGCGEQTIIVLAPMIYLRTNLEATGAELPPGKMDELMNNMNSGYQRELTFLHPD
>Ipul.Gene.498028::Tri_166915_c0_g1_i1::g.498028::m.498028
MWIWWRAVNDVLQMGRYKFSVPASKFSSIQPKSTLTVICNATEASGAGTYQWGEASLDVEEYELVVDCCDSASCSPTVKPDQYCVCISAKMASGASLADYAAANPDLQLGVSFSQCGFDTQEQVISLSQVEARNEFCFDVLYPSLPKPEGSGGGQYNYQDVPQEWADGDVLAGVDIWGQEERAKRSDGSQCWSAMYEVRAAVGEASNVYITSPDEFVSDQEVYLQVRVDQSDPAITTGQPGHFVVSRMCNDSSMASFAYIIRSRGQVQSMGDVAWSSGTDEQPFSFPVTLEMAPTFQVTVVGVCSNEIMADMITLPVDQDGPIFASNVELTSSVPASPGYAAPGETISLSINNAPSDAAIGLIGIDQRVLLAAGAQADDIFINVQQIVDALFKFGDSAEDPTGEKGGDDWGGGCGCFFFFWPMPAASSSAADIITDANLVVVQSGYNLPRANRFYEEEEVFFDAPVMADGGGDIPTSPTSPNAKKQQRTRVDFLENIVFTVVHGSEGTTVPVFVGDSITTHELSWFAASPSEGLSAARDTLKVRVFKPLFAMVNAPYAVTRGESFILIVSVCNYQDDTQRTLVAASFNPTHFTKLLESDESGALIDKGRANECTFSGEIGPDLCLAFDCPLVANTVGEKPVTVTVRKDPKAAPIDTIVKQVRGKPEGCPLIIPEVRDKIEEEDEGADNQRCYELVMPESAVPESGSAKLRLYTGLNANVLNNLGNLIRMPYGCGEQTIIVLAPMIYLRTNLEATGAELPPGKMDELMNNMNSGYQRELTFLHPD
>Ipul.Gene.498017::Tri_166912_c0_g1_i1::g.498017::m.498017
MAWAKPSMAVISLLMLAGAALASKEEPCAFDAYGQSSVLFGQDYDFVVKVGTCAPSVDTMTASIRSGRETVASTTVDISAASDGYWKGSIAVGEASREWTDGAYLQFCIEYFSSSEETRYPPKCENIKFNARVRSLMVQLIKPLFAPGDLFEAQIVCFGRDLSLCVDAELTCEIVTPGAIVVKRQTIALGTSEGQEVVGSFSFKIDEKPLLGEYTFRCELETGEVYSKTFAIDQYVLPRFSTTANFDAPVLVTSALPSSLTGVCEVEYTFGQKVDAVAAASFFIDDTLVHSEDNLETLEMGRYKFSVPASKFSSIQPKSTLTVICNATEASGAGLYQSGEASISAEQFELVVDCCDSASCSPTVKPDQYCVCMSAKLASGASLAGYAAEHEGLQLSISFSQCGFDTQHQLIPLAQVQPRNELCFHVLYPTLNQQQEPDTVQPELREEIDSAEDGLEVSHILPPVRRECWSAGYELRAEVQATQAEKAETVSNTYTHIPDQFTSDNQVYLQVKVDAANPVMTTGQTGSLVVSRMCDDSSMTSFAYIVRSRGKVQQMGDVAWTSATDLQPFSFPISFEMAPTFDVIVTGVCSNEIMADMITLPIDRDGPIFPSNVEVSVSVPADPGYVLPGETVTLSIDNAPSDAAIGLIGIDQRVLLAAGAQADDIFINVQQIVDALFKFGDSAEDPTGEKGGDDWGGGCGCFFFFWPMPAASSSAADIITDANLVVVQSGYNLPRANRFYEEEEVFFDAPVMADGGGDIPTSPTSPNAKKQQRTRVDFLENIVFTVVHGSEGTTVPVFVGDSITTHELSWFAASPSEGLSAARDTLKVRVFKPLFAMVNAPYAVTRGESFILIVSVCNYQDDTQRTLVAASFNPTHFTKLLESDESGALIDKGRANECTFSGEIGPDLCLAFDCPLVANTVGEKPVTVTVRKDPKAAPIDTIVKQVRGKPEGCPLIIPEVRDKIEEEDEGADNQRCYELVMPESAVPESGSAKLRLYTGLNANVLNNLGNLIRMPYGCGEQTIIVLAPMIYLRTNLEATGAELPPGKMDELMNNMNSGYQRELTFLHPD
>Ipul.Gene.498043::Tri_166918_c0_g1_i1::g.498043::m.498043
MAWAKPSMAVISLLMLAGAALASKEEPCAFDAYGQSSVLFGQDYDFVVKVGTCAPSVDTMTASIRSGRETVASTTVDISAASDGYWKGSIAVGEASREWTDGAYLQFCIEYFSSSEETRYPPKCENIKFNARVRSLMVQLIKPLFAPGDLFEAQIVCFGRDLSLCVDAELTCEIVTPGAIVVKRQTIALGTSEGQEVVGSFSFKIDEKPLLGEYTFRCELETGEVYSKTFAIDQYVLPRFSTTANFDAPVLVTSALPSSLTGVCEVEYTFGQKVDAVAAASFFIDDTLVHSEDNLETLEMGRYKFSVPASKFSSIQPKSTLTVICNATEASGAGTYQWGEASLDVEEYELVVDCCDSASCSPTVKPDQYCVCISAKMASGASLADYAAANPDLQLGVSFSQCGFDTQEQVISLSQVEARNEFCFDVLYPSLPKPEGSGGGQYNYQDVPQEWADGDVLAGVDIWGQEERAKRSDGSQCWSAMYEVRAAVGEASNVYITSPDEFVSDQEVYLQVRVDQSDPAITTGQPGHFVVSRMCNDSSMASFAYIIRSRGQVQSMGDVAWSSGTDEQPFSFPVTLEMAPTFQVTVVGVCSNEIMADMITLPVDQDGPIFASNVELTSSVPASPGYAAPGETISLSINNAPSDAAIGLIGIDQRVLLAAGAQADDIFINVQQIVDALFKFGDSAEDPTGEKGGDDWGGGCGCFFFFWPMPAASSSAADIITDANLVVVQSGYNLPRANRFYEEEEVFFDAPVMADGGGDIPTSPTSPNAKKQQRTRVDFLENIVFTVVHGSEGTTVPVFVGDSITTHELSWFAASPSEGLSAARDTLKVRVFKPLFAMVNAPYAVTRGESFILIVSVCNYQDDTQRTLVAASFNPTHFTKLLESDESGALIDKGRANECTFSGEIGPDLCLAFDCPLVANTVGEKPVTVTVRKDPKAAPIDTIVKQVRGKPEGCPLIIPEVRDKIEEEDEGADNQRCYELVMPESAVPESGSAKLRLYTGLNANVLNNLGNLIRMPYGCGEQTIIVLAPMIYLRTNLEATGAELPPGKMDELMNNMNSGYQRELTFLHPD
>Ipul.Gene.497973::Tri_166899_c0_g1_i1::g.497973::m.497973
MAWAKPSMAVISLLMLAGAALASKEEPCAFDAYGQSSVLFGQDYDFVVKVGTCAPSVDTMTASIRSGRETVASTTVDISAASDGYWKGSIAVGEASREWTDGAYLQFCIEYFSSSEETRYPPKCENIKFNARVRSLMVQLIKPLFAPGDLFEAQIVCFGRDLSLCVDAELTCEIVTPGAIVVKRQTIALGTSEGQEVVGSFSFKIDEKPLLGEYTFRCELETGEVYSKTFAIDQYVLPRFSTTANFDAPVLVTSALPSSLTGVCEVEYTFGQKVDAVAAASFFIDDTLVHSEDNLETLEMGRYKFSVPASKFSSIQPKSTLTVICNATEASGAGLYQSGEASISAEQFELVVDCCDSASCSPTVKPDQYCVCMSAKLASGASLAGYAAEHEGLQLSISFSQCGFDTQHQLIPLAQVQPRNELCFHVLYPTLNQQQEPDTVQPELREEIDSAEDGLEVSHILPPVRRECWSAGYELRAEVQATQAEKAETVSNTYTHIPDQFTSDNQVYLQVKVDAANPVMTTGQTGSLVVSRMCDDSSMTSFAYIVRSRGKVQQMGDVAWTSATDLQPFSFPISFEMAPTFDVIVTGVCSNEIMADMITLPIDRDGPIFPSNVEVSVSVPADPGYVLPGETVTLSIDNAPSDAAIGLIGIDQRVLLAAGAQADDIFINVQQIVDALFKFGDSAEDPTGEKGGDDWGGGCGCFFFFWPMPAASSSAADIITDANLVVVQSGYNLPRANRFYEEEEVFFDAPVMADGGGDIPTSPTSPNAKKQQRTRVDFLENIVFTVVHGSEGTTVPVFVGDSITTHELSWFAASPSEGLSAARDTLKVRVFKPLFAMVNAPYAVTRGESFILIVSVCNYQDDTQRTLVAASFNPTHFTKLLESDESGALIDKGRANECTFSGEIGPDLCLAFDCPLVANTVGEKPVTVTVRKDPKAAPIDTIVKQVRGKPEGCPLIIPEVRDKIEEEDEGADNQRCYELVMPESAVPESGSAKLRLYTGLNANVLNNLGNLIRMPYGCGEQTIIVLAPMIYLRTNLEATGAELPPGKMDELMNNMNSGESRLWPVIY
>Ipul.Gene.497977::Tri_166901_c0_g1_i1::g.497977::m.497977
MAWAKPSMAVISLLMLAGAALASKEEPCAFDAYGQSSVLFGQDYDFVVKVGTCAPSVDTMTASIRSGRETVASTTVDISAASDGYWKGSIAVGEASREWTDGAYLQFCIEYFSSSEETRYPPKCENIKFNARVRSLMVQLIKPLFAPGDLFEAQIVCFGRDLSLCVDAELTCEIVTPGAIVVKRQTIALGTSEGQEVVGSFSFKIDEKPLLGEYTFRCELETGEVYSKTFAIDQYVLPRFSTTANFDAPVLVTSALPSSLTGVCEVEYTFGQKVDAVAAASFFIDDTLVHSEDNLETLEMGRYKFSVPASKFSSIQPKSTLTVICNATEASGAGTYQWGEASLDVEEYELVVDCCDSASCSPTVKPDQYCVCISAKMASGASLADYAAANPDLQLGVSFSQCGFDTQEQVISLSQVEARNEFCFDVLYPSLPKPEGSGGGQYNYQDVPQEWADGDVLAGVDIWGQEERAKRSDGSQCWSAMYEVRAAVGEASNVYITSPDEFVSDQEVYLQVRVDQSDPAITTGQPGHFVVSRMCNDSSMASFAYIIRSRGQVQSMGDVAWSSGTDEQPFSFPVTLEMAPTFQVTVVGVCSNEIMADMITLPVDQDGPIFASNVELTSSVPASPGYAAPGETISLSINNAPSDAAIGLIGIDQRVLLAAGAQADDIFINVQQIVDALFKFGDSAEDPTGEKGGDDWGGGCGCFFFFWPMPAASSSAADIITDANLVVVQSGYNLPRANRFYEEEEVFFDAPVMADGGGDIPTSPTSPNAKKQQRTRVDFLENIVFTVVHGSEGTTVPVFVGDSITTHELSWFAASPSEGLSAARDTLKVRVFKPLFAMVNAPYAVTRGESFILIVSVCNYQDDTQRTLVAASFNPTHFTKLLESDESGALIDKGPANECTFSGEIGPDLCLAFNCPPPDSCLFRLNCRSTASSNSNADSNVCIVAFYRGRLE
>Ipul.Gene.498021::Tri_166913_c0_g1_i1::g.498021::m.498021
MAWAKPSMAVISLLMLAGAALASKEEPCAFDAYGQSSVLFGQDYDFVVKVGTCAPSVDTMTASIRSGRETVASTTVDISAASDGYWKGSIAVGEASREWTDGAYLQFCIEYFSSSEETRYPPKCENIKFNARVRSLMVQLIKPLFAPGDLFEAQIVCFGRDLSLCVDAELTCEIVTPGAIVVKRQTIALGTSEGQEVVGSFSFKIDEKPLLGEYTFRCELETGEVYSKTFAIDQYVLPRFSTTANFDAPVLVTSALPSSLTGVCEVEYTFGQKVDAVAAASFFIDDTLVHSEDNLETLEMGRYKFSVPASKFSSIQPKSTLTVICNATEASGAGLYQSGEASISAEQFELVVDCCDSASCSPTVKPDQYCVCMSAKLASGASLAGYAAEHEGLQLSISFSQCGFDTQHQLIPLAQVQPRNELCFHVLYPTLNQQQEPDTVQPELREEIDSAEDGLEVSHILPPVRRECWSAGYELRAEVQATQAEKAETVSNTYTHIPDQFTSDNQVYLQVKVDAANPVMTTGQTGSLVVSRMCDDSSMTSFAYIVRSRGKVQQMGDVAWTSATDLQPFSFPISFEMAPTFDVIVTGVCSNEIMADMITLPIDRDGPIFPSNVEVSVSVPADPGYVLPGETVTLSIDNAPSDAAIGLIGIDQRVLLAAGAQADDIFINVQQIVDALFKFGDSAEDPTGEKGGDDWGGGCGCFFFFWPMPAASSSAADIITDANLVVVQSGYNLPRANRFYEEEEVFFDAPVMADGGGDIPTSPTSPNAKKQQRTRVDFLENIVFTVVHGSEGTTVPVFVGDSITTHELSWFAASPSEGLSAARDTLKVRVFKPLFAMVNAPYAVTRGESFILIVSVCNYQDDTQRTLVAASFNPTHFTKLLESDESGALIDKGPANECTFSGEIGPDLCLAFNCPPPDSCLFRLNCRSTASSNSNADSNVCIVAFYRGRLE
>Ipul.Gene.66685::Bri_12848_c0_g1_i1::g.66685::m.66685
MASGASLADYAAANPDLQLGVSFSQCGFDTQEQVISLSQVEARNEFCFDVLYPSLPKPEGSGGGQYNYQDVPQEWADGDVLAGVDIWGQEERAKRSDGSQCWSAMYEVRAAVGEASNVYITSPDEFVSDQEVYLQVRVDQPAPAITTGQPGHFVVSRMCNDSSMASFAYIIRSRGQVQSMGDVAWSSGTDEQPFSFPVTLEMAPTFQVTVVGVCSNEIMADMITLPVDQDGPIFASNVELTSSVPASPGYAAPGETISLSINNAPSDAAIGLIGIDQRVLLAAGAQADDIFINV
>Ipul.Gene.66681::Bri_12847_c0_g1_i1::g.66681::m.66681
MASGASLADYAAANPDLQLGVSFSQCGFDTQEQVISLSQVEARNEFCFDVLYPSLPKPEGSGGGQYNYQDVPQEWADGDVLAGVDIWGQEERAKRSDGSQCWSAMYEVRAAVGEASNVYITSPDEFVSDQEVYLQVRVDQSDPAITTGQPGHFVVSRMCNDSSMASFAYIIRSRGQVQSMGDVAWSSGTDEQPFSFPVTLEMAPTFQVTVVGVCSNEIMADMITLPVDQDGPIFASNVELTSSVPASPGYAAPGETISLSINNAPSDAAIGLIGIDQRVLLAAGAQADDIFINV
>Ipul.Gene.497989::Tri_166906_c0_g1_i1::g.497989::m.497989
MGRYKFSVPASKFSSIQPKSTLTVICNATEASGAGTYQWGEASLDVEEYELVVDCCDSASCSPTVKPDQYCVCISAKMASGASLADYAAANPDLQLGVSFSQCGFDTQEQVISLSQVEARNEFCFDVLYPSLPKPEGSGGGQYNYQDVPQEWADGDVLAGVDIWGQEERAKRSDGSQCWSAMYEVRAAVGEASNVYITSPDEFVSDQEVYLQVRVDQSDPAITTGQPGHFVVSRMCNDSSMASFAYIIRSRGQVQSMGDVAWSSGTDEQPFSFPVTLEMAPTFQVTVVGVCSNEIMADMITLPVDQDGPIFASNVELTSSVPASPGYAAPGETISLSINNAPSDAAIGLIGIDQRVLLAAGAQADDIFINVQQIVDALFKFGDSAEDPTGEKGGDDWGGGCGCFFFFWPMPAASSSAADIITDANLVVVQSGYNLPRANRFYGKFSGLRNSHNTVLCMMHENSAPARILSTASIVTHVFSLPACFNSAEDLQRRRKYSLMHL
>Ipul.Gene.498002::Tri_166909_c0_g1_i1::g.498002::m.498002
MWIWWRAVNDVLQMGRYKFSVPASKFSSIQPKSTLTVICNATEASGAGLYQSGEASISAEQFELVVDCCDSASCSPTVKPDQYCVCMSAKLASGASLAGYAAEHEGLQLSISFSQCGFDTQHQLIPLAQVQPRNELCFHVLYPTLNQQQEPDTVQPELREEIDSAEDGLEVSHILPPVRRECWSAGYELRAEVQATQAEKAETVSNTYTHIPDQFTSDNQVYLQVKVDAANPVMTTGQTGSLVVSRMCDDSSMTSFAYIVRSRGKVQQMGDVAWTSATDLQPFSFPISFEMAPTFDVIVTGVCSNEIMADMITLPIDRDGPIFPSNVEVSVSVPADPGYVLPGETVTLSIDNAPSDAAIGLIGIDQRVLLAAGAQADNIFINAQQIVDALFKFGDADDDGNDDSPGCGRGCFFFWPMPASSSSAADLIEDANLVVLYSVYTLPSGRNNYYYRFGEGAVFFDAAPLPVAREASVTLSKPRVAPRRDFRESIVFSVSRWYPD
>Ipul.Gene.498036::Tri_166916_c0_g1_i1::g.498036::m.498036
MAWAKPSMAVISLLMLAGAALASKEEPCAFDAYGQSSVLFGQDYDFVVKVGTCAPSVDTMTASIRSGRETVASTTVDISAASDGYWKGSIAVGEASREWTDGAYLQFCIEYFSSSEETRYPPKCENIKFNARVRSLMVQLIKPLFAPGDLFEAQIVCFGRDLSLCVDAELTCEIVTPGAIVVKRQTIALGTSEGQEVVGSFSFKIDEKPLLGEYTFRCELETGEVYSKTFAIDQYVLPRFSTTANFDAPVLVTSALPSSLTGVCEVEYTFGQKVDAVAAASFFIDDTLVHSEDNLETLEMGRYKFSVPASKFSSIQPKSTLTVICNATEASGAGLYQSGEASISAEQFELVVDCCDSASCSPTVKPDQYCVCMSAKLASGASLAGYAAEHEGLQLSISFSQCGFDTQHQLIPLAQVQPRNELCFHVLYPTLNQQQEPDTVQPELREEIDSAEDGLEVSHILPPVRRECWSAGYELRAEVQATQAEKAETVSNTYTHIPDQFTSDNQVYLQVKVDAANPVMTTGQTGSLVVSRMCDDSSMTSFAYIVRSRGKVQQMGDVAWTSATDLQPFSFPISFEMAPTFDVIVTGVCSNEIMADMITLPIDRDGPIFPSNVEVSVSVPADPGYVLPGETVTLSIDNAPSDAAIGLIGIDQRVLLAAGAQADNIFINAQQIVDALFKFGDADDDGNDDSPGCGRGCFFFWPMPASSSSAADLIEDANLVVLYSVYTLPSGRNNYYYRFGEGAVFFDAAPLPVAREASVTLSKPRVAPRRDFRESIVFSVSRWYPD
>Amphiscolops_sp.g12859.t1
MREHKFYLLIFLLFNFSADGVFGCDLLFYGANEIANGVTYKAAVHFGGCKEVSAGTIDLQISLKSDGQDLLSSSVSSLVGQWNNFDLAVPDDACTVGKELTIEISVADEVPLTQSVKCSDSGNVLLVQMNKPLYKPGDAVKAQIFCVVREDTGSCDSVPIEVYITNPQGTMMNVQNYIFGSGDDEKMVVEYSYKVATKPLLGEYCLIIQPQSAQVSLKTVTKCFDIEEYVLPTFEGKVIFDQGAFVTSAPTSITGKVEATYTYGQPVLTAHYELKCWVGDDSGGEDVYTSTISESDSKSFTIDYKNLNEVIDGYKNKHYALPTSLMCQLDAKESNADNLPVQTSQASISVKEYKLSVDCCDSFSCPDVLKVTNADGSNVGEPLDDGLSLKVTFKQCQRDDQVFELDSSTVLIGDRIDFDFTALEKSDAKNQYGSMCYSSIYSLEAAVYEKSSQDAKSLVYTPTLSGFNSEIESYLSLDVCNSEAVFQVNSSACLRVNLVQKSGNADVTSVIVMVKSRGIVRNVFTETVSAFPHEFDITIQDDMAPNFVVFVSAMGSAADSSQKEALPASVTIPVQQSPALLPNQVSLQPGAPLENKEFYPPGHTVSMQVTTSAADSVVALIGIDKQMIAAAGKANIIQVDDVVEALASSGGSDDDGDIMPFFWFCMPSRSSDAQSTIKDAGFVYAVSGNYQVPGSAFEYYGEYWVPQFEAVDDFGPIYFLKEKSMIVFDGVPVSAPVGPPLEIPSKPKVRKTFKEVTVFQVFSRFPAAVRFKESERRRSSRGVSQSRTILIVVVVANSSKAAPRGNYYYLGGVNFDGGAAYGGYPSIAMDRDDSELEMAGDVTVESSVSTSSSSPSLSFRKKFREIILFSILSRVAPAGIYEYRSPRARQEKVSRGHLVPALLKDEAEVVTIIWKLLLMQAVCISMSLELVQSHSDRRLRVAKPQSPLLLSPPGKSFQRSSCSSSTQGGGVYAFDGGLAAADDGLMMMMGGIAESALAPNNNLESNSGMVQTTDSSASSSPAPKIRKKFPEVTLFAVFPRLLIASCM*
>Amphiscolops_sp.g12859.t2
MREHKFYLLIFLLFNFSADGVFGCDLLFYGANEIANGVTYKAAVHFGGCKEVSAGTIDLQISLKSDGQDLLSSSVSSLVGQWNNFDLAVPDDACTVGKELTIEISVADEVPLTQSVKCSDSGNVLLVQMNKPLYKPGDAVKAQIFCVVREDTGSCDSVPIEVYITNPQGTMMNVQNYIFGSGDDEKMVVEYSYKVATKPLLGEYCLIIQPQSAQVSLKTVTKCFDIEEYVLPTFEGKVIFDQGAFVTSAPTSITGKVEATYTYGQPVLTAHYELKCWVGDDSGGEDVYTSTISESDSKSFTIDYKNLNEVIDGYKNKHYALPTSLMCQLDAKESNADNLPVQTSQASISVKEYKLSVDCCDSFSCPDVVRPGPHHICLKVTNADGSNVGEPLDDGLSLKVTFKQCQRDDQVFELDSSTVLIGDRIDFDFTALEKSDAKNQYGSMCYSSIYSLEAAVYEKSSQDAKSLVYTPTLSGFNSEIESYLSLDVCNSEAVFQVNSSACLRVNLVQKSGNADVTSVIVMVKSRGIVRNVFTETVSAFPHEFDITIQDDMAPNFVVFVSAMGSAADSSQKEALPASVTIPVQQSPALLPNQVSLQPGAPLENKEFYPPGHTVSMQVTTSAADSVVALIGIDKQMIAAAGKANIIQVDDVVEALASSGGSDDDGDIMPFFWFCMPSRSSDAQSTIKDAGFVYAVSGNYQVPGSAFEYYDWGPIMMKVDDFGPVRFMKNSVLDGVPGSAAVGPPLEIPSKPKFEAVDDFGPIYFLKEKSMIVFDGVPVSAPVGPPLEIPSKPKGCHRRAFFSTAASGINVPDEK*
>Nwestbladi.gene_models.jg10491.t1
MNVVDILSLFIVVAAARLPTLDATSYIIISPKSFRSGQNLTVNAFIVSESNEQDVTLSIIHGSDSPPIVEAEFKVTTNVSNELVLMIPAVIEEREKSGKYSLFAKGTSPVIFSNSTAIEFEKRSFSTFIQTDKAIYKPGETVNLRGLAVEPDDLQIVRNVKFQLEVIDPNGNKIVKHDMDTGATGVLQYKFPLSSEPPLGDWVIRLTSETGIKEEKQITVDRYVLPKFEVIIDSPAFIVTSDKEFSVSVEAKYTYGKDVKGTAKIEIAKHGKSLVIQTANIAGKHTFTLNLADYKAIVEYAGSVSLVVEVVDSVTGKSANSTSGVIVYDNELSLEFTKYSPDTFKPGLPFTAYIRATFPDGSRLNDGISRNIVVTAKLWDNELFSKIYNINPSGIVKIEIDGEALISDIDEEEDRYRYRQEIFTIEAVYSGRGSRSVSVVATPKKAFSPSNNFIQISSESSTFEPEKIATFKIRSTEISGELIYQIISRGNIIDIGKQNIASLTGDLAINVAQSMSPSANIVVFYTRTDGEVVADSFNFYVNGLMRNKVSLEFSKTQQKPGAYVNLDIVSGDNAKVFLLSIDQSVLLLKSGNDITQDDVKAGIEMFGSSIADSGDRPLPLGRVGKYWPRSDIGSDASLTFMKSGLIILTNLIIPKTLQPYMFPEVQMMDAEVARGAPGGVLFKNAVSVKEEVVSGKPEKLQSPKRVRKWFPEAWIWKDVTVDNDGRATIIEKVPDTITSWVTTAFSVSDTTGLGVVDSPVTLEAFTPFFVQLNLPYSVIRGEKLVVEATVFNYLPGSQSVTIFLQDSDDFTIIPKKGSSSASSNSQYLSYQISLPSNTGKTVGFPIIPRRLGIIKLKVTAQTTTTADAVERTLKVEPEGVPGIFTKSWFIDLTESSPLQREFSSEIPPDAVENSTRAVVSVVGDVMGPSIDNIDQLLMMPTGCGEQNMITFAPNVYVRNYLIEIGELTSEISEKTSKFMLIGYQRELTYMRKDGSFSAFGDRDDSGSLWLTAFVIKVFAQSKSFIDIDPIVIEDATKWMSDHQSGGKFSEPGTIHHKDMQGGVTSGVTMTAFVSIALSEAIRAAVYTDDQLAISLRQQATEYLEKELDSIKDDVYALALVTYALTLSKSEKAVDALSALEELATVEDGMKYWKKPPIVDVIPVDGDQMWRCPYYPPASHDIEMTSYALLIYSETDNVISGMSVLRWLSSQRNDLGGFSSTQDTIIALQALSKFTFTHKADMDVTVTSDDFTGTVTVNTNNLSVMQKLELPDVGSTVTVNAVGEGQALLQLVVKYNTYKESYKPSFLVGVELVDYSKNELLVTACTQYTEEGDSGMAVMEVGIPSGFSIDLESLNDVPNLKRVDPDPPGGKVNLYFGQLYSSKDTCVTMTMLRDTIVTGSQPSTVKVYDYYQPAMQKTATYQSEALKSVEVCDVCESCDNVCGDRGVSISSTASLSISLFVFLLLVI*
>Nwestbladi.gene_models.jg8778.t1
MGWLLAAAALYLTLLTPLSICEGDDENSYLILLPDTIRPGRPLTMTVYVTSQNENSDQFQTVLVQIFRNNKVLTAQTYDIHLGLTESITLDVPITSVPGKYEVVSHGNGAVEFSDRTEIDFKPQYLSVFIQTDKQMYKPGDSVKLRMFTLDPDTMLTVTGIFLLEIFDGDQNKVIQEELIPDNFGVVSHSFQISRRPVLGDWRIRGTVFGTDVSNEKNIEVLRYTLPKFVVTIDGPSYIMKDTKEIALTVSGEYTYGKHVVGLLTLEATTDASVWDKVTITSEIDGSTGLSIHTDNLLEKTWATYLGDVHITATIVDKVTNISLKATKDIRAYDNTVDLEFVDPPDSFKPGVLNIVFVSVKQPDGTQLSIFNSHMIEVDVRQFGGSNIIKSYEVPDSGVIGVEIKADVDVSKIIIDVKCQGSGVEPSKITKVLFPAFSPTSSYLSISTTQLEFKAGTTSIFWITKTEKNATLFFQIISRGLIIYAGSVETTKNLYKLTIQLTTFMTPKSELFVYFLKDDGEVVADRMEFVIDGVFENFLNMSFDQETAKPAEDLSLNINSSSNSHVYVLAIDQSLALLQGNKDEITKENIENEIESHESDEYDFDNEYYRYSHYGSWSPSVSDVSKVIADAGLLVMSNFNIVSKPVPKYENHIYFDDMGMGRPVAMAMQRGPAIAAEFSPSSSKYVEPSRIRHLFPESWLWLDTDIKTSGQTSISVTAPDTITSWLATGFSISPTIGLGISYSPAKLTTFKSFFIDLNLPKIVVRGEQFVLEAVVCNYLDDELPYVKVTLAGSEDFKLVTKSGSLILTTIPPIYKNISPQECVNIGFPIEPVSIGVIKLVIKAQSHLAADAMAKHLTVKAEGFSKTKTESWLVNINQFQTSKIFKIEVPLDTVVGSVSTKVTVVGDVMAPSLDNMDSLVRMPTGCGEQNMVLFAPMIYLLSYLEKVGSRDVEMDTKLREYLKIGYQQELGYRHNDGSFSAFGKSDDSGSLWLTAFVIKSFSEANSHTFIDPSIVSLATSWVMEQQHINGEFIEPGRVIHTDMQGGSTSSITAYTVISLVEVLKSDILDIDLAREVRRTIDRAVVYLEDNYYDIIYDNFDLVISAYTFVLTDSKMARIAFSKMEELAIWGNNGEVYWKKSRELVIHHRHIIIPPNPHSRNVEITSYAALTYLEYKQSNKAAPIIKWLIGQRDDLGGYGTTQDTVMGLQALSSIASFIYDKNTQADVLISINGLFHTVSIEPSTINVMKTFIVPPRLTFYDISIAASGRGTPLIEVITSYNVLKEKDNSMFTLSVNVDSKEDKGNILNVCFSYVGGGVSGMVILECGIPTGFYVDENDVFNENDGIVMNMVEVETSEVNIYFDELSVHEVCLSVPLLIKDVVLNLKPTNVRIYDYYKPENEATAEYLIGTNVDDVCDNCDSCENICEKLVGLNI*
>Nwestbladi.gene_models.jg16430.t1
TGNDITHQRVEHSISQFSPFSLGTSNHDYPDYGGDERIAIWPGPRPQGNLDTAAIINNNGLVSMTNMEIPSQYSYYEGDWLEGFPPPAPPGEYEVDMNDDEMKKTTEDSLQLPKRVRKWFPKAWIWDTTTVNKQGTASLNKVMPDTITSWATTAFTLSDDVGLGIIDGMTLTETFRNFFITLNLPYSVVRGEQLVLEVRIFNYFDYNVIAVITIQQSDKFDFIKKVNLSDASPVQDQTIQTAHSVTIQPGTSEVVGFPLILHTVGNIPITVTAQTTEIADAVERLLIVKPX
>Nwestbladi.gene_models.jg11289.t1
TGNDITHQRVEHSISQFSPFSLGTSNHDYPDYGGDERIGIWPGPRQQGNSDTAAIINNNGLVSMTNLDIPRQFSYYRDYDYWLEDVAFMADGAPAPNERGNDGDTKAGESLKTPKRIRKWFPEAFIFEAVSVNEQGSATLSKVMPDTITSWATTAFAVSDDVGLGIVEGITLTETFRNFFITLNLPYSVVRGEQLVLEVRIFNYFNYMINALVTVQQSDKFDIINEVNISDVSAQLVIQAGSSHVVGFPLLLHTVGHIPITVTAQTTEIADAVERLLIVKPX
>Nwestbladi.gene_models.jg9709.t1
MKQLLYVWRTENRILSNRKSLTLNLHVTGDSPVRFENATDLEFNPQQLSVFIQTDKAIYKPGEVIRIRAFAINPTNFKTVKEDIVIEAFDQKGNKVFKEENGKTSSGVVSVDIPLAAELLLGDWLIRAT
>Nwestbladi.gene_models.jg18130.t1
XSGVVSVDIPLAAELLLGDWLIRATTSDTNMQSEQVVEIGEYVLPRYNVSVVGPGYVHTSTNEITFTVMAEYTYGEPVIGFVEFEIMDSGGKNVFYSQKDTISGKKEITVYRQDIAKFISSYRSTLLVRASVSESENGKVLSDEAYLIVTSVRHTVEFTAASENLFKPGLDLKVFLTQKMPDGNQNSDGITRQVTIKTWFTESCSNCNNNNNGGGVEVAPPPPFPKPDDSLDVVDSNTGTDSSGTGSFNSIRIQNYTLPALGSIPVIITNIPINTTSISMEATLVGDANNNKVYHNPSKAYSPSNNFLKIQSEKDKFIPGTYDFTIKTTELEVEVFYIIISRNGVVSSQSGKGTTLTINSHIISIPIDSSMAPSSRLIVYYIRSDSEVVADSFPFNVTPLLNNYVKLEFQSDRIEPGNSNTLDIESHPGSTVFILGVDLSVLLLATGNDITHQRVEHSISQFSPFSLGTX
>Xboc2218.Bri_966_c0_g
MHVIVVLLIRFFVEITRSIYIPVYTTWSRGGGIMFNKGGVVADARMEAVPEMAVNSVQSATPVVTVRKYFPESWIWSSIVVGDDGKAVISTTIPDTITSWVASAFAISDSALGIAATTAKVKCFREFFASINKPYSVVRGEEVALQVTIFNYVPVATEVQVQLAESDDFDYLGNELDSTMVIEVPANDGYTVFFPIVMKNIGNIEILITATGESARDAIQDVLLVKPEGVSLSYSYNMFIDLSDTDDMYSKTLALSLPDDYVEGSQSAEITIIGDMMGPTIQGLDNLLAMPYGCGEQNMINFVPNILVCDYLNATDQLTDEIFEKALVFMKSGYQRELTYQHRDGSFSAFGEQDPSGSSWLTAFVLRSFAQADKYIYIDRDVVERALDWLLEQQNRDGAFTEPGRIIDTFVQGGINSEVTLTAYVLTTLIEIVNTIPEWAESLLEAREMSYLYLTSIPVTSLDDVYTVAVVTNALILFNPDRDLTSHLESLATTEDDAMYWSAGEDEQDCTNYWSCWQSSSHDIETTAYAVIAFIVKADYVTIAPALKWLSEQRNQFGGYSSTQDTIIALQALSEFASATYRDDTDIQVEVNGIDGNSFVGHFEVTAANAVVLQVQEIAEVKGSLEVSAAGVGIALAQVTVYYNLPTPYEDPMFDLDVSVIDESTDVIHVASCTTFTADGESGMAIMDVEFMSGFTITSDDLEELKNTVSDLMLAEVDKNKLYLYFTKISSGSETCVSVKMTRTNDVGKSQPAAISVYDYYQPLTKRTSQYASATLSQMSVCEVCSECACGTDVSGGSSCFMCSNVISMIIISFLVTICLL
>Xboc125402.Tri_31726_
MVLTTPMNLLVAAILLSSMEIDAASDLYIMTAPKILWPRSMFVVTLSLEDTNNTGSEVNVECWLTNIDGDSLNTNVSSTVQIGDVTQLELEVFDLNPDEIQNDQVQLHCQSEDGVLDFYNYTTHSVSYEIYSILIQLDKPIYKPSETVHIRTFMIDRYLTPVNLPVDISISDAANNVLEQWTGLSPDNYVISKDLVLSSKPILGTWKITCSTNEHNLNLFSEKTFEVDEYVLPNFEVLLNVPSYIVSTDSAITGTISALYTYGNTVKGLAVLTIKVDPWYGSWSSDDAQPSLDLKIMIDTEDAEFSVSLAKVMNLYDMQVLFSYHSLSLSVSFTETLTGNVEESGVQSVPVYDHGYQVQVLDATPTYYKPGLSYPIYVHVEQPDGAPLIDLTPYDFITVEHLETKEKLIVYGQESTIFLTDPGTDNSYVNYKVIFRDETTYHDVTRMNSPSDNFLQILLDSDDASTLSDLTFQSGGEADFMIQCTELPEEITVQVIARGVTIYTEKLTPTDYTETERGEFKIPVSFTVTDKMAPSSQLLVYHIRSENNEIVNDVFNFAVEGAFTNDVTIEFSTDEAEPGDNLDINLVADPSSEVFVLAVDQSVLLLGTGNDITQADVLSQLERFNDHSTSSSTDYDYLMRNKRSADQSELFAANQPKKRSKRMIWYPYFNGGSDAYSIFENSEYEIATNAFIYKEEEVYNYWGGPGGRGGIMFAAPGVPGPVPVAADIGGIGEAAPPAPESDQSATPVVAVRKYFPESWIWSSIVVGDDGKAVISTTIPDTITSWVASAFAISDSALGIAATTAKVKCFREFFASINKPYSVVRGEEVALQVTIFNYVPVATEVQVQLAESDDFDYLGNELDSTMVIEVPANDGYTVFFPIVMKNIGNIEILITATGESARDAIQDVLLVKPEGVSLSYSYNMFIDLSDTDDMYSKTLALSLPDDYVEGSQSAEITIIGDMMGPTIQGLDNLLAMPYGCGEQNMINFVPNILVCDYLNATDQLTDEIFEKALVFMKSGYQRELTYQHRDGSFSAFGEQDPSGSSWLTAFVLRSFAQADKYIYIDRDVVERALDWLLEQQNRDGAFTEPGRIIDTFVQGGINSEVTLTAYVLTTLIEIVNTIPEWAESLLEAREMSYLYLTSIPVTSLDDVYTVAVVTNALILFNPDRDLTSHLESLATTEDDAMYWSAGEDEQDCTNYWSCWQSSSHDIETTAYAVIAFIVKADYVTIAPALKWLSEQRNQFGGYSSTQDTIIALQALSEFASATYRDDTDIQVEVNGIDGNSFVGHFEVTAANAVVLQVQEIAEVKGSLEVSAAGVGIALAQVC
>Xboc2212.Bri_964_c0_g
MVLTTPMNLLVAAILLSSMEIDAASDLYIMTAPKILWPRSMFVVTLSLEDTNNTGSEVNVECWLTNIDGDSLNTNVSSTVQIGDVTQLELEVFDLNPDEIQNDQVQLHCQSEDGVLDFYNYTTHSVSYEIYSILIQLDKPIYKPSETVHIRTFMIDRYLTPVNLPVDISISDAANNVLEQWTGLSPDNYVISKDLVLSSKPILGTWKITCSTNEHNLNLFSEKTFEVDEYVLPNFEVLLNVPSYIVSTDSAITGTISALYTYGNTVKGLAVLTIKVDPWYGSWSSDDAQPSLDLKIMIDTEDAEFSVSLAKVMNLYDMQVLFSYHSLSLSVSFTETLTGNVEESGVQSVPVYDHGYQVQVLDATPTYYKPGLSYPIYVHVEQPDGAPLIDLTPYDFITVEHLETKEKLIVYGQESTIFLTDPGTDNSYVNYKVIFRDETTYHDVTRMNSPSDNFLQILLDSDDASTLSDLTFQSGGEADFMIQCTELPEEITVQVIARGVTIYTEKLTPTDYTETERGEFKIPVSFTVTDKMAPSSQLLVYHIRSENNEIVNDVFNFAVEGAFTNDVTIEFSTDEAEPGDNLDINLVADPSSEVFVLAVDQSVLLLGTGNDITQADVLSQLERFNDHSTSSSTDYDYLMRNKRSADQSELFAANQPKKRSKRMIWYPYFNGGSDAYSIFENSEYEIATNAFIYKEEEVYNYWGGPGGRGGIMFAAPGVPGPVPVAADIGGIGEAAPPAPESDQSATPVVAVRKYFPESWIWSSIVVGDDGKAVISTTIPDTITSWVASAFAISDSALGIAATTAKVKCFREFFASINKPYSVVRGEEVALQVTIFNYVPVATEVQVQLAESDDFDYLGNELDSTMVIEVPANDGYTVFFPIVMKNIGNIEILITATGESARDAIQDVLLVKPEGVSLSYSYNMFIDLSDTDDMYSKTLALSLPDDYVEGSQSAEITIIGDMMGPTIQGLDNLLAMPYGCGEQNMINFVPNILVCDYLNATDQLTDEIFEKALVFMKSGYQRELTYQHRDGSFSAFGEQDPSGSSWLTAFVLRSFAQADKYIYIDRDVVERALDWLLEQQNRDGAFTEPGRIIDTFVQGGINSEVTLTAYVLTTLIEIVNTIPEWAESLLEAREMSYLYLTSIPVTSLDDVYTVAVVTNALILFNPDRDLTSHLESLATTEDDAMYWSAGEDEQDCTNYWSCWQSSSHDIETTAYAVIAFIVKADYVTIAPALKWLSEQRNQFGGYSSTQDTIIALQALSEFASATYRDDTDIQVEVNGIDGNSFVGHFEVTAANAVVLQVQEIAEVKGSLEVSAAGVGIALAQVTVYYNLPTPYEDPMFDLDVSVIDESTDVIHVASCTTFTADGESGMAIMDVEFMSGFTITSDDLEELKNTVSDLMLAEVDKNKLYLYFTKISSGSETCVSVKMTRTNDVGKSQPAAISVYDYYQPLTKRTSQYASATLSQMSVCEVCSECACGTDVSGGSSCFMCSNVISMIIISFLVTICLL
>Xboc2207.Bri_963_c0_g
MVLTTPMNLLVAAILLSSMEIDAASDLYIMTAPKILWPRSMFVVTLSLEDTNNTGSEVNVECWLTNIDGDSLNTNVSSTVQIGDVTQLELEVFDLNPDEIQNDQVQLHCQSEDGVLDFYNYTTHSVSYEIYSILIQLDKPIYKPSETVHIRTFMIDRYLTPVNLPVDISISDAANNVLEQWTGLSPDNYVISKDLVLSSKPILGTWKITCSTNEHNLNLFSEKTFEVDEYVLPNFEVLLNVPSYIVSTDSAITGTISALYTYGNTVKGLAVLTIKVDPWYGSWSSDDAQPSLDLKIMIDTEDAEFSVSLAKVMNLYDMQVLFSYHSLSLSVSFTETLTGNVEESGVQSVPVYDHGYQVQVLDATPTYYKPGLSYPIYVHVEQPDGAPLIDLTPYDFITVEHLETKEKLIVYGQESTIFLTDPGTDNSYVNYKVIFRDETTYHDVTRMNSPSDNFLQILLDSDDASTLSDLTFQSGGEADFMIQCTELPEEITVQVIARGVTIYTEKLTPTDYTETERGEFKIPVSFTVTDKMAPSSQLLVYHIRSENNEIVNDVFNFAVEGAFTNDVTIEFSTDEAEPGDNLDINLVADPSSEVFVLAVDQSVLLLGTGNDITQADVLSQLERFNDHSTSSSTDYDYLMRNKRSADQSELFAANQPKKRSKRMIWYPYFNGGSDAYSIFENSEYEIATNAFIYKEEEVYTTWSRGGGIMFNKGGVVADARMEAVPEMAVNSVQSATPVVTVRKYFPESWIWSSIVVGDDGKAVISTTIPDTITSWVASAFAISDSALGIAATTAKVKCFREFFASINKPYSVVRGEEVALQVTIFNYVPVATEVQVQLAESDDFDYLGNELDSTMVIEVPANDGYTVFFPIVMKNIGNIEILITATGESARDAIQDVLLVKPEGVSLSYSYNMFIDLSDTDDMYSKTLALSLPDDYVEGSQSAEITIIGDMMGPTIQGLDNLLAMPYGCGEQNMINFVPNILVCDYLNATDQLTDEIFEKALVFMKSGYQRELTYQHRDGSFSAFGEQDPSGSSWLTAFVLRSFAQADKYIYIDRDVVERALDWLLEQQNRDGAFTEPGRIIDTFVQGGINSEVTLTAYVLTTLIEIVNTIPEWAESLLEAREMSYLYLTSIPVTSLDDVYTVAVVTNALILFNPDRDLTSHLESLATTEDDAMYWSAGEDEQDCTNYWSCWQSSSHDIETTAYAVIAFIVKADYVTIAPALKWLSEQRNQFGGYSSTQDTIIALQALSEFASATYRDDTDIQVEVNGIDGNSFVGHFEVTAANAVVLQVQEIAEVKGSLEVSAAGVGIALAQVTVYYNLPTPYEDPMFDLDVSVIDESTDVIHVASCTTFTADGESGMAIMDVEFMSGFTITSDDLEELKNTVSDLMLAEVDKNKLYLYFTKISSGSETCVSVKMTRTNDVGKSQPAAISVYDYYQPLTKRTSQYASATLSQMSVCEVCSECACGTDVSGGSSCFMCSNVISMIIISFLVTICLL
>Xboc125404.Tri_31728_
MYDMVEDEVMMMAYDSPVYESEAVESPGVETRSYFPETWLWTSALVGDDGKAVISTTIPDTITSWVASAFAISDSALGIAATTAKVKCFREFFASINKPYSVVRGEEVALQVTIFNYVPVATEVQVQLAESDDFDYLGNELDSTMVIEVPANDGYTVFFPIVMKNIGNIEILITATGESARDAIQDVLLVKPEGVSLSYSYNMFIDLSDTDDMYSKTLALSLPDDYVEGSQSAEITIIGDMMGPTIQGLDNLLAMPYGCGEQNMINFVPNILVCDYLNATDQLTDEIFEKALVFMKSGYQRELTYQHRDGSFSAFGEQDPSGSSWLTAFVLRSFAQADKYIYIDRDVVERALDWLLEQQNRDGAFTEPGRIIDTFVQGGINSEVTLTAYVLTTLIEIVNTIPEWAESLLEAREMSYLYLTSIPVTSLDDVYTVAVVTNALILFNPDRDLTSHLESLATTEDDAMYWSAGEDEQDCTNYWSCWQSSSHDIETTAYAVIAFIVKADYVTIAPALKWLSEQRNQFGGYSSTQDTIIALQALSEFASATYRDDTDIQVEVNGIDGNSFVGHFEVTAANAVVLQVQEIAEVKGSLEVSAAGVGIALAQVTVYYNLPTPYEDPMFDLDVSVIDESTDVIHVASCTTFTADGESGMAIMDVEFMSGFTITSDDLEELKNTVSDLMLAEVDKNKLYLYFTKISSGSETCVSVKMTRTNDVGKSQPAAISVYDYYQPLTKRTSQYASATLSQMSVCEVCSECACGTDVSGGSSCFMCSNVISMIIISFLVTICLL
>Xboc125410.Tri_31735_
MYDMVEDEVMMMAYDSPVYESEAVESPGVETRSYFPETWLWTSALVGDDGKAVISTTIPDTITSWVASAFAISDSALGIAATTAKVKCFREFFASINKPYSVVRGEEVALQVTIFNYVPVATEVQVQLAESDDFDYLGNELDSTMVIEVPANDGYTVFFPIVMKNIGNIEILITATGESARDAIQDVLLVKPEGVSLSYSYNMFIDLSDTDDMYSKTLALSLPDDYVEGSQSAEITIIGDMMGPTIQGLDNLLAMPYGCGEQNMINFVPNILVCDYLNATDQLTDEIFEKALVFMKSGYQRELTYQHRDGSFSAFGEQDPSGSSWLTAFVLRSFAQADKYIYIDRDVVERALDWLLEQQNRDGAFTEPGRIIDTFVQGGINSEVTLTAYVLTTLIEIVNTIPEWAESLLEAREMSYLYLTSIPVTSLDDVYTVAVVTNALILFNPDRDLTSHLESLATTEDDAMYWSAGEDEQDCTNYWSCWQSSSHDIETTAYAVIAFIVKADYVTIAPALKWLSEQRNQFGGYSSTQDTIIALQALSEFASATYRDDTDIQVEVNGIDGNSFVGHFEVTAANAVVLQVQEIAEVKGSLEVSAAGVGIALAQVC
>Xboc80292.Tra_50618_c
AVISTTIPDTITSWVASAFAISDSALGIAATTAKVKCFREFFASINKPYSVVRGEEVALQVTIFNYVPVATEVQVQLAESDDFDYLGNELDSTMVIEVPANDGYTVFFPIVMKNIGNIEILITATGESARDAIQDVLLVKVQL
>Xboc180564.Tri_103988
MTWVSEPCGECRGETNKINMRRFCRNDFAIQVQVLSREDHGEWVEFTINVATVYKRGESRIRRGDQQMFVRARDIGCKCPKVRVNHRYLVLGDSEYQHESGEGVAIDDRSIVLNWQDKWDRRIRKYQRRERRGRC
>Xboc19308.Bri_9325_c0
MKNQAIASKLLSIHFVLHLVIFSSVVVCNSFGQLNVFAAQQNPPDPCYNEEDESVRCIPDFVNAAFGREVVGSSTCGVPPNRYCVLSRPDPNVEVQRSCHICDANSPKRRHPASHLTDLNNPNNLTCWISEYVQHPQNVTLTLSLGKKFELTYVSLQFCSPRPDSMSVFKSMDFGRTWMPFQYYSAQCRRMYNRPNRGVVTKQNEQEALCTDAHSSMDPYSGARVAFSTLEGRPSAFDFDNSPVLQDWVTATDIKVVFNRLNTLGDEEDSETARDSYYYALSDFAVGGRCKCNGHASRCIRNEEGELVCDCRHNTAGPDCDRCKEFHFDRPWQRATARDPNECVACNCNLHARRCRFDMELYKLSGRSSGGVCLNCRHNTAGRHCHYCKEGYYRDEKKDITHRKACKACDCHPVGASGKTCNQTTGQCPCKDGVTGRTCNRCSKSYQQSRSPIAPCIRMPRDPEETNVEIIVEEPNQQEPCGECRGETNKINMRRFCRNDFAIQVQVLSREDHGEWVEFTINVATVYKRGESRIRRGDQQMFVRARDIGCKCPKVRVNHRYLVLGDSEYQHESGEGVAIDDRSIVLNWQDKWDRRIRKYQRRERRGRC
>Xboc180562.Tri_103984
MKNQAIASKLLSIHFVLHLVIFSSVVVCNSFGQLNVFAAQQNPPDPCYNEEDESVRCIPDFVNAAFGREVVGSSTCGVPPNRYCVLSRPDPNVEVQRSCHICDANSPKRRHPASHLTDLNNPNNLTCWISEYVQHPQNVTLTLSLGKKFELTYVSLQFCSPRPDSMSVFKSMDFGRTWMPFQYYSAQCRRMYNRPNRGVVTKQNEQEALCTDAHSSMDPYSGARVAFSTLEGRPSAFDFDNSPVLQDWVTATDIKVVFNRLNTLGDEEDSETARDSYYYALSDFAVGGRCKCNGHASRCIRNEEGELVCDCRHNTAGPDCDRCKEFHFDRPWQRATARDPNECVACNCNLHARRCRFDMELYKLSGRSSGGVCLNCRHNTAGRHCHYCKEGYYRDEKKDITHRKACKACDCHPVGASGKTCNQTTGQCPCKDGVTGRTCNRCSKSYQQSRSPIAPCIRMPRDPEETNVEIIVEEPNQQGMYTSESIGECLD
>Xboc125406.Tri_31729_
MVLTTPMNLLVAAILLSSMEIDAASDLYIMTAPKILWPRSMFVVTLSLEDTNNTGSEVNVECWLTNIDGDSLNTNVSSTVQIGDVTQLELEVFDLNPDEIQNDQVQLHCQSEDGVLDFYNYTTHSVSYEIYSILIQLDKPIYKPSETVHIRTFMIDRYLTPVNLPVDISISDAANNVLEQWTGLSPDNYVISKDLVLSSKPILGTWKITCSTNEHNLNLFSEKTFEVDEYVLPNFEVLLNVPSYIVSTDSAITGTISALYTYGNTVKGLAVLTIKVDPWYGSWSSDDAQPSLDLKIMIDTEDAEFSVSLAKVMNLYDMQVLFSYHSLSLSVSFTETLTGNVEESGVQSVPVYDHGYQVQVLDATPTYYKPGLSYPIYVHVEQPDGAPLIDLTPYDFITVEHLETKEKLIVYGQESTIFLTDPGTDNSYVNYKVIFRDETTYHDVTRMNSPSDNFLQILLDSDDASTLSDLTFQSGGEADFMIQCTELPEEITVQVIARGVTIYTEKLTPTDYTETERGEFKIPVSFTVTDKMAPSSQLLVYHIRSENNEIVNDVFNFAVEGAFTNDVTIEFSTDEAEPGDNLDINLVADPSSEVFVLAVDQSVLLLGTGNDITQADVLSQLERFNDHSTSSSTDYDYLMRNKRSADQSELFAANQPKKRSKRMIWYPYFNGGSDAYSIFENSEYEIATNAFIYKEEEVGLVVSTVPPYTVPSFTLSYPVYTTWSRGGGIMFNKGGVVADARMEAVPEMAVNSVQSATPVVTVRKYFPESWIWSSIVVG
>HMIM015938-PA__pep__scaffold
MQAVILLLSVLSFAHCKITSWSANYIHANSDYDIQLLCDNPKDSTATVEVNMKIKHEKAVILENAVITLTCNTPHTETVKINPIEGAADGASLTLVYSYKENGKDVLLTGTVIYILSSSAILIQTDKPIYKPGETVKFRGFMVNRDLKPIEDSCDVYVINPNKTRIMKWEDIKTTEDYHIFENEFRVSDIPILGEWTIRVECKNTNEINHKTFKVDKYVLPKFEVTVKMDKSYVTKADQQITGHVQCMYTFGKPCFGDVAVEMAYSMQDYGVVISETNSYDVTIVHEVKGKLDEDGKFPFEFTTSLLSKKSPDFYNAGSDTKRGLEVKADVTEYGTEIVQSGSSNVAFADSDFSIKFSENNPDNYKPGMDFDLVLEVSLPDGVALSTIDNYKNLKVDICAKKVGGKCFYNSQETIDGTRVSTSFKADIKVDESENTQYYDQSIRMEIVASITYKGVKTSATKAFDQFSTTSHKYCSIGVPVEEGDEMKIPISVSEKDTVIVFQLVARSKIVSLGKVQISGTEGTLTLTTDPSWSPIANLVVSTVVGDEPELVACARKLTIKDPFKNKVTVAFDKSIVEPGENVTLTVTSSSSKFVAGILSVDESVTLLAGADNDIDVKQVMAAINSMSTKQEKKEVHSCFWCGSIGINGKTSGEVYDNAELLVITNCELQRDYLNYEERELMLMRSEVAGGGSHPLPPLPSSSRIRTFFPESWIWDLRQSESSTKVTLPLVAPDTITKWVASAFVLSNEIGLGVALKKAELITRKKCFVRLNLPYSVKRGEQFLLSVSVFNYLDEEIQMTVTLSVDSKDFDRVEFADSSLPSTMATSASVNVVLSKDSTTTMYFPLASKRIGKLKLNINAESSQKSCSDAVIQPIRVVPEGIQRQYTIPFLVNRAEGSDAYTKNFNLTEALPKQFVPDSDFCKISLSGDVMGNTMNNLDGMIQKPFGCGEQTMIILAPMVYTVNYLKNTNQLETNTEIKQKAFNYMQDGYQRELTFQHSDNSFSAFGDSDNHGSTWLTAFVVKVFSQLSELLYIDAKVVEGAIIWLKTQMKDGRFVENGNVCHREMQGDTVNMLTPFVVIAINTVPESLIEKFSDTGKSALQDIKNAVVTPLQNSKSNSTYAMVLKAIALQGLGVDISTTLTELEKRAIEVNKDGEILRYWQHKPPEKKDDCDYFCHQSPPANVELTAYALLLHLADGKSVNDLVPVQKWLVSQQNHLGGYSSTQNTIIALQALSEFIESQVQTDMIVKIQHKGAAIDSSHTVKNSPLVFITEFHNIKGNLSMTFTGKGRVSVAITVFYNDLEGTNSNRFNIDVSEEDSNPNSHTFKFCLRDTQADVDPLGMVVYEIAPLSGLSFDPDNAVVNFDSIRLLKKVESFENNLALYFDTLLTSDTCVIIEFPRGSDVAAVKPAVMTLSDYYNPDIQTRQLYTSSNLEDSTLAEVNPVAFGNSLPLSGAFAISLNFILVLSYFVL
>HMIM015937-PA__pep__scaffold
MFYLALLSMPLMMRENILFKGDLHEKTDSFGTKKSVSSRKRSFFPESWIWLLQKSRSVSREIVIPLKAPDTITKWVASAFVISKKNGLGIALNTAELITVKKFFIRLNLPYSVKRDEEFRLSVSVFNYLGHDVKYSVLLETFSKDFQVIQSENSSVKPVSKQGVLSSGRSTTVFYPLVSKRIGNLEISVCAFSSTKSVTDKVVQPIKVVPEGIRISKSTPFVVNLSNISSQIKTFDLNAALPSNYVADSDFCKISISGDVMGNTISNLDGMIQKPFGCGEQTMIILAPMVYTVNYLQKSNKLETNTKIKQKAFDYMKDGYQRELTFQHPDNSFSAFGESDKHGSTWLTSFVVKVFSELSELLFIDSTVVEGAIIWLNTQMEDGHFIENGNVCHREMQSDTVSMLTPYVVIAINSVPEDLIAKFSETGKMALQNMKDTVKTPLQSSNTNGTYAMVLKAIALQGLKVNIDAIILEIERRAVDIYQDGDLLRYWQHKKPEKIDHCTDFCRKAPSAEVELTAYVLLLLINAGKPLQQLLPIQKWLVSQQNNLGGYSSTQDTIIALQALSSYIDNQVQTNMQVKVEHQDAVIENRLVENTPIVYITEFSNIAGILKLAFEGKGRLSATITVSYNEMKTSGTKRLNVAVREVLSTEKSNRFEVCVIDFDAKKEPLGMVIVTMDMLSGLDFDVNNAVINSTDVQFLKKIERHENSLVMYFDTLSSRAICYFVQLARTSKVAAIKPATITVEDYYNSGTLLRNLNVG
>Pnaiakensis.g4109.t1
MSKLPHTQVSNNSTLVEFYKVILTLQLQVFPSLRLPFSDGSSNTIEKMVNLGDMTTTHTVYASAISPTLGFATVIDPLNITVFKKVFTTVHTPFSVKRTESFVMSMTVCNYLTSDLSASVEVNFNDTDFEELTSEFESCSKVVEPDIAPNECRLLECPLLAKALGDPEVSVSVSDANDADTTYDIFIQKVNVKPEGCEQLTLLDRLEVEADESEDTSICFNLSVKNIAVDNSGIAHIRLFSQMGAPALENPGNLVRMPTGCGEQTMVTLAPLTFLQRILKSSGMTLSVEKQSELKAFMLSGYQRELTYKHANGGYSAFGESSQDPASTWLTAFVAMTFSQAANGNYIDVDSGILKEAYDFMLSAEVVQPDGEVVETGRVLHSEMQGGSSAKDTLASYHLLSVSQMSSEVYSSLTTEQKDTITEINANVRSTINTALEADTSDSYLLALSGVALFDYLELREQVDPRENLLLRNIRTRLIDLVDNSQRFCGRFFWTRGGEQVAADTPQECAHVRLKTVTLWLRGHHSVLYRGGHLLRTGLPEVK
>Msti1427.Bri_669_c0_g
MLNNDAMRMSYMSAGSQEGLVPTEPGSGPRAFFPESWVWIALNCGDSGQAEFSEKAPDTITQWVTTAFSLSAEQGVSVMRDPATFETFLDFFVSLNLPYSVVRGEEFIVSVTVFNYRNYDQIGKVTLHSSEDFYVVTNLGGQLDAVTEVVVPANNGITVGFPISPTKLGKIKISVSALTEQDSDAVERTIKVTPEGVQQSYSDSFLYDAEEGMDSKTFTVDVPEDVVDGSVYAKLIALGDIMGSTLENLESLLTIPTGCGEQNMITFCPNVYALQYMSGINDLNEDFVKRAMTNIVTGYGRELTYKRGDNSFSAFGDSDESGSLWLTAFVIRAFLQADDVQRSVLETFSPSFDTPSLFVDPKMLMDSVRWMINKQSTDGSFAEPGRVIHADMQGGVQGGQTRTAYALITLIELKNSALLMENIDDEFNTILDIAVERALGFLRNLWLGKNEGSSMTNYVRNLVTFAFVLSGDQEYAERAFKVMLNNRADGGYWEDSKPEEESADVMPRYHHAVPNAAVEMTAYGALAIHAYQPLETDSTNYVIRDGLRACRWLSNQRSDRGSFGSTQDTVVGLDALSSYSEEFYVKAGDVVLTVIRAGYPDTTLSIGSSNMKVVQTVEFGSSTEVSVKFSGRGFALVTSTVDYHVPKKAVSGFQVGTKIQEKNVDSIELEACAEYNKDGMVIMTVTPLTGLAIDEAGIRYNEVRGQRIEAANDGLGSVDIYYNSLNRKNACVTVPMDRTMAVGKVQPAPIVLRDYYNSAKTSKFTYESSAMRDTNVCELCTNCGAQCQPGNGAATPGVGPLLSFVLVLGILYSSVA
>Msti176263.Tri_149871
WYPYFPSSSDAGRVLDNAGLVSLTNLLIPSVPEPPIVGLPAPVDGAVPDAESFEQDAAGPSRRSFPESWIWKSVYAGDSGQAEFSEKAPDTITQWVTTAFSLSAEQGVSVMRDPATFETFLDFFVSLNLPYSVVRGEEFIVSVTVFNYRNYDQIGKVTLHSSEDFYVVTNLGGQLDAVTEVVVPANNGITVGFPISPTKLGKIKISVSALTEQDSDAVERTIKVTPEGVQQSYSDSFLYDAEEGMDSKTFTVDVPEDVVDGSVYAKLIALGDIMGSTLENLESLLTIPTGCGEQNMITFCPNVYALQYMSGINDLNEDFVKRAMTNIVTGYGRELTYKRGDNSFSAFGDSDESGSLWLTAFVIRAFLQADDVQRSVLETFSPSFDTPSLFVDPKMLMDSVRWMINKQSTDGSFAEPGRVIHADMQGGVQGGQTRTAYALITLIELKNSALLMENIDDEFNTILDIAVERALGFLRNLWLGKNEGSSMTNYVRNLVTFAFVLSGDQEYAERAFKVMLNNRADGGYWEDSKPEEESADVMPRYHHAVPNAAVEMTAYGALAIHAYQPLETDSTNYVIRDGLRACRWLSNQRSDRGSFGSTQDTVVGLDALSSYSEEFYVKAGDVVLTVIRAGYPDTTLSIGSSNMKVVQTVEFGSSTEVSVKFSGRGFALVTSTVDYHVPKKAVSGFQVGTKIQEKNVDSIELEACAEYNKDGMVIMTVTPLTGLAIDEAGIRYNEVRGQRIEAANDGLGSVDIYYNSLNRKNACVTVPMDRTMAVGKVQPAPIVLRDYYNSAKTSKFTYESSAMRDTNVCELCTNCGAQCQPGR
>Msti1430.Bri_670_c0_g
RPTLLIPSVPERDFIIFLERFGPVFFDAPMMAFDTGVILEKSPVAMNSPVRTTVPSKRRHFPETYIWGYVHVGDSGQAEFSEKAPDTITQWVTTAFSLSAEQGVSVMRDPATFETFLDFFVSLNLPYSVVRGEEFIVSVTVFNYRNYDQIGKVTLHSSEDFYVVTNLGGQLDAVTEVVVPANNGITVGFPISPTKLGKIKISVSALTEQDSDAVERTIKVTPEGVQQSYSDSFLYDAEEGMDSKTFTVDVPEDVVDGSVYAKLIALGDIMGSTLENLESLLTIPTGCGEQNMITFCPNVYALQYMSGINDLNEDFVKRAMTNIVTGYGRELTYKRGDNSFSAFGDSDESGSLWLTAFVIRAFLQADDVQRSVLETFSPSFDTPSLFVDPKMLMDSVRWMINKQSTDGSFAEPGRVIHADMQGGVQGGQTRTAYALITLIELKNSALLMENIDDEFNTILDIAVERALGFLRNLWLGKNEGSSMTNYVRNLVTFAFVLSGDQEYAERAFKVMLNNRADGGYWEDSKPEEESADVMPRYHHAVPNAAVEMTAYGALAIHAYQPLETDSTNYVIRDGLRACRWLSNQRSDRGSFGSTQDTVVGLDALSSYSEEFYVKAGDVVLTVIRAGYPDTTLSIGSSNMKVVQTVEFGSSTEVSVKFSGRGFALVTSTVDYHVPKKAVSGFQVGTKIQEKNVDSIELEACAEYNKDGMVIMTVTPLTGLAIDEAGIRYNEVRGQRIEAANDGLGSVDIYYNSLNRKNACVTVPMDRTMAVGKVQPAPIVLRDYYNSAKTSKFTYESSAMRDTNVCELCTNCGAQCQPGNGAATPGVGPLLSFVLVLGILYSSVA
>Msti176270.Tri_149876
WYPYFPSSSDAGRVLDNAGLVSLTNLLIPSVPEPPIVGLPAPVDGAVPDAESFEQDAAGPSRRSFPESWIWKSVYAGDSGQAEFSEKAPDTITQWVTTAFSLSAEQGVSVMRDPATFETFLDFFVSLNLPYSVVRGEEFIVSVTVFNYRNYDQIGKVTLHSSEDFYVVTNLGGQLDAVTEVVVPANNGITVGFPISPTKLGKIKISVSALTEQDSDAVERTIKVTPEGVQQSYSDSFLYDAEEGMDSKTFTVDVPEDVVDGSVYAKLIALGDIMGSTLENLESLLTIPTGCGEQNMITFCPNVYALQYMSGINDLNEDFVKRAMTNIVTGYGRELTYKRGDNSFSAFGDSDESGSLWLTAFVIRAFLQADDVQRSVLETFSPSFDTPSLFVDPKMLMDSVRWMINKQSTDGSFAEPGRVIHADMQGGVQGGQTRTAYALITLIELKNSALLMENIDDEFNTILDIAVERALGFLRNLWLGKNEGSSMTNYVRNLVTFAFVLSGDQEYAERAFKVMLNNRADGGYWEDSKPEEESADVMPRYHHAVPNAAVEMTAYGALAIHAYQPLETDSTNYVIRDGLRACRWLSNQRSDRGSFGSTQDTVVGLDALSSYSEEFYVKAGDVVLTVIRAGYPDTTLSIGSSNMKVVQTVEFGSSTEVSVKFSGRGFALVTSTVDYHVPKKAVSGFQVGTKIQEKNVDSIELEACAEYNKDGMVIMTVTPLTGLAIDEAGIRYNEVRGQRIEAANDGLGSVDIYYNSLNRKNACVTVPMDRTMAVGKVQPAPIVLRDYYNSAKTSKFTYESSAMRDTNVCELCTNCGAQCQPGNGAATPGVGPLLSFVLVLGILYSSVA
>Msti176288.Tri_149894
MNFGDGPRTRHMMAKKPGPIIAPKVRAFFPASWIWTAVTCRDSGQAEFSEKAPDTITQWVTTAFSLSAEQGVSVMRDPATFETFLDFFVSLNLPYSVVRGEEFIVSVTVFNYRNYDQIGKVTLHSSEDFYVVTNLGGQLDAVTEVVVPANNGITVGFPISPTKLGKIKISVSALTEQDSDAVERTIKVTPEGVQQSYSDSFLYDAEEGMDSKTFTVDVPEDVVDGSVYAKLIALGDIMGSTLENLESLLTIPTGCGEQNMITFCPNVYALQYMSGINDLNEDFVKRAMTNIVTGYGRELTYKRGDNSFSAFGDSDESGSLWLTAFVIRAFLQADDVQRSVLETFSPSFDTPSLFVDPKMLMDSVRWMINKQSTDGSFAEPGRVIHADMQGGVQGGQTRTAYALITLIELKNSALLMENIDDEFNTILDIAVERALGFLRNLWLGKNEGSSMTNYVRNLVTFAFVLSGDQEYAERAFKVMLNNRADGGYWEDSKPEEESADVMPRYHHAVPNAAVEMTAYGALAIHAYQPLETDSTNYVIRDGLRACRWLSNQRSDRGSFGSTQDTVVGLDALSSYSEEFYVKAGDVVLTVIRAGYPDTTLSIGSSNMKVVQTVEFGSSTEVSVKFSGRGFALVTSTVDYHVPKKAVSGFQVGTKIQEKNVDSIELEACAEYNKDGMVIMTVTPLTGLAIDEAGIRYNEVRGQRIEAANDGLGSVDIYYNSLNRKNACVTVPMDRTMAVGKGQPAPIVLRDYYNSAKTSKFTYESSAMRDTNVCELCTNCGAQCQPGNGAATPGVGPLLSFVLVLGILYSSVA
>Msti176284.Tri_149888
WYPYFPSSSDAGRVLDNAGLVSLTNLLIPSVPEPKVRYRHRERVLMRNGGAIAYKRKNPGPIAPKVRAFFPASWIWTAVTCRDSGQAEFSEKAPDTITQWVTTAFSLSAEQGVSVMRDPATFETFLDFFVSLNLPYSVVRGEEFIVSVTVFNYRNYDQIGKVTLHSSEDFYVVTNLGGQLDAVTEVVVPANNGITVGFPISPTKLGKIKISVSALTEQDSDAVERTIKVTPEGVQQSYSDSFLYDAEEGMDSKTFTVDVPEDVVDGSVYAKLIALGDIMGSTLENLESLLTIPTGCGEQNMITFCPNVYALQYMSGINDLNEDFVKRAMTNIVTGYGRELTYKRGDNSFSAFGDSDESGSLWLTAFVIRAFLQADDVQRSVLETFSPSFDTPSLFVDPKMLMDSVRWMINKQSTDGSFAEPGRVIHADMQGGVQGGQTRTAYALITLIELKNSALLMENIDDEFNTILDIAVERALGFLRNLWLGKNEGSSMTNYVRNLVTFAFVLSGDQEYAERAFKVMLNNRADGGYWEDSKPEEESADVMPRYHHAVPNAAVEMTAYGALAIHAYQPLETDSTNYVIRDGLRACRWLSNQRSDRGSFGSTQDTVVGLDALSSYSEEFYVKAGDVVLTVIRAGYPDTTLSIGSSNMKVVQTVEFGSSTEVSVKFSGRGFALVTSTVDYHVPKKAVSGFQVGTKIQEKNVDSIELEACAEYNKDGMVIMTVTPLTGLAIDEAGIRYNEVRGQRIEAANDGLGSVDIYYNSLNRKNACVTVPMDRTMAVGKVQPAPIVLRDYYNSAKTSKFTYESSAMRDTNVCELCTNCGAQCQPGR
>Msti176290.Tri_149895
WYPYFPSSSDAGRVLDNAGLVSLTNLLIPSVPELYPVYPSLVFDVNVGIPGPAMNFGDGPRTRHMMAKKPGPIIAPKVRAFFPASWIWTAVTCRDSGQAEFSEKAPDTITQWVTTAFSLSAEQGVSVMRDPATFETFLDFFVSLNLPYSVVRGEEFIVSVTVFNYRNYDQIGKVTLHSSEDFYVVTNLGGQLDAVTEVVVPANNGITVGFPISPTKLGKIKISVSALTEQDSDAVERTIKVTPEGVQQSYSDSFLYDAEEGMDSKTFTVDVPEDVVDGSVYAKLIALGDIMGSTLENLESLLTIPTGCGEQNMITFCPNVYALQYMSGINDLNEDFVKRAMTNIVTGYGRELTYKRGDNSFSAFGDSDESGSLWLTAFVIRAFLQADDVQRSVLETFSPSFDTPSLFVDPKMLMDSVRWMINKQSTDGSFAEPGRVIHADMQGGVQGGQTRTAYALITLIELKNSALLMENIDDEFNTILDIAVERALGFLRNLWLGKNEGSSMTNYVRNLVTFAFVLSGDQEYAERAFKVMLNNRADGGYWEDSKPEEESADVMPRYHHAVPNAAVEMTAYGALAIHAYQPLETDSTNYVIRDGLRACRWLSNQRSDRGSFGSTQDTVVGLDALSSYSEEFYVKAGDVVLTVIRAGYPDTTLSIGSSNMKVVQTVEFGSSTEVSVKFSGRGFALVTSTVDYHVPKKAVSGFQVGTKIQEKNVDSIELEACAEYNKDGMVIMTVTPLTGLAIDEAGIRYNEVRGQRIEAANDGLGSVDIYYNSLNRKNACVTVPMDRTMAVGKVQPAPIVLRDYYNSAKTSKFTYESSAMRDTNVCELCTNCGAQCQPGR
>Msti1433.Bri_672_c0_g
MDITWSLTVVIACGVLASPILGDIQYLALAPESIRPGLAYTAQVFVVDTSGQDVDVSLSIRGNDDQDIDRKDVQIASGSSSDISFEIDPNLDSSKNYQLHIAVGDLKNGTDITLNMNTYSIVIQTDKGIYKPGEKVRIRAFLLKPDNGVITDKTFLVEIYDSVDNKVFKKEMTCPENKALIEYVYPLSSQPVLGDWKIKINVENRLENEVSFKVDKYVLPKYEVSITKKKNFALYSDSEATITVNALYTYGKNVKGVVDLYAKLSGSMPADKPAVSGVEIDGTVDIKLDLNGVFPKNQRYTQDIILRAVVTEILTGKVLETESTLTVYEQAVKLDFTDSTPSVYKPGMTFTAYLKVTNPDGSLPTSPETMRVSVKTRFSYEEGDETEVFHDVNAKGLVTIVIEVPEKSERLHMTATYESEHSKDPVTATSSPSSADSPSNSYIQIVSKKSSFSADETHTFEIGTNKMTTAGFYQVISRGNIVQSGSIAFSNSLKASLVLDLTQSMAPTARLIVGIITDEEVVLDGFSFSVDQPFNYNVKVEFSDELVKPGTPMTVKIESAPDSDVFLLALDKSVLLLSEGNDVTYDGISEKLDSFSTSTDSSGGHSGGMFGGEMAMVGRSFWYPYFPSSSDAGRVLDNAGLVSLTNLLIPSVPEPPPILENIGVGNGDDNIEQVIPDDADSGPAPVGQPRRSFPESWIWDSVHTGDSGQAEFSEKAPDTITQWVTTAFSLSAEQGVSVMRDPATFETFLDFFVSLNLPYSVVRGEEFIVSVTVFNYRNYDQIGKVTLHSSEDFYVVTNLGGQLDAVTEVVVPANNGITVGFPISPTKLGKIKISVSALTEQDSDAVERTIKVTPEGVQQSYSDSFLYDAEEGMDSKTFTVDVPEDVVDGSVYAKLIALGDIMGSTLENLESLLTIPTGCGEQNMITFCPNVYALQYMSGINDLNEDFVKRAMTNIVTGYGRELTYKRGDNSFSAFGDSDESGSLWLTAFVIRAFLQADDVQRSVLETFSPSFDTPSLFVDPKMLMDSVRWMINKQSTDGSFAEPGRVIHADMQGGVQGGQTRTAYALITLIELKNSALLMENIDDEFNTILDIAVERALGFLRNLWLGKNEGSSMTNYVRNLVTFAFVLSGDQEYAERAFKVMLNNRADGGYWEDSKPEEESADVMPRYHHAVPNAAVEMTAYGALAIHAYQPLETDSTNYVIRDGLRACRWLSNQRSDRGSFGSTQDTVVGLDALSSYSEEFYVKAGDVVLTVIRAGYPDTTLSIGSSNMKVVQTVEFGSSTEVSVKFSGRGFALVTSTVDYHVPKKAVSGFQVGTKIQEKNVDSIELEACAEYNKDGMVIMTVTPLTGLAIDEAGIRYNEVRGQRIEAANDGLGSVDIYYNSLNRKNACVTVPMDRTMAVGKVQPAPIVLRDYYNSAKTSKFTYESSAMRDTNVCELCTNCGAQCQPGR
>Msti1419.Bri_665_c0_g
MDITWSLTVVIACGVLASPILGDIQYLALAPESIRPGLAYTAQVFVVDTSGQDVDVSLSIRGNDDQDIDRKDVQIASGSSSDISFEIDPNLDSSKNYQLHIAVGDLKNGTDITLNMNTYSIVIQTDKGIYKPGEKVRIRAFLLKPDNGVITDKTFLVEIYDSVDNKVFKKEMTCPENKALIEYVYPLSSQPVLGDWKIKINVENRLENEVSFKVDKYVLPKYEVSITKKKNFALYSDSEATITVNALYTYGKNVKGVVDLYAKLSGSMPADKPAVSGVEIDGTVDIKLDLNGVFPKNQRYTQDIILRAVVTEILTGKVLETESTLTVYEQAVKLDFTDSTPSVYKPGMTFTAYLKVTNPDGSLPTSPETMRVSVKTRFSYEEGDETEVFHDVNAKGLVTIVIEVPEKSERLHMTATYESEHSKDPVTATSSPSSADSPSNSYIQIVSKKSSFSADETHTFEIGTNKMTTAGFYQVISRGNIVQSGSIAFSNSLKASLVLDLTQSMAPTARLIVGIITDEEVVLDGFSFSVDQPFNYNVKVEFSDELVKPGTPMTVKIESAPDSDVFLLALDKSVLLLSEGNDVTYDGISEKLDSFSTSTDSSGGHSGGMFGGEMAMVGRSFWYPYFPSSSDAGRVLDNAGLVSLTNLLIPSVPEPPPILENIGVGNGDDNIEQVIPDDADSGPAPVGQPRRSFPESWIWDSVHTGDSGQAEFSEKAPDTITQWVTTAFSLSAEQGVSVMRDPATFETFLDFFVSLNLPYSVVRGEEFIVSVTVFNYRNYDQIGKVTLHSSEDFYVVTNLGGQLDAVTEVVVPANNGITVGFPISPTKLGKIKISVSALTEQDSDAVERTIKVTPEGVQQSYSDSFLYDAEEGMDSKTFTVDVPEDVVDGSVYAKLIALGDIMGSTLENLESLLTIPTGCGEQNMITFCPNVYALQYMSGINDLNEDFVKRAMTNIVTGYGRELTYKRGDNSFSAFGDSDESGSLWLTAFVIRAFLQADDVQRSVLETFSPSFDTPSLFVDPKMLMDSVRWMINKQSTDGSFAEPGRVIHADMQGGVQGGQTRTAYALITLIELKNSALLMENIDDEFNTILDIAVERALGFLRNLWLGKNEGSSMTNYVRNLVTFAFVLSGDQEYAERAFKVMLNNRADGGYWEDSKPEEESADVMPRYHHAVPNAAVEMTAYGALAIHAYQPLETDSTNYVIRDGLRACRWLSNQRSDRGSFGSTQDTVVGLDALSSYSEEFYVKAGDVVLTVIRAGYPDTTLSIGSSNMKVVQTVEFGSSTEVSVKFSGRGFALVTSTVDYHVPKKAVSGFQVGTKIQEKNVDSIELEACAEYNKDGMVIMTVTPLTGLAIDEAGIRYNEVRGQRIEAANDGLGSVDIYYNSLNRKNACVTVPMDRTMAVGKVQPAPIVLRDYYNSAKTSKFTYESSAMRDTNVCELCTNCGAQCQPGNGAATPGVGPLLSFVLVLGILYSSVA
>Msti1416.Bri_664_c0_g
MDITWSLTVVIACGVLASPILGDIQYLALAPESIRPGLAYTAQVFVVDTSGQDVDVSLSIRGNDDQDIDRKDVQIASGSSSDISFEIDPNLDSSKNYQLHIAVGDLKNGTDITLNMNTYSIVIQTDKGIYKPGEKVRIRAFLLKPDNGVITDKTFLVEIYDSVDNKVFKKEMTCPENKALIEYVYPLSSQPVLGDWKIKINVENRLENEVSFKVDKYVLPKYEVSITKKKNFALYSDSEATITVNALYTYGKNVKGVVDLYAKLSGSMPADKPAVSGVEIDGTVDIKLDLNGVFPKNQRYTQDIILRAVVTEILTGKVLETESTLTVYEQAVKLDFTDSTPSVYKPGMTFTAYLKVTNPDGSLPTSPETMRVSVKTRFSYEEGDETEVFHDVNAKGLVTIVIEVPEKSERLHMTATYESEHSKDPVTATSSPSSADSPSNSYIQIVSKKSSFSADETHTFEIGTNKMTTAGFYQVISRGNIVQSGSIAFSNSLKASLVLDLTQSMAPTARLIVGIITDEEVVLDGFSFSVDQPFNYNVKVEFSDELVKPGTPMTVKIESAPDSDVFLLALDKSVLLLSEGNDVTYDGISEKLDSFSTSTDSSGGHSGGMFGGEMAMVGRSFWYPYFPSSSDAGRVLDNAGLVSLTNLLIPSVPEPKVRYRHRERVLMRNGGAIAYKRKNPGPIAPKVRAFFPASWIWTAVTCRDSGQAEFSEKAPDTITQWVTTAFSLSAEQGVSVMRDPATFETFLDFFVSLNLPYSVVRGEEFIVSVTVFNYRNYDQIGKVTLHSSEDFYVVTNLGGQLDAVTEVVVPANNGITVGFPISPTKLGKIKISVSALTEQDSDAVERTIKVTPEGVQQSYSDSFLYDAEEGMDSKTFTVDVPEDVVDGSVYAKLIALGDIMGSTLENLESLLTIPTGCGEQNMITFCPNVYALQYMSGINDLNEDFVKRAMTNIVTGYGRELTYKRGDNSFSAFGDSDESGSLWLTAFVIRAFLQADDVQRSVLETFSPSFDTPSLFVDPKMLMDSVRWMINKQSTDGSFAEPGRVIHADMQGGVQGGQTRTAYALITLIELKNSALLMENIDDEFNTILDIAVERALGFLRNLWLGKNEGSSMTNYVRNLVTFAFVLSGDQEYAERAFKVMLNNRADGGYWEDSKPEEESADVMPRYHHAVPNAAVEMTAYGALAIHAYQPLETDSTNYVIRDGLRACRWLSNQRSDRGSFGSTQDTVVGLDALSSYSEEFYVKAGDVVLTVIRAGYPDTTLSIGSSNMKVVQTVEFGSSTEVSVKFSGRGFALVTSTVDYHVPKKAVSGFQVGTKIQEKNVDSIELEACAEYNKDGMVIMTVTPLTGLAIDEAGIRYNEVRGQRIEAANDGLGSVDIYYNSLNRKNACVTVPMDRTMAVGKVQPAPIVLRDYYNSAKTSKFTYESSAMRDTNVCELCTNCGAQCQPGNGAATPGVGPLLSFVLVLGILYSSVA
>Msti1425.Bri_668_c0_g
MDITWSLTVVIACGVLASPILGDIQYLALAPESIRPGLAYTAQVFVVDTSGQDVDVSLSIRGNDDQDIDRKDVQIASGSSSDISFEIDPNLDSSKNYQLHIAVGDLKNGTDITLNMNTYSIVIQTDKGIYKPGEKVRIRAFLLKPDNGVITDKTFLVEIYDSVDNKVFKKEMTCPENKALIEYVYPLSSQPVLGDWKIKINVENRLENEVSFKVDKYVLPKYEVSITKKKNFALYSDSEATITVNALYTYGKNVKGVVDLYAKLSGSMPADKPAVSGVEIDGTVDIKLDLNGVFPKNQRYTQDIILRAVVTEILTGKVLETESTLTVYEQAVKLDFTDSTPSVYKPGMTFTAYLKVTNPDGSLPTSPETMRVSVKTRFSYEEGDETEVFHDVNAKGLVTIVIEVPEKSERLHMTATYESEHSKDPVTATSSPSSADSPSNSYIQIVSKKSSFSADETHTFEIGTNKMTTAGFYQVISRGNIVQSGSIAFSNSLKASLVLDLTQSMAPTARLIVGIITDEEVVLDGFSFSVDQPFNYNVKVEFSDELVKPGTPMTVKIESAPDSDVFLLALDKSVLLLSEGNDVTYDGISEKLDSFSTSTDSSGGHSGGMFGGEMAMVGRSFWYPYFPSSSDAGRVLDNAGLVSLTNLLIPSVPELYPVYPSLVFDVNVGIPGPAMNFGDGPRTRHMMAKKPGPIIAPKVRAFFPASWIWTAVTCRDSGQAEFSEKAPDTITQWVTTAFSLSAEQGVSVMRDPATFETFLDFFVSLNLPYSVVRGEEFIVSVTVFNYRNYDQIGKVTLHSSEDFYVVTNLGGQLDAVTEVVVPANNGITVGFPISPTKLGKIKISVSALTEQDSDAVERTIKVTPEGVQQSYSDSFLYDAEEGMDSKTFTVDVPEDVVDGSVYAKLIALGDIMGSTLENLESLLTIPTGCGEQNMITFCPNVYALQYMSGINDLNEDFVKRAMTNIVTGYGRELTYKRGDNSFSAFGDSDESGSLWLTAFVIRAFLQADDVQRSVLETFSPSFDTPSLFVDPKMLMDSVRWMINKQSTDGSFAEPGRVIHADMQGGVQGGQTRTAYALITLIELKNSALLMENIDDEFNTILDIAVERALGFLRNLWLGKNEGSSMTNYVRNLVTFAFVLSGDQEYAERAFKVMLNNRADGGYWEDSKPEEESADVMPRYHHAVPNAAVEMTAYGALAIHAYQPLETDSTNYVIRDGLRACRWLSNQRSDRGSFGSTQDTVVGLDALSSYSEEFYVKAGDVVLTVIRAGYPDTTLSIGSSNMKVVQTVEFGSSTEVSVKFSGRGFALVTSTVDYHVPKKAVSGFQVGTKIQEKNVDSIELEACAEYNKDGMVIMTVTPLTGLAIDEAGIRYNEVRGQRIEAANDGLGSVDIYYNSLNRKNACVTVPMDRTMAVGKVQPAPIVLRDYYNSAKTSKFTYESSAMRDTNVCELCTNCGAQCQPGNGAATPGVGPLLSFVLVLGILYSSVA
