# Supplementary material for: Absence of conserved immune signalling pathways and increased pathogen susceptibility associated to photosymbiosis in acoels
Source: BMC Biol. 2026 Jan 23;24:25. doi: 10.1186/s12915-026-02506-w (PMC12849515; doi:10.1186/s12915-026-02506-w)
Supplement: Supplementary file 15 — Additional File 15: Data S9 – Xenacoelomorpha candidate CR1/2. [file 12915_2026_2506_MOESM15_ESM.fasta]

>Nwestbladi.gene_models.jg614.t1
MCLYICLILCRHLVIAGCYFEPLLLAFFRFFSNIFLFIVYIQRSGDVHLNPGPVSDTDLSETSSMSTYSDLLNKGLSIMHLNIQSLKPKIDLLSIEAQPYDILVFTETWLSPNISNDELYIPNFQPPVRIDRAGRTGGGVAIYAKNGVHAIERPDLAVDGFEAIWLELHINQKKLLLGKGHTASLCMNGVWSPIPNFECTKIEKPCPSPPQPPLHGIILVIEEKTQYVTGDALTYGCDAGWYPVGHAVMTRCDVRGNWDSIPEYECGMSTSECPNPPVPDASAVVVSGIKESGRYLTGEVVIYGCKEGYTVTAGGGQHRTSLVCRGDGTWDQELDYSCQPTDTHCGFPALPPENAVLESGYHEEYLHGDVVHYACKSGFINTX
>Nwestbladi.gene_models.jg9533.t1
MRATTFLNIFLVSLILNVWLAKSDDAEGSIHPTFGSMMGGDVVYVTSEDLSGKTGWTDENTNTICIFSDGRSNITVESHYINNYVSCITPRYFKVGQVDVTVKVPDKENSIIRDIHTGYILVDPFRLIPGIVRVEKDEQNWQVPGHLVQIKWKPSLLGKRNTNLDLELWIYLESNSTSSALVEWKYFDTIASGILNTGVYAWKAKSNQANQIFGALRLVNSSWSHNGTVPCLWSDPHALAWQMGDDFRYDRESYSHDSCLSWFTANKDTENFIADLVDCPCTDQQAYADSAHFQVDALCNGEPDKEPCRFHHEANICFNAAFASTSGAGQQCCYKDDGNLLLVQDSRSGGLASKAHPWGMSPFDEPNKVPGLSHWVKDVIPFYYCCEWSDNCEIFLHLRPGNDCKKYSPPKAAIIYGDPHVTTWDRFNYTFNGYGEFLLLRDTNYNITIQGRFAQPSGSTDIKATNLVAVSIGDNSDIDDNDRTLDKVHVEFIDRTKTLQVRVNKKIIKFGDGLTWLDVKGLSINRAKDNDKEISISTKRGSGIRLVANAYNIQLFASIGEEYRMRTNGLLGTYTDTILDEIVYQNNGSSLGISAPNEEKHAAWITWRITEHETNFFYNSGQSFSSHQFVDFNADFNTPGIPNPPGISNEELTRTCRDNPQCRFDVKMTKALAYGKVTYESSVQASQAIFATEKMTSCGHLETPTNGKKNYKGYLQGQQIEFYCDSQYTLIGSSIRTCKMNGYWTGFDNTCIHTAIFVVGSLAAVALICTIIFFIVIYLRREKVTSYNAEKEEAKRAAKSENIPENIEDDDLDDGGFQEWQGRKPSLQNLSNDDEEYRPGHPFHLSPSQRSSLSENYDPTLELRLKNPDARLSNVGLDDNQFGMQNGKAPESWV*
>Msti85730.Tra_23868_c
MFAIIYFVCIHSKIRYIMSLIFAMIVLIIFKNFVEIDCEDNVSLYDSIGTIIRLIFCSFGQCDTSTGVCKHLPFVADPNTYIIGVIATKAYFVGEKLLVTCRRGYQMMTNNLPVVECLPDGKWSRIPTTKICIVQCHLSPLRQNVEMVTVESANLFFTNGDVIVLRCEDGYDAMSTPTFQCVDGDWVPPLLSFKCHEMNRRQLKEHPPGVLCSDPPSPIDHGIQINPLQANMYPTGYELKYGCRDHYFLTSYKPPILVCSSSGAWSGILDYQCHSKNVTCLLPKFSLPHAVVHASHYPKDRKYVEGVTVQLGCQKGYNIKGDHNLRMTCTESGNWDVPFPDFLCTLIQETCRAPDPLPEHSYSDALPKLGRFHVGDAIVLHCRHGYRMVIDSAKGIIPDKENSFSSRCQYDKTWSTLMFSCLRRTQHCQIPEMPADPHSMIIQGSKGPYFEGHRISYGCMKGTIMVDGYVADIVCTSDGVWNRIPSFECEVPVRKTYNCGDPPITKGYWKIISGLTEDGVYPKDHVISYGCIKGYRKSNAGESRIYCQQNGLWTSFNFTCSQHIKMCMKPFKLPKTDRIIKRKKPYMPGDVVKYQCLQGYRHKGNVDSVKCLSNGHWTSSIQISCIRVTCPAIPVPPANGEVVAGQKLKDYFTDDKVNYGCGDGYVIVASKVLIIVCKNDGTWNKLPDYRCITNQKKNSCPKLEAELPPNGTTLTKSKDNYPRGESILFGCKSGYIVSGAEITRTVCNDKSKWSNKPRYLCMRDDYQCALYCSGRCISADKVCDSHKDCDTNIDEEFCPYNLTEEIVRPKYSPKSIVRCGRLPSLQLPREHLAVLKDPGTFQPQDEVHYRCRGGYFVSGRGLVTMKCSYDGIWFGMIDFLCLNIHNYQCTLRCDNNETCVSANHVCDGFLNCVDGYDESSCNPGEPIPLPNYELSDCPTPPMNPNSLANGISSSEYPESYSEGSYLEVICEEGYILSGQMKNKIRCSSAGLWIGRLNYICLRADNYWCVIYCQKKCIPVSKVCNHVTDCPNGLDESSCPILDVTTLPSHPKSQYCPPLVVSVPFSYFIGDPHDSRQGDNVFYHCLEGSMVSGAALTVTHCNIHAEWSVHPDFLCINSTNYGCVIHCDEGMCVSGDQLCDGRHQCDDKRDESSCPRDESRPLLPMDNRCAHPPTIKHTTILRSHDDGTISKMLSAKYRSSTVLVYVCNKGRMMSGEELNVIKCSSSGRWIPRKPSFFCLRVANYSCAFNCNSGACVSAAVLCDNSKNCAFSEDERSCPNDRSIKLPKKPVKHCRHITIRSRFLDMNPKFKRYSQEDVVKFACKIGYLLLGTSKATCQANGRWSPTIAVRCIHNVCPTPSTFRVPHGTLLSGDVGPFIIGHVVEYGCESGYMLSGRAINRIKCLTGRLWEPRSVSYVCIRSDYYCVLKCRIEDDIVCLPATKFCDETTDCVSQVDESNCPNDRSLLNLPPKTPNHCRPPSADLGIWMGLLLQSSVESSYMEGTVLTYGCHKNWMVSGKQLTSVLCMGTGHWNTTPEYICLHKTNYTCAFVCDRPPKCVVASSVCNGHAKCTDKTDERFCPFDGAHMLRPMKVLPTCHPAPLSPVKNSYRLQAGKRVYEVGARISYACNKGYRMVSHQLNLLHIWCKPNGRWSRFPLFQCKIIGCAYLPVHHITNAVIVEGENMPFLPNHKLVYSCKHQLLLSGAMQSTVKCAASDHTDIATWTPNAPDFICISNNYYCLFKCYVAWPPHLVCILANQLCNGQRDCNSGLDEISCPTERHKLLLPVDAPQPCYTPVTPNIRNGVMVSPIKNRYVLGEYVKYGCIKSHMVSGSQIVSMQCLRSGKWDKKPRYICLHMDNYHCSFKCREICLNPLQVCNSQVDCHDGSDEENCPAMGPNSVAVIPRPGKKMCRRSPPLHISNSRILSKSNHIAFYENEMVQYGCQPGYKLTKNKTDRVSCNETGFWNQLPEFECELYSCTRRLRKIPHSVVLTSDVPVYREGDEA
>Msti54514.Bri_46059_c
MMTNNLPVVECLPDGKWSRIPTTKICIVQCHLSPLRQNVEMVTVESANLFFTNGDVIVLRCEDGYDAMSTPTFQCVDGDWVPPLLSFKCHEMNRRQLKEHPPGVLCSDPPSPIDHGIQINPLQANMYPTGYELKYGCRDHYFLTSYKPPILVCSSSGAWSGILDYQCHSKNVTCLLPKFSLPHAVVHASHYPKDRKYVEGVTVQLGCQKGYNIKGDHNLRMTCTESGNWDVPFPDFLCTLIQETCRAPDPLPEHSYSDALPKLGRFHVGDAIVLHCRHGYRMVIDSAKGIIPDKENSFSSRCQYDKTWSTLMFSCLRRTQHCQIPEMPADPHSMIIQGSKGPYFEGHRISYGCMKGTIMVDGYVADIVCTSDGVWNRIPSFECEVPVRKTYNCGDPPITKGYWKIISGLTEDGVYPKDHVISYGCIKGYRKSNAGESRIYCQQNGLWTSFNFTCSQHIKMCMKPFKLPKTDRIIKRKKPYMPGDVVKYQCLQGYRHKGNVDSVKCLSNGHWTSSIQISCIRVTCPAIPVPPANGEVVAGQKLKDYFTDDKVNYGCGDGYVIVASKVLIIVCKNDGTWNKLPDYRCITNQKKNSCPKLEAELPPNGTTLTKSKDNYPRGESILFGCKSGYIVSGAEITRTVCNDKSKWSNKPRYLCMRDDYQCALYCSGRCISADKVCDSHKDCDTNIDEEFCPYNLTEEIVRPKYSPKSIVRCGRLPSLQLPREHLAVLKDPGTFQPQDEVHYRCRGGYFVSGRGLVTMKCSYDGIWFGMIDFLCLNIHNYQCTLRCDNNETCVSANHVCDGFLNCVDGYDESSCNPGEPIPLPNYELSDCPTPPMNPNSLANGISSSEYPESYSEGSYLEVICEEGYILSGQMKNKIRCSSAGLWIGRLNYICLRADNYWCVIYCQKKCIPVSKVCNHVTDCPNGLDESSCPILDVTTLPSHPKSQYCPPLVVSVPFSYFIGDPHDSRQGDNVFYHCLEGSMVSGAALTVTHCNIHAEWSVHPDFLCINSTNYGCVIHCDEGMCVSGDQLCDGRHQCDDKRDESSCPRDESRPLLPMDNRCAHPPTIKHTTILRSHDDGTISKMLSAKYRSSTVLVYVCNKGRMMSGEELNVIKCSSSGRWIPRKPSFFCLRVANYSCAFNCNSGACVSAAVLCDNSKNCAFSEDERSCPNDRSIKLPKKPVKHCRHITIRSRFLDMNPKFKRYSQEDVVKFACKIGYLLLGTSKATCQANGRWSPTIAVRCIHNVCPTPSTFRVPHGTLLSGDVGPFIIGHVVEYGCESGYMLSGRAINRIKCLTGRLWEPRSVSYVCIRSDYYCVLKCRIEDDIVCLPATKFCDETTDCVSQVDESNCPNDRSLLNLPPKTPNHCRPPSADLGIWMGLLLQSSVESSYMEGTVLTYGCHKNWMVSGKQLTSVLCMGTGHWNTTPEYICLHKTNYTCAFVCDRPPKCVVASSVCNGHAKCTDKTDERFCPFDGAHMLRPMKVLPTCHPAPLSPVKNSYRLQAGKRVYEVGARISYACNKGYRMVSHQLNLLHIWCKPNGRWSRFPLFQCKIIGCAYLPVHHITNAVIVEGENMPFLPNHKLVYSCKHQLLLSGAMQSTVKCAASDHTDIATWTPNAPDFICISNNYYCLFKCYVAWPPHLVCILANQLCNGQRDCNSGLDEISCPTERHKLLLPVDAPQPCYTPVTPNIRNGVMVSPIKNRYVLGEYVKYGCIKSHMVSGSQIVSMQCLRSGKWDKKPRYICLHMDNYHCSFKCREICLNPLQVCNSQVDCHDGSDEENCPAMGPNSVAVIPRPGKKMCRRSPPLHISNSRILSKSNHIAFYENEMVQYGCQPGYKLTKNKTDRVSCNETGFWNQLPEFECELYSCTRRLRKIPHSVVLTSDVPVYREGDEALMGCNIGYMPYGRLQRRMGCGAQARGWHPNPEL
>Msti181361.Tri_160529
MNCSNRLSIWFIMIFQLLSFYNSHVSSINCGKLPPLIHGKLSTISTDEGTVVEVGCVDDLYRHEKESMFIECLSDGSWNTTVSPLYCEDGSCGPPPITDDNLMFAHGHLADSYGEVSVVYSCPLGYRLSGDENNMCSMNKETGDKNVWQNKSPTCEPCLHTLTEPSGEIHCKAHNCGTGNDTSETSHKELYPNLANCLWVIDSGENQKVRLEVVYYAIEYHADCKFDHIELYDGRIGLANIDSEKSLMRQYCGDSVSTTMDKSPIVVYSTGRYLTILLHTDASINDGAFSLNYSFVPYNATVYCQDPGQVEFSKKVVEPPSTAFLPTNNISFKCIDSLVLNSESDTITCLPTGIWSPDKLPRCIPPCGSLYNRTGNDSNFSSVIFSPGDSIHGDYSSNSECVWQIFVHPNYVIRLDFELFITEHAELCQYDFLVVFDGIVSRNSLISKQYKTYLEYLNPHNNSVIGKFCGSQTINPAGITSHQSGVTLLFVSDFSVQNKGFKINFHSVERSKAVVLCPDPNVFDNKSVLINGSLLREPAVIESRSFEVKAKLTYSCKPPNLLIGDDIIQCNEYGFWDGFTPICVAPSPKCPSPENIDNMIMPKSSKIYEVGDSYEFLCISGFYLEGPRSVRCTENGEWLLPMPQCYNCSANLTAPNGTIESPGKKDQYPPRLDCYWTIIAPQNNLIKIEFIDFKLETSYSDSMTKCNNDYLNFYDGVMDIHARDGVVRSRVTQEIYSPSMQICKLNNLYIPDTFISNSSVLTIFFHTDHSITANGFQLVYNFVQNNPDRTTCAVPEFSQDEVVPFPKLKDNEEFKIHSIISFVCVDTKNKILIGNGNITCLKDGEWSERVRCRDKCETMFVLDHDNIANITSPNFPKQYPGNTACSWTVTAPETAILHVEFISFHLENDTVSKTSRCTFDWLEIYDYKGQHTENELLPNPHVFSYPPKPGFVSRLCGVKYPKYFLTLTNQLVLNFSSDNSNNEFGFNIQVKAVLKEDILPYSFCQDIPFTVFGSIRNKTALQKWHVGEYMEFNCSADHQLYGSKKVYCTERLLWSPDLPVCTQGVASCEAPETLPHGTFTLSHGLSEGSVLTYACDNFFSLNGHKDDLCIYDRTINQFKWKLSVYPTCSYVGPMNCAHFMLLHGVLSSNETLIGTRVVLACNEGFVLQGEGFQECAHGGIWSHSMPVCLATEAYALSLSSNRLQIAAYVIAAILGVLIICTSVICFVRRYYPMQWASMRHSTQITLENPAYERFS
>Msti142078.Tri_68748_
MWSVVLLYVGNIITVFAEHETAPFAHTAVHGTNRRVLSPLESESSDVIPLDSETANADVYNRHNPMSPVHRRSVKIAKWSLKNENRLRKLVDRRLNRKSKSAALRKLLPDSVGQDELKNKLERLAERESDELDKLQESNGKYFRANLLRLVKKPAEENQVKMQFANSGQIMKRTLKGNTVLFTSVKKLLGVVFCAMGRCDKSQGMCPALPAIPDPTGILLSVVKSEEYIVGTILIYTCRNGYQVGGMLKVYCLSSGKWSKIPKFKCQVLCKRPILPRNSRIVEKPKRIPKTYKTTATLSCMFDHVSEIPTPVTIICEHGRWRPIPELNCKPNIYCPSPPEPNSPNKILVFGLKKSMSYPVGKKVAYGCRKGYRKVMNKKPRDTIVCLKSGEWGGVIEFRCIRIKPRCHLSENMDPVVKVSVEGEYFLPGVQVGLTCGNGYTSSMKHHIKIITCLEHGVWDLSPIMRCELKKSTCRLAPVPLPNSDILSPRLLYRQGDEVTFKCNEKYTLTSGGMITKCKQDGTWTNMSYVCKWSVPDCMPPLAVHGNMRIIAGGWRKHYIEGDTVRYGCSNPDAQLEKIVLITCTNTGKWDADVPKKECIPRRRPCSLPPQAAGYAIILEGEDLKKYMPGTQVTYGCVEGFSVGGKKIITIECKKLGFWTKSDFTCEKITDECSESPIPHNNGLKLYTKATSTGYKQYYGCMEGFDMNLEVSPAIPFVTCLQNHEWSPLPDFQCDPMQCLTPPRPPLHGVIHPVQSRPMGVLLAGDVIVYTCLPGYVATREVSLECYATKYQQLTWSQMKVYSCDEALVS
>Msti175816.Tri_149281
PPTRRPPATPGEPIPLPNYELSDCPTPPMNPNSLANGISSSEYPESYSEGSYLEVICEEGYILSGQMKNKIRCSSAGLWIGRLNYICLRADNYWCVIYCQKKCIPVSKVCNHVTDCPNGLDESSCPILDVTTLPSHPKSQYCPPLVVSVPFSYFIGDPHDSRQGDNVFYHCLEGSMVSGAALTVTHCNIHAEWSVHPDFLCINSTNYGCVIHCDEGMCVSGDQLCDGRHQCDDKRDESSCPRDESRPLLPMDNRCAHPPTIKHTTILRSHDDGTISKMLSAKYRSSTVLVYVCNKGRMMSGEELNVIKCSSSGRWIPRKPSFFCLRVANYSCAFNCNSGACVSAAVLCDNSKNCAFSEDERSCPNDRSIKLPKKPVKHCRHITIRSRFLDMNPKFKRYSQEDVVKFACKIGYLLLGTSKATCQANGRWSPTIAVRCIHNVCPTPSTFRVPHGTLLSGDVGPFIIGHVVEYGCESGYMLSGRAINRIKCLTGRLWEPRSVSYVCIRSDYYCVLKCRIEDDIVCLPATKFCDETTDCVSQVDESNCPNDRSLLNLPPKTPNHCRPPSADLGIWMGLLLQSSVESSYMEGTVLTYGCHKNWMVSGKQLTSVLCMGTGHWNTTPEYICLHKTNYTCAFVCDRPPKCVVASSVCNGHAKCTDKTDERFCPFDGAHMLRPMKVLPTCHPAPLSPVKNSYRLQAGKRVYEVGARISYACNKGYRMVSHQLNLLHIWCKPNGRWSRFPLFQCKIIGCAYLPVHHITNAVIVEGENMPFLPNHKLVYSCKHQLLLSGAMQSTVKCAASDHTDIATWTPNAPDFICISNNYYCLFKCYVAWPPHLVCILANQLCNGQRDCNSGLDEISCPTERHKLLLPVDAPQPCYTPVTPNIRNGVMVSPIKNRYVLGEYVKYGCIKSHMVSGSQIVSMQCLRSGKWDKKPRYICLHMDNYHCSFKCREICLNPLQVCNSQVDCHDGSDEENCPAMGPNSVAVIPRPGKKMCRRSPPLHISNSRILSKSNHIAFYENEMVQYGCQPGYKLTKNKTDRVSCNETGFWNQLPEFECELYSCTRRLRKIPHSVVLTSDVPVYREGDEALMGCNIGYMPSGRLQRRIVCGAEGGGGLAKQDLSCFKGK
>Msti53189.Bri_43048_c
SGWLQRRMVCGAEGEWSLPKLDFVCLKMDYYCVLMCRIRNVTRCLSGDKFCDGMLHCQDNEDESSCPLDGSAPQLPPYTHSRCPRIQKIRPRIMNSHSVLIEGGSFDGHHDILSYSCWPPYMVSGLEHTLVTCLKTGVWSEVPSFLCVHSTDYWHAFECSVGYYISANRICNGVCNCPNNCVDEHSCPTDPDIPIKRPEYFPIVCRAPPVAFIEKSMWTSPLNKTRPFYRGDVVYYICERDYVISTGYNVVIVCKANGMWNQTEFNYTCQPKTCPDPPKIDVLHGCIEEGESGPYVIGHELLYGCVEGFIASGAGVRSMTCDTSRQWNITKLEYICIHDEYTCVLRCKHPNEETNSSLEYEVKHPCITADKLCDSVDDCEDGVDESSCPYDKSRPALPEPPTCKFPNTTINNSLLVSTKYQDFYKYKTKLHYKCKKGLTIFGARIKTITCGINCEWVGNLSFLCVNKSNPDCWIWCGPSCVPSTLVCNDKTDCFDNSDEEYCGNVTQGCKQPPKPPLEGYVDGNATNTTNQTTYPLNSEVKYACRAPYTINNTEGSKSKCSGQFKWTPINFTCQQPQNTSCEHPPKPGAPNGKILTSLTNDQKFKTSESVEYGCQDGFHSKEGPQKVTCGKNGTWDALKPYNCDKDKQHKATAPKIRCTAPRISGAGIVLPLTKRFHVGQMMVATCQKNYKRSGNDAAVCKKSGKWNKKINITCTCKSFGCDKGRTCIENKSLCDGKKDCKDAADEDSSCKDLKPEQAVHKGTHFALKKPEPPPKAKPHSGGSLTALGAAKHKKPKKSRGPSGSMSLSQGNAAPADGPSGGSLQFLVPGGDTEYIPLSNADENGPDVQLV
>Msti181703.Tri_161305
IGSMPSVRLQRRMVCGAEGEWSLPKLDFVCLKMDYYCVLMCRIRNVTRCLSGDKFCDGMLHCQDNEDESSCPLDGSAPQLPPYTHSRCPRIQKIRPRIMNSHSVLIEGGSFDGHHDILSYSCWPPYMVSGLEHTLVTCLKTGVWSEVPSFLCVHSTDYWHAFECSVGYYISANRICNGVCNCPNNCVDEHSCPTDPDIPIKRPEYFPIVCRAPPVAFIEKSMWTSPLNKTRPFYRGDVVYYICERDYVISTGYNVVIVCKANGMWNQTEFNYTCQPKTCPDPPKIDVLHGCIEEGESGPYVIGHELLYGCVEGFIASGAGVRSMTCDTSRQWNITKLEYICIHDEYTCVLRCKHPNEETNSSLEYEVKHPCITADKLCDSVDDCEDGVDESSCPYDKSRPALPEPPTCKFPNTTINNSLLVSTKYQDFYKYKTKLHYKCKKGLTIFGARIKTITCGINCEWVGNLSFLCVNKSNPDCWIWCGPSCVPSTLVCNDKTDCFDNSDEEYCGNVTQGCKQPPKPPLEGYVDGNATNTTNQTTYPLNSEVKYACRAPYTINNTEGSKSKCSGQFKWTPINFTCQQPQNTSCEHPPKPGAPNGKILTSLTNDQKFKTSESVEYGCQDGFHSKEGPQKVTCGKNGTWDALKPYNCDKDKQHKATAPKIRCTAPRISGAGIVLPLTKRFHVGQMMVATCQKNYKRSGNDAAVCKKSGKWNKKINITCTCKSFGCDKGRTCIENKSLCDGKKDCKDAADEDSSCKDLKPEQAVHKGTHFALKKPEPPPKAKPHSGGSLTALGAAKHKKPKKSRGPSGSMSLSQGNAAPADGPRGGSP
>Msti10247.Bri_5033
MNRYAVLAISGVLVILSVMATVVRSQGCENEHATISPLFGNMLGGTDVSTTSKCLSEFLHINKSIEYGVACAYSTNNAASVPMNSYMEGGYAHCIIPTTYHIGTMNISVLVTGDGIHVAYHVSYVIVDPFGGESAIKRLNPLSDVWMLPNRVVQIEWEPLLLGNRDETLDLQLWSYTETDKGVQWSFRSTIKAGLRNKGVFTWKTETISSSHDFGALRLIVSENSNLAKDLTIKCLWSDPHALAWQLGQDFKIDRQGVAKDTCQQWYLKSSDDMDFINDLTECPCTSDQAYADSAHFQVDANCNGGYEKVEGMIDCMLRREAYVCYISTFAGKSGGGQRCCYKQDGNLLLVEDSASGGNPNRAHPWGSPPYNIPNHVPGLSNWVKDVIPYFYCCLWSDNCKVFLSLRPSSNCMSYKPPKLAAVYGDPHIKTFDNLDYTFNGFGEYTLSRSDKTGDMFQIQGRFVATEPGARATFMRAVAIGNSDSNENSVMATWNDGKIDIFADGLPVPQALPRLDLSLLSIGRPDPEGREVTITTKSQSGVTILATRWSLQVFISINRGGYLHNTYGLAGIYSESPSDDFTPPEGGSLGSGINDQEIHDKFAQEWTISKKTSKFSYPDGQSSATFQRHSFEPFFISDEDIPLPNGVSIEQINNKCGAVKQCAFDYKVTGNSDIAESTLAAYLLTNRFRNATDKMYSCGHLPTPNRGTKSYLGYLSGQTVRFHCETGFTLIGSSNRYCQLNGKWSGFPTSCVHTVIFVAVSLMVIGILLTAVFFVIIYLKRNKKHEYSPDKREKNNLPAEPVQPEFDDSDQGGFQEWERKPSMESLNDLRSFEMLNAGDCLDDDVEPNTKFNLDQPGNEYPHEGAEIPELRMSSGGAMYSRPKEKPESWV
>Msti173208.Tri_145104
GTKSYLGSLSGQTVRFHCETGFTLIGSSNRYCQLNGKWSGFPTSCVHTVIFVAVSLMVIGILLTAVFFVIIYLKRNKKHEYSPDKREKNNLPAEPVQPEFDDSDQGGFQEWERKPSMESLNDLRSFEMLNAGDCLDDDVEPNTKFNLDQPGNEYPHEGAEIPELRMSSGGAMYSRPKEKPESWV
>Msti173212.Tri_145105
GTKSYLGSLSGQTVRFHCETGFTLIGSSNRYCQLNGKWSGFPTSCVHTVIFVAVSLMVIGILLTAVFFVIIYLKRNKKHEYSPDKREKNNLPAEPVQPEFDDSDQGGFQEWERKPSMESLNDLRSFEMLNAGDCLDDDVEPNTKFNLDQPGNEYPHEGAEIPELRMSSGGAMYSRPKEKPESWV
>Msti173219.Tri_145107
GTKSYLGSLSGQTVRFHCETGFTLIGSSNRYCQLNGKWSGFPTSCVHTVIFVAVSLMVIGILLTAVFFVIIYLKRNKKHEYSPDKREKNNLPAEPVQPEFDDSDQGGFQEWERKPSMESLNDLRSFEMLNAGDCLDDDVEPNTKFNLDQPGNEYPHEGAEIPELRMSSGGAMYSRPKEKPESWV
>Xboc180506.Tri_103900
MIGVRDGWGFLTLTILLSLSGDAVTAGRAGPGLPVRDFYPYGPSANDSTLAIRDDASSGEIALQTSFPFFNTLHHSIYVIDDGYLSFHHTGPLSVEPMPLGAESSHMVAPFWADVDIRRGGHIYYRETNAPMILEQASVDIRSVFVDHDQFRPIWCFIATWDEVAFYGAESLLGENSTKLPVPTNSFQTVLITDGSISFAIFNYHSIVWTTSTMQKGDEFTGLGGTAAQAGFNAGDGTRFYTLPGSSTGRIVDIDNSTNVDKFGQWIFQLNQDMIRPAGCNVDGSLTMYPPSGIMYGGDEILISGPCFNDDDNVYCQIGHATPVQGWVIDKFKATCVIPEVHQSGQFLLSISTDGGISYRHSGYFYIDDPEVSKPTITRLRPEYWINKDRIMTIGWNKKLIRSRFVNIHVFGYIHSQGQYTLRNIMTIAMAVSNYGLFSFKAESVNVLQDAHQYDFGIIRITAHVEQNQPIEDLGAVLSQRALWSNVHSLAWYQLHYFGSDFAVRSAAQCLDWYNDEDMLTDVSAGLPPCPCTLDQALVDVATFTDDPECDSNDESTSFSCSLFHPGAHHCVRSQFPIDSGAGQQCCYDDRGNLLLVDDTPGGGRVQRSHPHGSSVYAPYISHFAIDLVPYLQCCVFSGQCSAYFQKRPSDDCSNYHPPKPAILTGDPHVFTLDGFSYIFNGIGEFTLMTIDGIFMLQGRTEQVDDSEASGDTVRKASVFTAVAMQAVDSDVIQVELSQLNQVKVLINGVQLDTNYFTQRLFKGGSINITNAVVSTTFERGISVEVTATEDFLSILPTLSSIYRGGTRGLLGNWNGQKNDDFITPDGHTLSDITDPYEIHFRFGILWEITSEESLFTYPYMKTYSDYRMTEFVPTFPLDLAPDPDIAALCDVYEQCVFDISTTGKISIGLGSRRAIEDFNRRVKNARAIKSCGYLTPPEDGFKNGTVYTQGSQVLLTCDDGFRMTSDSVLTCRDDGTWDFPPEAVSCQRLMSGPDMELILMIAGICSLALLLFAVCVLIYCKCKFWYRKRARQKKKEVEKPVSDVLSLKEVTVIESRESYV
>Xboc4808.Bri_2270_c0_
MAAREYIRAIGVLLCLGVLAGFVRAEDEELNLTFSPNHGSMLGGAELLVIRPQNWADMTVDDVICRFDDVILVRGKFENNMVYCVSPTLFKIGAIKAELSINAGLTYTYTGYYVAVLHERTDPGVIRLNTDEARWTKPGSYVHFQWDSTKLADTHVNIEVIGYEENEAAGTVALTYWQRLPGGTRISNSGFFELKADPNEDAPFDIGLIRIVPHQLDVSEGELGVVALWSDVHMLAYLQTEYFIYNRGYYSEQKCKAWYSSDGDKPDFMGGLEKCPCTLEQMLVDTMRYQPDIDCNINGDQSCPKNTGAVHCARAIFVGSDGGGQQCCYGDDHELFMNDNSIYGGRPDRAHVWGTNPMAGPGLVPTLSHWVSDEAPWYYCCHWSSECWRYTALRQSGDCYGYTSPGHGAGFGDPHFKTFDGLGYTMNGRGEFYVMRSQDRKFSIQGRMETFETLEGEEANATMFTALAAKAENSDTVEIRVDLANDGKSVVLVNGKVLKFESGVSWLDMTGVSVSSEDDYTYNLMFKDGVAIATRSSQYGLNFRVSIHPDTYWENTLGLLGLWNADPQDDFSLDDGTRVSTNAAGDTIYLRFGLSWMTGEDDSIFSYDLGTSHHFYYYPDYDPVFDTPVGFNVSQLDLMKCNGYDECVYDVMITRDLNIAEYTAQALLDYDEAVADSKEVVSCPYIPRPVGGTKEGSSFLPGATVKFTCDDEHIMYGSSGRTCMGDGGWTGSSTYCISKLTAAAIVGIVIALLIFIFLIVVLIVFLIKKRNKSRKGSGEQSATYEKTEGGGDVTLETQPEVKMADPEAAETMA
>Xboc128249.Tri_35195_
MAAREYIRAIGVLLCLGVLAGFVRAEDEELNLTFSPNHGSMLGGAELLVIRPQNWADMTVGDVICRFDDVILVRGKFENNMVYCVSPTLFKIGAIKAELSINAGLTYTYTGYYVAVLHERTDPGVIRLNTDEARWTKPGSYVHFQWDSTKLADTHVNIEVIGYEENEAAGTVALTYWQRLPGGTRISNSGFFELKADPNEDAPFDIGLIRIVPHQLDVSEGELGVVALWSDVHMLAYLQTEYFIYNRGYYSEQKCKAWYSSDGDKPDFMGGLEKCPCTLEQMLVDTMRYQPDIDCNINGDQSCPKNTGAVHCARAIFVGSDGGGQQCCYGDDHELFMNDNSIYGGRPDRAHVWGTNPMAGPGLVPTLSHWVSDEAPWYYCCHWSSECWRYTALRQSGDCYGYTSPGHGAGFGDPHFKTFDGLGYTMNGRGEFYVMRSQDRKFSIQGRMETFETLEGEEANATMFTALAAKAENSDTVEIRVDLANDGKSVVLVNGKVLKFESGVSWLDMTGVSVSSEDDYTYNLMFKDGVAIATRSSQYGLNFRVSIHPDTYWENTLGLLGLWNADPQDDFSLDDGTRVSTNAAGDTIYLRFGLSWMTGEDDSIFSYDLGTSHHFYYYPDYDPVFDTPVGFNVSQLDLMKCNGYDECVYDVMITRDLNIAEYTAQALLDYDEAVADSKEVVSCPYIPRPVGGTKEGSSFLPGATVKFTCDDEHIMYGSSGRTCMGDGGWTGSSTYCISKLTAAAIVGIVIALLIFIFLIVVLIVFLIKKRDMLKHGHYDLADVGADGGADTADNSVIGIVDFDTGIRRSYSETQI
