# Supplementary material for: Absence of conserved immune signalling pathways and increased pathogen susceptibility associated to photosymbiosis in acoels
Source: BMC Biol. 2026 Jan 23;24:25. doi: 10.1186/s12915-026-02506-w (PMC12849515; doi:10.1186/s12915-026-02506-w)
Supplement: Supplementary file 17 — Additional File 17: Data S11 – Xenacoelomorpha candidate MyD88. [file 12915_2026_2506_MOESM17_ESM.fasta]

>Nwestbladi.gene_models.jg15383.t1
MTNAPKWSRDLTKLMNPKCGNDWRLLSTRLGYSNDDIRGWAQQNDPCMAMLSEWYATHKTSEANHGVLTSLIEMNRVDGAQIVENAMKAVEGVVEDEDFAYPSPPPIFLSYQWGVQEEVKLLKQHLNKAGYECWMDIGQMGGGDKLFSKIDNGIRSAKGIEGPEIVGPEIEDQEIPIGCREIQIDGRTSLILLFCLHPSRRSPSTSS*
>Nwestbladi.gene_models.jg11288.t1
MMRFHQVHGKNAVVSEDGCEVERFDTFCHGICFTQTPIPVDTRVAISISKNFTNWSGALRLGFTSVDPVTWQWKELPRYAVPDLTNMSGYWAKSISEQHAAVGNQIDFHYDGFGKAHYSVNNESQGLLVPEPIPDSRSLKLWGLVDVYGNTAGVRFVQPTEIPREILARGPEAWTAFRAAMRGGTRPMYRTRLMLVGQERAGKTSLKKSLTGQQFDANEDSTDGIDTAFSCDIYVSRCEDWKLTVNDSVVDPSNKSSDNFDEEYEKSLAINIALEILKNRNKLEDASPTVADSDNIGNVPSGEGLTESHGDGRDVIDDSPPFYNSVETADTLRSIPDSIAALVESLLQTADNDAALRVELERQNSTDERRSVELNIWDFAGQSVYYTTHQVFLTYRAVYLLVFDLTKHLDEPAVSVVRTGVDSVTQPGVDRVELANNEMTNIEFLDFWLSNIYAFAAERHDIEGSQRTLSPPVFLVGTHAAGVPGDESQRAVAIESIFARIREYIKGKPYIGHVVHRYYAVENCNRGVDEEKEVERLRKHIEEAVLGESYMGEQMPLQWLKFERSLSEWVQRGINYISVEKLGAMIADQGMIVDREQLETMLNFYHDLGSIVYFGGSGAIDAALGETVIIRPQWLIDVFRKVITVRDVDDQWSSLIGSWDRLDRSGVLDDRLIDHMWREFIEQKVYLVGLMERFDLLVERLPPRRVFDSGRWDVSYVVPSRLRPAPLDEIQRLCAPGPEDVVFFLLFHGFLPDGLFHRLLIRAVRWSQDLGGREPTLYHRRARLYLDDQHDLYLEMAPKALSRIKVVVLRVRSYGTESESDSVEEASPLPQPSDQPAKEVVAKVRNFIDSTLADLREIWMKHIMFEAAVRCPCGRPCPSHGVKRCDEEGCFHFLNLDECVSNKLVLCEHTRVKSNSFRRWFPEPRIIPLPLISPTPTDGDTPVWLTAAAKLLSLEPDDWTTLGLRLGYRAMRLDSFRDDDNPGVALLSDWILSSGNQQLSLDMLVSSLDGIGRQDVVDLLQKGRTDTQGRRPPPVFISYQWEVQDEVRVLRDRLESYGFRCWMDIGQMGGGDLLYQKIDEGIRQCRVVIACVTPKYLVSSNCCKEVTLADLLHKLIVPIVLRPVDWPPAGCLSLTFSQYLYVDFCGTGGHGGSGLHADMDRKYNDVAERISRHVQPEAPVRVLNVGGAGGSGDAPQTVDLVLAPIAEPSPPAEHPPVTTAAPTRPPGGEVVPQPLRFPRPSLDSLTHSPPSHNSPVETVDVRKCAICNIL*
>Nwestbladi.gene_models.jg7453.t1
VSALDSRIYRQEVLYSVVVEDVQEIQQRLLHIEPITKQLIPEWCQKVASWLTQYGDWSLVASQLGQTKYDIEIWRHSKDPVMSFLCDWMITNKGRRSIESLQQSLTTLGYVDCVAYITQGVGLGAKTECTDNSSDTGEIYISYDTAHESRLDLIKSYLENQKFKCASRNIMDGTNDNDRYADIRRKLEAAKVVIALCTKNYSTNLLCIKELNMSVLLNIGIIPVVIGTMTWPLTGAMGLMLSELLYARLTDESGSSVQSRFRNENFWADEQMFQVVEQIRVYINSSPEDKIMPSSVTSIKGEKITHHDHYDVFISYQWSSQLLVRKIYDNLTQNGLTCWLDVKVMLPGCSLYEMLQQGLKASTVVLSCVTRDYLTSSNCRREVYYANRLGLPIIVAKFSNNPSDFKGWWPPKPPFDMVYENLPIVTIQTGTKQQMKRLYDVLHGIIKSKQRKDVSKSVASRKGSSQKTIGQKSAGNTKGTHVWKELNVTGANIEKHKDNGAVRKQTQPPGVEQKPLHGRHTGRRGDVGKTPRNIAKNSQSVDYSNIHKY*
>Msti173796.Tri_146172
MCICCAGILTEPLLNHMWKDIIGQKKALLALMERFDLLCERHPPSNKHRRGDLPDDLPRSFYVPSRLKPANHQVVGTPSKKDAIFFLDFNGYLPDGLFNRLAVRAVKWAQERGGEEPVLYHRKLRVYIDDEHDLLLEMTSISKARIRVSVLRLFIKGVQNVADVSAPRPEAVASVRHFLETTVLDFKHFWIKNVQFSVVVACPCLDDDEQNLDSDIHVVKLDDCLRKDVIQCGINRLSTKRYKLWFPSEEEGKQQVVRRNILPSWVISAAEKLGDFWMQLAERLDFPTSELKLIADDENPPGCLLARWINENGNTIYAVNQLVDELQAMGLNDVAELLEQREGKDKAKEVFISYNWGIRDRVLAMTRHLEKLGYSCWLDRGQLGGGDILNAEIDKGISNCKVFIGCMTKKYLGSVYCVKEMSLAFCRQKIILPIKFESLSCHNCPIENWPPKGELSLPLTGSVYIDMCPSTTRKGSHSPDNYDQLLEKISLIIGYFDEKDKLVQTRQGRQPASGRLQDEDERHSHNIPHNVMQRRLQIDYKRAEKKSTCCILL
>Msti149202.Tri_84502_
MQFHTVHGNNARVSKDGSTVKRKNTFCHGICFSKEPVGLGQRVTIEITETCSDWSGALRIGFTTNDPSTWEGKELPRYAVPDLTNHLEGYWAVSIPESSTIVGNQIMFVCDSTGKCHYYVNNKYIGPVMKSHVPNIGDVRLWALVDVYGFTSGVRFVNDNGLPLEIRSRGPEAMEAFATVKSSGTKPMFRTRLMLVGQNRAGKTSLKKSLTGQCFDKDEQSTDGIDTEYMCDINVTTTKGWDVNLGAALKTAVSIDGMTNLEDEYDYALAKNIVLELLRAKEKPKEAIAHPVDTVADGATKPKSDESDNENLSTRDDHLANGSSSNVDDNVLEETLAQRSIDKVPEKVASIVNELLNNGSDDDILSKLDNEKSNRDNLILHIWDFAGQNIYYTTHQVFLTYRAVYIIVFDLTQDLYSYARTMVRTGNTDDEWVDSEMTNLDFIDFWLNNIFTFVAQNTDPELSDSRTLSPPVFIVGTHKQSLDPDPQIQVDLSLSKIKVIREHLRDKPYYGHVVNSFYFVENGVPEFGEVDPEIVKLRRHIEEVTLKEPYMGEHIPLQWLKFESLVAEMLVKEIYFISYNKLKDLLEKNDVADNDDVHLTTMLTFYHDLGKIIFFGSIQVSDARLHEIVILKPQWLINVFKKVITINDVDSQWSRFSQSWHTLDQHGILDDCLIDHMWRDILPQKEFLLGLMEKFDLLCERLPPKNLSESNNWPKSYFVPARLKSCTDVNRLYVSTPNDVVFYLKLDRFLPEGFFNRLLSRAVRWSQELGGREPSLYHRKARLFLDDYHDCVLEMESTTPSRIRVTILRVDYDSEDTDDSSNELPVKRNKGTSNPESVAKVRNFLESTMCDLKEIWVKNISYETVVECPCPKLCQKHSLSNCNDNDCMHFLNLDECLARKFVLCQHTRVKTTPFKRWFPQFDKPKFSLPVITPTMKQEELPLWIKAAAKLLSLDPKDAMLLGWCALGRNLGYKEAKLDVFHDEENSALSLLSDWILSSGNQRLSIDMLVSCLGELHREDVIEIIRDGQEHETQHPSVFISYQWDIQDEVRVMRDHLEQSGYSCWMDIGQMGGGDHLYQKIDEGIRNCKVMIACITPKYVSSHNCVKEVTLADLVKRSIIPVVFKKVRWPPPGPLSLLFSPLIFISLNEAGGDGGAGVHSGRGGK
>Msti149203.Tri_84503_
MQFHTVHGNNARVSKDGSTVKRKNTFCHGICFSKEPVGLGQRVTIEITETCSDWSGALRIGFTTNDPSTWEGKELPRYAVPDLTNHLEGYWAVSIPESSTIVGNQIMFVCDSTGKCHYYVNNKYIGPVMKSHVPNIGDVRLWALVDVYGFTSGVRFVNDNGLPLEIRSRGPEAMEAFATVKSSGTKPMFRTRLMLVGQNRAGKTSLKKSLTGQCFDKDEQSTDGIDTEYMCDINVTTTKGWDVNLGAALKTAVSIDGMTNLEDEYDYALAKNIVLELLRAKEKPKEAIAHPVDTVADGATKPKSDESDNENLSTRDDHLANGSSSNVDDNVLEETLAQRSIDKVPEKVASIVNELLNNGSDDDILSKLDNEKSNRDNLILHIWDFAGQNIYYTTHQVFLTYRAVYIIVFDLTQDLYSYARTMVRTGNTDDEWVDSEMTNLDFIDFWLNNIFTFVAQNTDPELSDSRTLSPPVFIVGTHKQSLDPDPQIQVDLSLSKIKVIREHLRDKPYYGHVVNSFYFVENGVPEFGEVDPEIVKLRRHIEEVTLKEPYMGEHIPLQWLKFESLVAEMLVKEIYFISYNKLKDLLEKNDVADNDDVHLTTMLTFYHDLGKIIFFGSIQVSDARLHEIVILKPQWLINVFKKVITINDVDSQWSRFSQSWHTLDQHGILDDCLIDHMWRDILPQKEFLLGLMEKFDLLCERLPPKNLSESNNWPKSYFVPARLKSCTDVNRLYVSTPNDVVFYLKLDRFLPEGFFNRLLSRAVRWSQELGGREPSLYHRKARLFLDDYHDCVLEMESTTPSRIRVTILRVDYDSEDTDDSSNELPVKRNKGTSNPESVAKVRNFLESTMCDLKEIWVKNISYETVVECPCPKLCQKHSLSNCNDNDCMHFLNLDECLARKFVLCQHTRVKTTPFKRWFPQFDKPKFSLPVITPTMKQEELPLWIKAAAKLLSLDPKDAMLLGWCALGRNLGYKEAKLDVFHDEENSALSLLSDWILSSGNQRLSIDMLVSCLGELHREDVIEIIRDGQEHETQHPSVFISYQWDIQDEVRVMRDHLEQSGYSCWMDIGQMGGGDHLYQKIDEGIRNCKVMIACITPKYVSSHNCVKEVTLADLVKRSIIPVVFKKVRWPPPGPLSLLFSPLIFISLNEAGGHGGSGIHADRADKYNDIVQRLGFHCEPVTPIRIVDGTELKVVSKVDSPPPQPSETQPISAHFVASATDNRNQERQVFESHTPVERVNVSKCTVCALL
>Msti173811.Tri_146177
MYRARLAFSRSFTLHSQAALEGTKAIYRTRLMLVGQDRAGKTSLKKALTGRSFDAHEISTNGIDAEDCCEIDVENWSAWNKSFVSQSPEELNMEYYRRIAAEVARELLQRKREFDERQEKENNKNKPVTEASELVTVHPADGVKPATDEDVLSDSNAESLDEEADTVKEQITDEIESPMKNKDIKRVLADTNLSMEEIMADPSVQKMPKQVKQLIADIMDGNVEEEDTADEAKVILSIWDFAGQSVYYTTHQVFLTYRAIYVIVFNLEDDLDALARTLIRRGEGDDESPDSEFADHEMTNLEFIDFWMKSIYAFAASDDQLQGGNVAVPPVFIVGTHRGALSQDLREQYETANLKFKTIMRHIGDRPYVKHLVPKFYAVENYGSDSEIDTLRLDIQRFASAQPYMGELMPLKWLQFEARLSELVLNNVTHLPLEKVETIARTLGVNDEHVKTMLHFYHDLGNIIYYGSIGSEDLQGTVILQPQWLIDVFKKIITIADVDSLWMALTYEYDLLERRGILTEPLLNHMWKDIIGQKKALLALMERFDLLCERHPPSNKHRRGDLPDDLPRSFYVPSRLKPANHQVVGTPSKKDAIFFLDFNGYLPDGLFNRLAVRAVKWAQERGGEEPVLYHRKLRVYIDDEHDLLLEMTSISKARIRVSVLRLFIKGVQNVADVSAPRPEAVASVRHFLETTVLDFKHFWIKNVQFSVVVACPCLDDDEQNLDSDIHVVKLDDCLRKDVIQCGINRLSTKRYKLWFPSEEEGKQQVVRRNILPSWVISAAEKLGDFWMQLAERLDFPTSELKLIADDENPPGCLLARWINENGNTIYAVNQLVDELQAMGLNDVAELLEQREGKDKAKEVFISYNWGIRDRVLAMTRHLEKLGYSCWLDRGQLGGGDILNAEIDKGISNCKVFIGCMTKKYLGSVYCVKEMSLAFCRQKIILPIKFESLSCHNCPIENWPPKGELSLPLTGSVYIDMCPSTTRKGSHSPDNYDQLLEKISLIIGYFDEKDKLVQTRQGRQPASGRLQDEDERHSHNIPHNVMQRRLQIDYKRAEKKSTCCILL
>Xboc149911.Tri_65370_
ISRPVFCSHYKFDLGEVDCSIFGYTLQLIVPYVNQLHGNLSSVNRALILHLFYNLAPDCPEAFDDQRKLDTYLNIFHSEPYMCMFVIGIVMYVGGISEETAKWALEVSFRELRSTESTLKTTILTCVNTLKPQYQHLLVDYKPVLIEMQTDPSPGMKEMCTHILDTIEGRTLQNLSNAVTTQQDDMIELDTRVMQTDTAVTAVKQRVTEQSGDIAELHQDVTRHDKQIDTIGENIKVIETQVDDIDKKTVHNAPTWSRDVSVLLNPESDVDWRLLAVRLNYNVDDIRAWAMTPDPTMSLLAEWYTTHKSSNATYAIAKCLRDMGRKDALSIIEEALKDVEDIMLPPGPETSGDRPPVFISYQWDNQVEANAVRQHIEMAGFSCWMDTVETGGGEGRNKKIAEGLRVAEVVVCVISESYTICETCMNEVNLANLLNKPLVPLLMDAMEWPPSGPLGMLFSQLLYIDFIPLKQEVSSTGGQFWSCDSFHQLLGQISYYTVPDYSRVQKEYENWLPKLESSNTPPEIIPQVFISYQWDRQADIIKLYEKLSSLGYCCWLDIRQMGGGDPLYTTIDKGIRNAKVVVSCVTHKYTKSENCRREISLADCLKKPLLPIVIDTLDWPPEGPMGLVFAQMLYVDFVPELSSGLWTGNAFDQLTKRLKDHTANPAENIEPCSRPLESEAVIPLQDPMDQKKTSFCGLL
>Xboc149908.Tri_65368_
SSDLTHNTASLATLNSLYLQCFEKIDARLGDIMDRFDDFSDAEQSMVVTLLGTIEKRNVKLIVPYVNQLHGNLSSVNRALILHLFYNLAPDCPEAFDDQRKLDTYLNIFHSEPYMCMFVIGIVMYVGGISEETAKWALEVSFRELRSTESTLKTTILTCVNTLKPQYQHLLVDYKPVLIEMQTDPSPGMKEMCTHILDTIEGRTLQNLSNAVTTQQDDMIELDTRVMQTDTAVTAVKQRVTEQSGDIAELHQDVTRHDKQIDTIGENIKVIETQVDDIDKKTVHNAPTWSRDVSVLLNPESDVDWRLLAVRLNYNVDDIRAWAMTPDPTMSLLAEWYTTHKSSNATYAIAKCLRDMGRKDALSIIEEALKDVEDIMLPPGPETSGDRPPVFISYQWDNQVEANAVRQHIEMAGFSCWMDTVETGGGEGRNKKIAEGLRVAEVVVCVISESYTICETCMNEVNLANLLNKPLVPLLMDAMEWPPSGPLGMLFSQLLYIDFIPLKQEVSSTGGQFWSCDSFHQLLGQISYYTVPDYSRVQKEYENWLPKLESSNTPPEIIPQVFISYQWDRQADIIKLYEKLSSLGYCCWLDIRQMGGGDPLYTTIDKGIRNAKVVVSCVTHKYTKSENCRREISLADCLKKPLLPIVIDTLDWPPEGPMGLVFAQMLYVDFVPELSSGLWTGNAFDQLTKRLKDHTANPAENIEPCSRPLESEAVIPLQDPMDQKKTSFCGLL
>Xboc33282.Bri_17633_c
KIETFIELDGFPWKDNHAGGLVHNPIASILDYINDNRCASKYVDVISHTFAAVLKHDITEEFEGCLNHLKFFLMKVMGFLLRNATKANVVVPFLPYCIDILVRNDDTDVTSMCQPLLHQIATTDNVPLVPYIDQIISCILDQNMFDLFSTLNSLYLQCFEKIDARLGDIMDRFDDFSDAEQSMVVTLLGTIEKRNVKLIVPYVNQLHGNLSSVNRALILHLFYNLAPDCPEAFDDQRKLDTYLNIFHSEPYMCMFVIGIVMYVGGISEETAKWALEVSFRELRSTESTLKTTILTCVNTLKPQYQHLLVDYKPVLIEMQTDPSPGMKEMCTHILDTIEGRTLQNLSNAVTTQQDDMIELDTRVMQTDTAVTAVKQRVTEQSGDIAELHQDVTRHDKQIDTIGENIKVIETQVDDIDKKTVHNAPTWSRDVSVLLNPESDVDWRLLAVRLNYNVDDIRAWAMTPDPTMSLLAEWYTTHKSSNATYAIAKCLRDMGRKDALSIIEEALKDVEDIMFPPGPETSGDRPPVFISYQWDNQVEANAVRQHIEMAGFSCWMDTVETGGGEGRNKKIAEGLRVAEVVVCVISESYTICETCMNEVNLANLLNKPLVPLLMDAMEWPPSGPLGMLFSQLLYIDFIPLKQEVSSTGGQFWSCDSFHQLLGQISYYTVPDYSRVQKEYENWLPKLESSNTPPEIIPQVFISYQWDRQADIIKLYEKLSSLGYCCWLDIRQMGGGDPLYTTIDKGIRNAKVVVSCVTHKYTKSENCRREISLADCLKKPLLPIVIDTLDWPPEGPMGLVFAQMLYVDFVPELSSGLWTGNAFDQLTKRLKDHTANPAENIEPCSRPLESEAVIPLQDPMDQKKTSFCGLL
>Xboc149112.Tri_63853_
MLYFHDVHGSAIELSPDKTEAHRAKGFCNGVTFSCTPVSASAKICLELGEQVSNWSGSVRVGFTSVNPETLSGEELPRFAVPDLTSRPGFWARAVQGATVKGCRILFHYDTDGRVHVCVNNDYKGVLLSGMDSNNDLWAIVDIYGQTVSVKFVSADETPLEILARGPEAMRAFQQASGYGTLPVFRSRLMIVGQDRAGKTTLRKALTGQTCDSNETSTDGIESHTACNIDIQQPTCWTAVNNLPTTSVPTPSTPSTTSQTLVDDDETAHQQSKEDEYVQAISVNIVKELLGMSLNVEKGHTDSTESEKNVIIKQQFKPSNKSAGSEPTSSQSNYLSTDLASEPLLEGMPERVVSLVSEMLQEANGQNDKWLSQHTDKANNQLTLNIWDFAGQHIYYTTHQVFLTSRAIYILVFDMTTDLEALAVTQVRRSDSNVEWEESEFTNLEFFDFWLNSIHAHAAQNKRSSVDGTSLSPPVFIVGTHRDSLEGNNEQRAKLVEAKLNRLRHYFIGKPYQGHIINKYYAIESFTEDAEDPKLIELRQHIGKVAAQEPYMGEQMPIKWLKFEQAITSRVEEGINHLPLDTVSQLALDLGIENQDGLITMLNFYHDLGCIVYYGGCGSYDANLGNVVILNPQWLIDVFKLVITIRDIDEQWSQYLDSWLKLDNYGILEERLINHMWRDILDQKPTLISLMSKFDLLCERSSHKQSIDNTDRQCRSFYVPSRLRPCPETKQLTAAGPNDITFYLLFHGFLPDGLFHRLLARSVRWCQDQGGKEPNLYHRWARFYIDDEHDLILHMSSARLSRVKVVVLREAVFNDADIDETETSTDKDKQSLPAPKPEIIAKVRNFLDTTLSDLRELWMKRVKFMTAIVCPCTYTCVKHGTMRCGEEECTHFLNLDECLANKVVLCEHRRVKTAQFRKWFPDPIKPDLPAPVTITAQTKTEDLPMWMKAAAKLLNCSSDGSDWCELGKRLGYRSGRLEQIGDDTNPGITLLIDWILKSGNQKVSIEMLISYLQQMQRDDIVEVIENAQECSTTPPVFISYQWDIQDEVKVLRERLEKAGFSCWMDIGQMGGGDLLYERLDRAIRECKVIVSCVTPKYITSTNCNKEITLADLVMRPIVPVMFRKVPWPPPGGMSLAFSQLVYLDLIGVGGHGGAGKHRDLERKYHEVTEQVKRYVEPDSIKMAVDFSKQDGVRESFTEARLSPTALSLATSGPQMTQTESRTQGSLDSGSQLDIDEQPQQSNEVRQVNMSKCVCCIL
>Xboc149109.Tri_63850_
MLYFHDVHGSAIELSPDKTEAHRAKGFCNGVTFSCTPVSASAKICLELGEQVSNWSGSVRVGFTSVNPETLSGEELPRFAVPDLTSRPGFWARAVQGATVKGCRILFHYDTDGRVHVCVNNDYKGVLLSGMDSNNDLWAIVDIYGQTVSVKFVSADETPLEILARGPEAMRAFQQASGYGTLPVFRSRLMIVGQDRAGKTTLRKALTGQTCDSNETSTDGIESHTACNIDIQQPTCWTAVNNLPTTSVPTPSTPSTTSQTLVDDDETAHQQSKEDEYVQAISVNIVKELLGMSLNVEKGHTDSTESEKNVIIKQQFKPSNKSAGSEPTSSQSNYLSTDLASEPLLEGMPERVVSLVSEMLQEANGQNDKWLSQHTDKANNQLTLNIWDFAGQHIYYTTHQVFLTSRAIYILVFDMTTDLEALAVTQVRRSDSNVEWEESEFTNLEFFDFWLNSIHAHAAQNKRSSVDGTSLSPPVFIVGTHRDSLEGNNEQRAKLVEAKLNRLRHYFIGKPYQGHIINKYYAIESFTEDAEDPKLIELRQHIGKVAAQEPYMGEQMPIKWLKFEQAITSRVEEGINHLPLDTVSQLALDLGIENQDGLITMLNFYHDLGCIVYYGGCGSYDANLGNVVILNPQWLIDVFKLVITIRDIDEQWSQYLDSWLKLDNYGILEERLINHMWRDILDQKPTLISLMSKFDLLCERSSHKQSIDNTDRQCRSFYVPSRLRPCPETKQLTAAGPNDITFYLLFHGFLPDGLFHRLLARSVRWCQDQGGKEPNLYHRWARFYIDDEHDLILHMSSARLSRVKVVVLREAVFNDADIDETETSTDKDKQSLPAPKPEIIAKVRNFLDTTLSDLRELWMKRVKFMTAIVCPCTYTCVKHGTMRCGEEECTHFLNLDECLANKVVLCEHRRVKTAQFRKWFPDPIKPDLPAPVTITAQTKTEDLPMWMKAAAKLLNCSSDGSDWCELGKRLGYRSGRLEQIGDDTNPGITLLIDWILKSGNQKVSIEMLISYLQQMQRDDIVEVIENAQECSTTPPVFISYQWDIQDEVKVLRERLEKAGFSCWMDIGQMGGGDLLYERLDRAIRECKVCIGVDGHTRVISTIIISMFEQVIVSCVTPKYITSTNCNKEITLADLVMRPIVPVMFRKVPWPPPGGMSLAFSQLVYLDLIGVGGHGGAGKHRDLERKYHEVTEQVKRYVEPDSIKMAVDFSKQDGVRESFTEARLSPTALSLATSGPQMTQTESRTQGSLDSGSQLDIDEQPQQSNEVRQVNMSKCVCCIL
