# Supplementary material for: Absence of conserved immune signalling pathways and increased pathogen susceptibility associated to photosymbiosis in acoels
Source: BMC Biol. 2026 Jan 23;24:25. doi: 10.1186/s12915-026-02506-w (PMC12849515; doi:10.1186/s12915-026-02506-w)
Supplement: Supplementary file 18 — Additional File 18: Data S12 – Metazoa MyD88 and outgroups. [file 12915_2026_2506_MOESM18_ESM.fasta]

>Acropora_digitifera_XP_01575
MESSRRKRFTTRIKESLKRTPKNEGRKMPKQNLPEFPVQSQNPELTRVDLTSVEETSPRDTQAREAEVEMVTSNEKLMKHLPPEGKKTLVELLQPLNQFGKDYRGLADSLGFNRQFIDWLGSTNEPVVRLLTHIESIKITEVISHLEKMGRQDAAEDLHQFEELTHSPGELEEHRRRIGDTEDRPTTHKRYDAFVCFAAQDKQFLKKLVTTMEAQPYNLRLCYTERDFLGGGCYLENAALVIEQMCKKFVVLLSKNYDGSDGAVYESQIAITLEPGAQQQRIIPILLEDEYRKTIPKPMAHLTYLDYPRWQENIPKFWEKLAVSLGWNQSQTSCRTVLPSSNLCIRCTPSRRPSKFIFGVRFRFGKKKKKEIMLKRT
>Crassostrea_gigas_NP_0012922
MSITSEQLIVEGKNVPLHALNMSVRSKLGTYLDPEGFVTGDYSNDYQGLAEVIGFTFQDITNFQRQSKPTQEMLYQWGTRPELSPTVDNLIKHLQPIGRSDDVITECAHLIKKDVDRYKQCHKDITGSKDMIQDPSVSQGPNRPSCDYVPESDKLGLVTIDDVKEKGDTLYYDAFVIYNPVGKDLEFVKELAGKMEAPPYNLKFCIPWRDDLPGGSRYEVSAHMIATRCRRTLVILSSDFLKSAAADFQLKFAHCLSPGARSKKVVPVFSAPCKMPGILRAVSFVDFTNPGLRDWNWPRLNAVLRCPLNPDPRDYMSEAELEELKLNAGVITKRMWYSTGVLTMNFPEESEDNTPYNG
>Daphnia_magna_JAN75502.1_Mye
MASCDNTAHLDGYLSSLRAPTLATLSNMLNPTKVLLSDDGHFRDWRGVAELMGVDMLIIQNVERTSNPFGSLISQAKNLTANKLIEYLEKMDRYDVIDDTITVMENDLYLASRQNISNRTKAEFPQLVTIGDQECYSENGNLVQYDAFVLYAREDQEFVDRVVEKMEGEYGMKLCLKERDFIAGLPFEHQAVTELISNRCRFVLPIFSPNFLNSEDNKFVVNFSEALGIERGCRKIVPCLYQQCVNFSEALGIERGCRKIVPCLYQQCDLPKSVRYYTRLDFTRQNPYWDFWDKMKKSLADPSAPPSERMSKLDALTTESNPEKKDLAQSSPNGDISEKSKYSSKLVPPICPKSNINGELKENKVPQDEAVPQELQTTRETKHWLKKIWKKSKKKSTEKQKVKVLAF
>Dermatophagoides_pteronyssin
MMAYEIDKRLITLAVRDLPLNRRQQLSSYLNVEQILMSECGLARDYRGIAQQLNLSYSEIARLEKLCDPCGSLLNYQQVAELNVFDLFELLVSIGRFDILDDMIPVILDDMANRINREHNQSAQKLVPIQHESIIWYDAYVCYADSDLDFVRRLTEYLESPAVGFRLFVRDRDLMVGNWVYEAFARLIETQCRRMIIVLSPDFFQSHDCKFQSMFAAGLAIEKCQRILIPIIYKRCEEIPSILRLMSKIDMSSMANSIPDWSMKRLIMSIRPEQSSPQHRQIGPPNHHHQSIELNDNNNNDENPSNHQNVLMPLEKSETITIDSSMENNTQIKNNSIISVISNDENSSSTRPLIPNATVTASSSKTAMNSVDKNRSKNWIKTIKKKIKVAL
>Danio_rerio_NP_997979.2_myel
MASKLSIDHEAIPVTALNCSFRKKLGLFLNPTNTVAADWRTVAELMDFTYLEIKNFEKRDCPFEKVLTDWETRPDATVANLLSILEKAERKDVISELKEILDDDCRKYMERQQRKPLQVPVVDSCGPRTQEREGVTLYDDPQGLTPETFDAFICYCQSDIQFVHEMIKQLEHTEYNLKLCVFDRDVLPGTCVWTIASELIEKRCKRMVVVISDDYLDSDACDFQTKFALSLCPGARTKRLIPVVYKSMKRPFPSILRFLTICDYSKPCTQVWFWTRLAKALSLP
>Exaiptasia_diaphana_XP_02089
MSDRTKVSLQEKLVLHMPYEGHIRLAVLLSPETINGNNYKLLAEKLGFTTEEIRNLETKDEPVLELFKDRRCLDLTIACLKSKLLEMERLDVIDDLKTYEEETPTPSEYERMYAERAKARIEEFGDLTVLPXDKKYDAFICYCKRDVLFAKELLSKLEAKPYHLKLCIDYRDILPGGEKLSTVVNVIEERCRKVIVIISKHFSEDVDADFQAKIALSLSPGCKEKRLIPIVYDNRKHVPAILKHITHLDYTNKIAREYFWPNLARSLGYKD
>Gallus_gallus_NP_001026133.3
MATVPVGAGSAPGPEPADLHAVPMVALNYGVRRRLGLYLNPRAATAADWTALAEKLGHDYLEIRRLEALPDPTAALLEEWQSRCPGGATVGQLLELLRQLGRHDVLLELGGSVEEDCKKYLRRKQQEAEQPLQVPAVDSSVPKTSELMGITTRDDPYGHGTEMFDAFICYCQKDLQFVQEMIRELEQTEFKLKLCVFDRDVLPGTCVWSISGELIERRCRRMVVVISDDYLESDECDFQTKFALSLSPGARLKRLIPVKCKTMKNEFPSILRFITICDYTNPCTKKWFWTRLAKSLLLP
>Homo_sapiens_NP_001166038.2_
MAAGGPGAGSAAPVSSTSSLPLAALNMRVRRRLSLFLNVRTQVAADWTALAEEMDFEYLEIRQLETQADPTGRLLDAWQGRPGASVGRLLELLTKLGRDDVLLELGPSIEEDCQKYILKQQQEEAEKPLQVAAVDSSVPRTAELAGITTLDDPLGHMPERFDAFICYCPSDIQFVQEMIRQLEQTNYRLKLCVSDRDVLPGTCVWSIASELIEKRLARRPRGGCRRMVVVVSDDYLQSKECDFQTKFALSLSPGAHQKRLIPIKYKAMKKEFPSILRFITVCDYTNPCTKSWFWTRLAKALSLP
>Lingula_anatina_XP_013416180
MASGMDVAGPPWYSEYREVPVRALNRSVRNILARLLNPPSVVLTDSGFSKDWKGLAELMGFMNDDISNFESMRDSYTLLILKDWEKQKDSMIATLFDYIQQLERYDILEDPTIKTQVENNVKSYLQRQSKEMEIEKPLQDCEVSSAMEYDDMKEDQYKYMTTQDVQTGKAMYYDAFVSYAEEDIGFVKKLISELEKPEYGLKLCVQARDLIPGASTNTVCAKLIEERCTRMVIILSPKFLNSAQCDFQIKFAQSLSPGSRGKKLVPIMYKCCDIPSILRHIAICDYTKQDLQEWFWNRLAMSLKAPGAQLSSQDKTSELDNLFLSMSSSSSSEFSWTQSSSPPTSSDVFPPIYPTTSSASSCAPPAPATSGEVPTAEAGARGVLSLNDIGQIDSDESEPTSDPPKHKKKEKKKKGKPSIFSKFKHSSQSSRSTHC
>Mus_musculus_NP_034981.1_mye
MSAGDPRVGSGSLDSFMFSIPLVALNVGVRRRLSLFLNPRTPVAADWTLLAEEMGFEYLEIRELETRPDPTRSLLDAWQGRSGASVGRLLELLALLDREDILKELKSRIEEDCQKYLGKQQNQESEKPLQVARVESSVPQTKELGGITTLDDPLGQTPELFDAFICYCPNDIEFVQEMIRQLEQTDYRLKLCVSDRDVLPGTCVWSIASELIEKRCRRMVVVVSDDYLQSKECDFQTKFALSLSPGVQQKRLIPIKYKAMKKDFPSILRFITICDYTNPCTKSWFWTRLAKALSLP
>Octopus_bimaculoides_XP_0147
MTNEEESYDKWKKMFNWTETQCDYPLQNILRVSSRKQLARHINIKSEILSHNGQCPDFRGLAELIGFDYLDVKQFEAASDPTSVLLDEWNSTFHTSATMGKLCSYLEYLGRVDCLQDCQKCFQLDMEAYESRYLKEEPLQESTVSQSKIKADDMSVKETDVITTDDVISGTTTYYDAFVCYAKNDLWFVQQMITKLESPPHSLKLCIVDRDVIPGSSKHTINAKLIEDRCKRIVAILSTNFLKSNECDFQIKFAHSLSPGSRQKKLIPLIIEYCTKYPKILHQITPCDFTKGDMHEWAWKRLASAIKAPFDFSDYSSNDSELNELTLKLPLCRSLSIQSKNESTS
>Saccoglossus_kowalevskii_XP_
MAEVGAYGFEEVGEARVPASYFSIPANIIRPKSLLVLCQHMNIPRPGKDWMMLADNMDYSMLEIQTFERSQDPTRSLMNDWGMKGSTIGELLQMLLDLDRYDVFDDLRKPLERDIGKWKIDQKKAQDELDAPIQVNEIHTSTQSVNYPNLPSTDELRGITLRDHASGPPEIFDAYVCACDKDHSFVLEVMKRLEKPPYNLKLCVEFRDLVPGNTYVSATVELIHNRCKRMIIVVSPDFLNSEQCEFQAKVALSFSPGARMKRIVPILLKACEMPPILRHITKCDYTRPDLREWFWQRLFRSLNLR
>Strongylocentrotus_purpuratu
MNFNDLTVKLHLPGDSERDCGAVVLSKRPAADSSNRDTQVCDKSLSCAPAVSALEKATTTLEDGNSGCLE_LMAAEIPEKEPKDENINKIERSMPATGIGWRTTNILSQYLRPPRPGSCDWRDMAEEMGFSYQLHIQNFAL_ESDPVAKVLSAWCTKPGSNVGKLLDIIEKIERHDVLHELPAFLEEDCKRWKRTQAEARDPIQVPEVTGNF_ASSTSDDLRGITLNDSPSGPPEMFDAYVCFAMADLEFVQQLRSQLESEPHNYKLCIDQRDLLPGGSHALV_TAEIIKNRCNKMLVILSPEFLQSPSCDFQTKFAVSLEPGARKRRIIPILVKPCDLPLIIRHITLCDFTKQ_DLRPWLWDRLRKAMSIR_
>Tribolium_castaneum_XP_00819
MEAAGESREVPITVLRPKTKALLCDLLNPQMFMPGPNGVLRYWRGLAGLCQISPNYEASLVNDSNPTDKVLQLWYEKDPQRCTVQQLLLFLEEMDRFDVADDVLDLIDEDIKLYKANPQGYELKPLYSEADKYIITTDDVIRINEGRDLEIYDAFLLYDHDDIEFAIELLDRMEKEYGMKFCVKDRDLVGGGLEMDKMIKLITHRCNRLVVILSDSFFKSSANEYYLSFAHAYGIESQRKIIPCIYKNLTTNPPHMKCLFTLDFQRMAAFNVWDKLRDSIRVVSAEKFKVNRSQSDNGQVLRSALHQRDPIGLRPLNHGVKFSSSVGDLKSTEAISEPPLNPSTSADNLESCSEQKKEKKTTLLKKIKGHFKRDKDCSSKAEKGSKGLKKHLKRATAVAN
>Xenopus_tropicalis_NP_001016
MACGSSLGSVDMNSIPLVALNYNVRHRLSLYLNPNAVVAAGWTQLAEEMGYDYLEIKNFERFPDCTMKLLEDWEKKCFRATVGGLLEMLKKMERNDILTDLGPLIEADCMKHLEKKNAPLPLQDDKVDSSEQYRITKSDDPSGSLPETFDAFICYCAQDISFVQEMISRLEQTDYKLKLCVFDRDVLPGTCLWSITSELIEHRCRKMVVIISDDYLDSSECDFQTKFALSLGPGAREKRLIPVKYKPMKRPFPSILRFITLCDYTNPCTKGWFWERLAKALSR
>NP_067272.1_Mus_musculus_toll-like_receptor_4_precursor
MMPPWLLARTLIMALFFSCLTPGSLNPCIEVVPNITYQCMDQKLSKVPDDIPSSTKNIDLSFNPLKILKSYSFSNFSELQWLDLSRCEIETIEDKAWHGLHHLSNLILTGNPIQSFSPGSFSGLTSLENLVAVETKLASLESFPIGQLITLKKLNVAHNFIHSCKLPAYFSNLTNLVHVDLSYNYIQTITVNDLQFLRENPQVNLSLDMSLNPIDFIQDQAFQGIKLHELTLRGNFNSSNIMKTCLQNLAGLHVHRLILGEFKDERNLEIFEPSIMEGLCDVTIDEFRLTYTNDFSDDIVKFHCLANVSAMSLAGVSIKYLEDVPKHFKWQSLSIIRCQLKQFPTLDLPFLKSLTLTMNKGSISFKKVALPSLSYLDLSRNALSFSGCCSYSDLGTNSLRHLDLSFNGAIIMSANFMGLEELQHLDFQHSTLKRVTEFSAFLSLEKLLYLDISYTNTKIDFDGIFLGLTSLNTLKMAGNSFKDNTLSNVFANTTNLTFLDLSKCQLEQISWGVFDTLHRLQLLNMSHNNLLFLDSSHYNQLYSLSTLDCSFNRIETSKGILQHFPKSLAFFNLTNNSVACICEHQKFLQWVKEQKQFLVNVEQMTCATPVEMNTSLVLDFNNSTCYMYKTIISVSVVSVIVVSTVAFLIYHFYFHLILIAGCKKYSRGESIYDAFVIYSSQNEDWVRNELVKNLEEGVPRFHLCLHYRDFIPGVAIAANIIQEGFHKSRKVIVVVSRHFIQSRWCIFEYEIAQTWQFLSSRSGIIFIVLEKVEKSLLRQQVELYRLLSRNTYLEWEDNPLGRHIFWRRLKNALLDGKASNPEQTAEEEQETATWT
>NP_003257.1_Homo_sapiens_toll-like_receptor_4_isoform_C
MELNFYKIPDNLPFSTKNLDLSFNPLRHLGSYSFFSFPELQVLDLSRCEIQTIEDGAYQSLSHLSTLILTGNPIQSLALGAFSGLSSLQKLVAVETNLASLENFPIGHLKTLKELNVAHNLIQSFKLPEYFSNLTNLEHLDLSSNKIQSIYCTDLRVLHQMPLLNLSLDLSLNPMNFIQPGAFKEIRLHKLTLRNNFDSLNVMKTCIQGLAGLEVHRLVLGEFRNEGNLEKFDKSALEGLCNLTIEEFRLAYLDYYLDDIIDLFNCLTNVSSFSLVSVTIERVKDFSYNFGWQHLELVNCKFGQFPTLKLKSLKRLTFTSNKGGNAFSEVDLPSLEFLDLSRNGLSFKGCCSQSDFGTTSLKYLDLSFNGVITMSSNFLGLEQLEHLDFQHSNLKQMSEFSVFLSLRNLIYLDISHTHTRVAFNGIFNGLSSLEVLKMAGNSFQENFLPDIFTELRNLTFLDLSQCQLEQLSPTAFNSLSSLQVLNMSHNNFFSLDTFPYKCLNSLQVLDYSLNHIMTSKKQELQHFPSSLAFLNLTQNDFACTCEHQSFLQWIKDQRQLLVEVERMECATPSDKQGMPVLSLNITCQMNKTIIGVSVLSVLVVSVVAVLVYKFYFHLMLLAGCIKYGRGENIYDAFVIYSSQDEDWVRNELVKNLEEGVPPFQLCLHYRDFIPGVAIAANIIHEGFHKSRKVIVVVSQHFIQSRWCIFEYEIAQTWQFLSSRAGIIFIVLQKVEKTLLRQQVELYRLLSRNTYLEWEDSVLGRHIFWRRLRKALLDGKSWNPEGTVGTGCNWQEATSI
>NP_001034750.1_Homo_sapiens_toll/interleukin-1_receptor_domain-containing_adapter_protein_isoform_a
MASSTSLPAPGSRPKKPLGKMADWFRQTLLKKPKKRPNSPESTSSDASQPTSQDSPLPPSLSSVTSPSLPPTHASDSGSSRWSKDYDVCVCHSEEDLVAAQDLVSYLEGSTASLRCFLQLRDATPGGAIVSELCQALSSSHCRVLLITPGFLQDPWCKYQMLQALTEAPGAEGCTIPLLSGLSRAAYPPELRFMYYVDGRGPDGGFRQVKEAVMRYLQTLS
