# Supplementary material for: Absence of conserved immune signalling pathways and increased pathogen susceptibility associated to photosymbiosis in acoels
Source: BMC Biol. 2026 Jan 23;24:25. doi: 10.1186/s12915-026-02506-w (PMC12849515; doi:10.1186/s12915-026-02506-w)
Supplement: Supplementary file 19 — Additional File 19: Data S13 – Xenacoelomorpha candidate NFkB. [file 12915_2026_2506_MOESM19_ESM.fasta]

>Nwestbladi.gene_models.jg12752.t1
ILNHIGSVRLMVAVVTANDPAKIHVHKIFGGDNGVYLKDIEVTHNQEIVFDRLGMVRTKKNDMKPQIVAKEDFAKRHNLNIVPEKDMKALDMDSVRLAFFAFLPDSNGDFTDDLETVYSNVIVDRRPTPNSHLAIVRLDRTSGGARGGDRVTIFCNGIQKANVDVVVSDRRGWEALGCFCLKDVHKQIAITFTTPPYIDEAIKEPVAVELFLRKISSRLEMSEPREFIYLPSAVPVASSSQRKRRLLQTVIPNNARRVDNYINGQLSSADQCSQFAIRENRKTATPFRRTAPAISSSSDHPLNLVNHNPFPSPHFESTPITQQRLNPPYFSGSGLPSTTPPYRLPNPGVCDTRSVAPRAVYLQSARTSVEDPRRSNPPGSWSDVPRLDSAPSNTSEFLPSAPPSISICDTLDQLIEILPFVSTPNSNQVAPSIPSAISTNQGKPPPPSYHTSSNPVQGLINLMDDNTLSSPEISDEFLRYFQFP*
>Nwestbladi.gene_models.jg4570.t1
MLPDLPVEDPNPHIVLPPIDDIFNLNNIDRPEDDRPNAADHINLYPPEPERPIMEIEIIEEPKSPFRFRDGRGSHGSLAGSTPNTEPAVRIRNLVGWRARVYVSLVTKDDPPKLHVHSLMSRNSQENGLFQYGDHHWLTEIGDDNLTARFPDIWIRRVTHWNVKNILSVRWYGKTNTEDLTPNEIEEIENLDLNCIRLRFDAYLYSGVTGNFDLPVGTICSRPVYDRKSLRICRLSIAESLVTGGQEVILLCDKVKKRKIRVRFREPATGWEEYGLFDPDDVHYQHAIVFRTPSYNMRIIVEPITVLLELYQKLDDGSEQVSDHRDFVYKPQPIQQQINNDLRFHNFIQNNLHP*
>Nwestbladi.gene_models.jg372.t1
MDDSFNEINEISSSNETIIISSGPPQWINISIDGSSTGTHQHVNTVYALANTSIAPMYAQVDHFTSEKQDLGQNITLTNNECIVSTSSQEFVDGSISSNNTTQLAQIFLPDKFENAAMRSGSSWAVTSPPDGQSMLDEDDDYQQGEESDIYNADEESMDTDNLACGELSPTAMVSFNDLLLRHHTTNMAPCQQNSYIGLDQLSSSPPSHASPDGSGAERMVGTSWVQHHHYRRSDRSLEHKSQKDNIDQEMLNEGETVVHGPSLHVAFPSELGPLELCILKQPESHHRARYLTEGSRGCIKDETQLGHPTVALRGYNKGPVVLQCFIGTDMIRPKPHSFYQACRVFGRNSLPCWEKEIDGTSVIEMNLDPLEDMNASVDCVGILKLRNADVEARVGPLRTKRKSSRVRLVFRVNILQANGSVCTLQAASTPIQCTQPLGLPEILRKSINSADVFGDCDLFIIGKNFTKNTKVKVVENGRNGEIVWDKLAPVLNDYLHQTHLVCVIPPYRDTSIREAVLVSLVVFDGSRQSDPSPFSYLPVPIAPSQSQPSASHVLPMLESPIPISADSTGLYLPDSTVTSSMESTEPIGIDLQVSMQKSYVLSPNLLEPKHIAFYNRASEVAKVEFPHISKTVVDHNALVEEVQRETEAHAQAYLQSLPTILPKPEKTSVSCKLSQNVSPTVSVAGVATLNPTSSAATSIPSIPNPRFASMQLPITITSSVVLDANYQSQYTTKHPVPHHLAQTHVVSSPSALRSIQTTLISTNLSKHLIQPTQYQPTVIHSQLPPTSSAPATTRVTVNPQFASVNAIPISTLLPQSTQVFQVQIAPNAPHNTGMQYYLLQQPPCNAVPVPNSNFVGSVVPTPSPIHYIIQNANPNSSSISSMEVDSNAITTSSPIPIPVLSNVAQPIHNIQQMPEKSRVDCHIAPKKLDAMDYSNNTLASINQTNKPVVPHNKLTISTLKPLSQPTSLPDNLPLLKTPGTNRLIKEDVPALSANVMSNRIPESANVFPDLSSSISISTGSTSIGLAGPHQSQFLTSDASGHYKVPEHWLIAQATNGPNPELLKSVQRLIQTNPSLVHSNDLLTVLGKQGIFLMTTSDLQQLSTLQTASTKASADCQPPSKRHQKQFPSEDAIMSIQTSSNYDDGFVVASKHSGNSICSTGIPNNGSEQQTPSSFISGPHTPAYSVNDNVEARLEAVKHVILNQMQNSKQVPMDPSLAVKRDDTHYNISENIQIEANSVPSGSGKRPASSMCSSGTTITTGPQYTYTPTSPVVFVFPSVPPTGPLLDLGGIAPVSMNNIGHTLTSSFSGSRGNASSYSNNCVSSGASNISLHHLMQQARVDTKSNTTAVCSQLLASNAAMISHGIEVSGYVSHGSDTITSCFNQIMPIISNKVPVSHFNQDIGFSQAKQMFTFPDMISPSLMTMQQQLHIDQPNKVQVLVTNGSQSTDGLTQQPLMQSFQSPILTHEGSFLQQLQNHSQPFIDPGAGAGTHMHQSLPHHKMDVGSAEVGSLMNTQSEVCNIDSFFNDPNFVGNEFKPESALVQSDGLYRQEIKPESSQPTPKYDLQNYEQKIEGFPQKYVLHHYDPSSESQPNHMQSFTNIPMEREQPATMEISPGQSGNSPNIGVGGGDRGSPYAVDNVYKSTSQLQSPQMHIDDAVSAQFEFHNLQSQSTNQDYNQQKSLNPEYHALGVTPEYQSQPLYQEYRQQVVNQEYGQQTSSSEYQPQHVKPEYHQQPANPEYHQQQLLKSDYQTVRCDKGKGHSRCNSNQHMVINLKGYNFSVEVPKALQNMDANSFRALLHQCLVQHQDMQQQTSSRVTNHQPQQTHPAEMFPNKHQGYDYEQPVDLSSNRRDCQAHNNNILTNTNDTNIVFMRPNTSQCVTLLSTGTHCSQTSSQVSKGPEAMDTDSPHHFPHQTTSLPLSNSLPTLTSQYGSYNEQTITPCMNTNPQSTMSVSEEMSDSSLDSFLTQYCTGDGVSPESLENDLNQLLGYLEEVQNNSDGSVTMDQLVEALSPFPPELPP*
>Sros151_002805
MEGVSNTSSCEDTPMQNEESITVTASSGQTTSNAGKFAPSNVLNSQGLTFYRSPNLPPTHFILLKSPLVGGNLTAENCLIVDVSQLQQQNLTIVPAITQPVVPPTEEQDSKERVQNYIKTLGLPGGSSGQSGVVTADDEQSSSNSVGNSNCAIVQNLNSLAQANLNERILFNPSSDSVPSNLLQPTQNVNITQLSAETAKLVSTQLSNFVHQQQQQQQHQQKQLQSVNSVVGNSVGGASGFVQQTGAGGPSSNIPHGAIMTNNVAMVSAVTSSETSSLHHQPSELDYRNSSHGGVSGGVPSYSNVTSPSAYTSPSEEDEHMDGSNDLISSDNEDISDINRSLLHSGNLERGPNGSYQNSGNATPGGGSGDYSGGGGGGGGIQQVNMANGVGSELPTMVMKDDLDHSQPNQCNNDATTISSDSFSDSGLTNGVAGGAAGGGTGGAAVGQHPHHHHGNQLRHKRPFEHSSCPIAMYSRHTLVQQFPHNQEGVSLEVVNQPESRHRPRYLTEGSRGSVKDRTGNGYPAVKLSGFNQCPLTVQVFIGTDTGRPKPHGFFQACRVTGRNVISCLERNIDGTQIMEIDLDPKNDMRADIDCIGILKLRNSDVEAMVSTTRSRKKSQRARMVFRVCVPRADGSSFTLQTMSDTIQCSQPTGQPEIARLTVDRSPCCGGGVTYILGKHFTRPTVTFAHRTKPLIAISASAAPTFPGGGISSMTQGTGGPYNEGETTWSEVAELLPDCVSQHYLGCKIPSYREVSICQPVYCEVTVTNGDNKVSDPALFLYMPNEVLQEVSKLEAILSLPAAPLNQCPIMTIPPATMAPSGICPQSLLASTANAMPSHVMSSALSVSDTYGGGSQAKRSRTSPPDTDQMEESPGSGVGSGTVTSESANSKANTATPNNPNQPHSIMRDFGLQAYSAVQIQTLQLKTAVQQPLGMAINNVSSANYANQNVMAGGSSNKNVPAFVQSVDLDAKTRVHLMPQPPMFHIPQQMSLKSTPTQAGISQQMLPAVSFCGTGAITSMANSVFIKPESELVSCGARSVNSANGTTQPIVMPRGLITHVPPSQSVLPHPTNLSNVTNYKIQQQVFPTPCLGGNNGNTGISVNDLSPAGPNIQQMTQVHQQVQMTSSVPVITTGHFGQQGATGVPMDVSKVPSSSSVLNFQQIPPSDSPSSVSTVSTIGAVKTEESPSIQQLSMSSYSPAGSNCGAATDIDSILKGLLLLGANSTNPSTYAAFAVQISQQVQKDIMKTELSVMNSNPASVSSVQNTAAPLDATPPPPQSQQSGGNVNSNPSSVNQVNYNSPGSSQPANSNQQQQIQTQQQIQAVHATMSGNIIPVSQMSGVNIGGSQFSNPKMKLSQDALLAATAISKNPQLAPFAPQLISAIEAVQQQQMNESNADVAQLQDLLQQEAMKLASLAEQQQQQHHQGQNQQYSNVGNPPLQMQQNQPQIASQNSQQATIGQQYSSPEQIPQAVQHLHVQQQVVSSPPNQSYPQQQQQNKNQQQANQTQHTYANVSMTPQQQQQVPPIVRQQSFTQTPVQTMHPPVMSQVSQHHNLNQGQSMNQQGQHQHQVSAMQQNVQGSMDMMKQGTVHNQQLNSSNAGVFYQFQTSGSTVTSTVSQQTQIQNQQYQPNVINQQQPSQNQQPQPQQQQAGYIGQQSSQQKQNTMQHHPQAAGISMSQQQPLYNSQPIQQGQPQQQFQQVYYNNQPEYQYQQKIEQHQVSQRESIPLLGPGSTDQPPPSVSSAPPPSVASGPPSIGGPSSVLSAPEVNSPSSVNCGSQGLPNQVSSSMGNISVSQQNFSHQPTNSGQQQSVSSYVVYTQSQSIPQQHQVYYPMAQKEMHSSNMDLVDPDLYNPQTQLKSSSGAQTEIEEQMFKEPYPVDNSQNSDWQTQQQPRQTAGIGNVQYGNQMQQNVNDPQHQHQQNQHHQQQAMMPQNQQQMNMSWEPNSVISGTGSQSSMNWESSSGSNSIAGGTGGVATMQHHAAGLKNSTTDPFLSSGALDSNQVQKTSSLMDIHQVSTFEHDQNSQGSSISSNDFHDLDSIFSQIAQSPLCTILSSDSLLTPSPAPPMTPEEPPARGAAVLKYLIEKGFIEGEQRNLVTAEGIENAICSLSNQKPITEITFEDVVSVIAGTRNT
>Amphiscolops_sp.g20148.t1
MVMIKDDLLLTGSLNVDDNQSFLSSNCGGGGNGTLTQITNSVGASSLTAGPGAAGGVNEAIAQQSQQNQQSGASGAVVGATVGDVCSSSSGIISGIDAESLASAFIQQTAQTNAVIATAGAIITNNTQSMVNVLTNSAVVHAAASGGILVTGPGSGGELDYRSSHGGLTGCGGVASYSNVTSPSICTSPSDDDQMDGTNDFVSSDNEDISDINRYLTEGSRGSVKDRSGNGYPSVKLTGFAQCPLTLQVFIGTDTGRPKPHGFFQACRVTGRNVISCLERNIDGLNRFSIDCIGILKLRNADVEAMESTTRSKKKSQRARMVFRVSVPRADGSSFTLQTMSDTIHRPVSSSGTCCKLAVKSVAAHSFTLKSPKLSSAATSPTTSSFKPSVTSSFVTSPLTPSLRSPVTSSLRSPLTSSSTSSPISSSASPLVFFAAQPTGQPEIVRLTTDRSPACGGGITYVLGKHFTRPVVTFSRKGPLSGNVSTCTTVSAVQQVASAAASLGVNAIPMTQTPKVNTPLIGSSSSNTCAAGGGTTTSEETWSEVAELLSDCISQHYVGCKIPAYCNGATLNQPVYCEVTVTNGDNKVSDPAVFVYTPNEEAPTYVASTSNSVSQVGSQQLSQTAQLTAAAIAKNPELAPFAPHLISAVEAVQQQSLNAASRDPNQKEHLLQQLQLLLQQEAIKLASLAEAQQHTQGSNSQQQSVCGTNQSFNYIITPSQSSHAHLQTQSLTQAPSESLAQQQPLIVSSTSQQFQMQQQQQQNAPSIHRQVSISSSQQMQPLNIQQSTNVAAAQFTIESLQQQQQSQQQVSQKALLGSSVTPSNSNNPIYFQVQPVVSQSIPVQQQAINTQSAGQGSQPQQTVFQSSTQTSQHSQQQQPHQQSSAPLINQSMLAAQQIQMQQSATGLQQQQQQQFPQMQFLLQQVEQQQQAPQLNGSATRKSSAEYAQSTCSGDQNPLSVQSANPPSVASAPSNLSSHSYDLNSPFQSPGTCGSLQSQNPPPPQVTPQTSMAQCNPSSVAQHVTPPQQKQQLPPQSVPSSSSNTSYVVYSQQSPTCASIAPSSISQSMFYSMSQNSSSDLHCSNMDLSDPDLYSTHNQNQHVVQQSTSNATQQEMTDENMFKEPYPVNNSSTVDWQTQQQHQAQRSGTNQFSSTSLNDLSHQHQVLQQQQQQQHSSMNWESNVGSHSSMTWESTSGGNGTSTTGASMNNTNSVQHQPPSMKSSTTGAAVLKYLIEKGFIDGEQRNIVTAEAIESAICELSKQKPITEITFEDGRLSLCLKMDLSRFSNLPGIDTHNADFYESSDLPEVDQIERLFRSDLEKRMAVLEKAIGSTDGKEIATMGSEPNLVSALEKLEEKVFFLDKVNLDMLEMRLQSLMDKLKEIKSKPIPSEKLTKVSEMLEIAQKWDSVADSLPSITLQFSQALNAIDGVQQQVSSTTKANTASLEQLRSNMTQNMDTIQTSLAALEKRIENLKK*
>Ipul.Gene.15667::Bri_2653_c0_g1_i1::g.15667::m.15667
MNHNPNSNGEEYGIHNDDSNSNHQAASNAQPGAQGPSVIGAEIIGRVQGYTVLRSASFPGGVLLVADPVNNAQQASERQPATPENSPAANLQQCNRNVSVNILNYIPTVTPPVQDACPVLEEQDSKAKVQDFIRHLTTQNNAGDLPLEESPMQQQPLSQHVSQLHSDNFNRLQQQNFFQATNPVHSGLTPLMTVSSLQQNPEQQLDYRNSSSFSIVSNSNVTSPSVGTPEPPSEDNEDEQMDNDVVTGGICSSDNDEQIQSDINQLSFISTSGANNHGGYHLGTYDFLSQRMKNLPSNAFSQNHASAAPSLVNNCSEESQQERSLLTNGEVEQLVNEFSSESMVGMSSIPVAAPPVVRQRLQQNNSTLPTSMYSRHTLCQNFPASQEGVSLLVINQPETRHRPRYLTEGSRGSVKDRSGNGYPSVKLEGFDQCALTVQVYIGTDTGRPKPHGFFQACRVTGRNVISCLERNIDGTQVMEIDLDPKNEMKTDIDCIGILKLRNADVEAMDSTSRSKRKSQWVRMVFRVSVPREDGTSFTLQTVSDSILCTQPTGQPEIVRVTTDRSPACGGGETFILGKHFTKPTVTFSRRLLNPSTDPSEGGGGGAEVEWRETAELVPDCVSQHYIGCRIPPYCNSGICAPVHCEVTVTNGDSKVSDPVVFIYVPNQGAKDLTEAAPVQSSYDDSEFVSKRSRMTSEVNMDDYVPTSIPPLTNPTRKISSSQSSAPLSAFSLTPTKPPVCQGVSPAVMQPSITQLLASSGVLSSVSPTVSQPTTTLTIQQLLSMQGKPLASATSNSSTLAFPPAISGTTVKLFNAAQPLSSTGPLHTSAPIAGSLAPGSSPIAFSTASGNVLVKPESGIICQAQQAATVPVLPRGLITHVPPAPSLNPYPPVLGTPMSMANFTLPPPSASSSQFTAASSAASVIAPPPAVTAPVDSKALSPASAASTRAQQSAALKHEGSGSSLKSMEGNELESTSEAQTSSDASASGGGGITDVNAILKGLLYLGANSSDPSSYAQMALQIVSKIEKDKSMKPMESSSTTVISQAAIVEQLNNVATTVPSREGETAMSTQIQTKRQTVVRRVSQSSEEIDCPELAKLIELQKVLEQQQLILQQKLVAASTKQVTVVTSHRAVDSIPAPLEAPNEPPSQVSQPMQTGGIPAPPQNPQSSTHQWYPQGSLEGSVSVPTSTFSANLAHSTSAAMQTMEVKTSESVTLISGQVVTQQQSVGQPQSTQLSLQSAPPSAWVQQDMSAPDQAKYLEMKLLEQLRQQQEQQRLYELQEHQRMEEQQRLQEQQRMEEQQQQQRLQEQQRQEQQRVHQEQQYIQQQQQQQQMLLTPATPLDKHPAAAASIDPGASHAAAGAGSTWREVTAAQPINDSSSSSAAPSAVYPSHMPPAAAGSPAPVSAAVVEDVSCLASLCNNVQASDLLDAEFPPTLFFSEEHDSFVLPHDML
>Ipul.Gene.15661::Bri_2652_c0_g1_i1::g.15661::m.15661
MCYLPLPHVTLSPPPKLSMADYHAASASVSSNAPPGWSYSVSERFAAITELVKSEPVFRPGDLPLEESPMQQQPLSQHVSQLHSDNFNRLQQQNFFQATNPVHSGLTPLMTVSSLQQNPEQQLDYRNSSSFSIVSNSNVTSPSVGTPEPPSEDNEDEQMDNDVVTGGICSSDNDEQIQSDINQLSFISTSGANNHGGYHLGTYDFLSQRMKNLPSNAFSQNHASAAPSLVNNCSEESQQERSLLTNGEVEQLVNEFSSESMVGMSSIPVAAPPVVRQRLQQNNSTLPTSMYSRHTLCQNFPASQEGVSLLVINQPETRHRPRYLTEGSRGSVKDRSGNGYPSVKLEGFDQCALTVQACRVTGRNVISCLERNIDGTQVMEIDLDPKNEMKTDIDCIGILKLRNADVEAMDSTSRSKRKSQWVRMVFRVSVPREDGTSFTLQTVSDSILCTQPTGQPEIVRVTTDRSPACGGGETFILGKHFTKPTVTFSRRLLNPSTDPSEVAWFRGTTAAENTGPHCGDCESL
>Cmac260466.Tri_421762
MGDSWDQTIFQNGALLPNSAVITCEQEDGLSISQRFGSITAELVKNHEEDMDSGVVTADDEQTSQQQQFSQSGSLNDRGVIFGQVDAQQQQSATGSINVNNSISETAKLVSAQLSSVVYDQQQQCKQQQQQQSLECSENGVLLESSGGGGPSSIPQGAIMTTNVSMVNVLASSSSAVISPSCSSSSPSAAVAQQLLGASLSSVTSGTGGGGVPANLQSVLASTLQNHLTSFPSSVMMSNPSITNSAGGVIDLQEYRTPNTHGSVSMSGGVGGSGNGGTGVSGGMGAFSSGGGGGVASYSNVTSPSAYTSPSEEDEQMDNSNDLLSSDNEDISDINRSLIHSGNLERHPNGSSGQNSGTATPGGGSSSLANSGGGGGVAADYAWPHLQQLNMANGLGGDLPTMVTKDASGMSGDSLEGSSAVTTLTGGNDVTTISSDSFSDSGVMNGGLSSKCPSSSTNATSSNHHNLHNNNSYQHQQPQQTQARQKRPFDSSSAVAMYSRHTLIQHFPQCQEGVSLEVVNQPESRHRPRYLTEGSRGSVKDRTGNGYPAVRLSGFSQCPLTLQVFIGTDTGRPKPHGFFQACRVTGRNVISCLERNIDGTQIMEIDLDPKNDMRADIDCVGILKLRNSDVEAMESTTRSKKKSQRARMVFRVTVPKADGSSFTLQTMSETIQCSQPTGQPEIARLTVDRSPACGGGITYILGKHFTRPTVTFSRRGQPIGSSSSVIPGAPGALLANQTPSSTTQEDACWSEVADLLPDCISQHYLGCRIPAYPEVAINRPVYCEVTVTNGDNKVSDPAVFVYMPNEVLQEVSTLEAILSLPAAPLNQCPIMTIPTPAIAPSDLNNPQSIMTSTCSVSLSNNVMSSSVAASYSGGTSAKRSRTSQPENEVVMDQSPGSGSGGAGGGGGGGGGGGGGGDPFVHMPITAYLDVILQYSPVPHLPNSLYLPAHSSPSNFPQIMQQSHRSNTTPFAQLVGDAPQALGLQSTHLKAELTLVLHVAIWI
>Cmac94216.Tra_2923_c0
MEGCSITSSCEDTPMQNEDSITVTAASNQSASNSVTLASTNILNNQGLTIYRSPNLPPTHYILLKSPLVGGNLTAENCLIVDVSQLQQQNLTIVPSITQQVAPPIEEQDSKERVQNYIRTLSIPGTSSNQPGVVTADDEQTSQQQQFSQSGSLNDRGVIFGQVDAQQQQSATGSINVNNSISETAKLVSAQLSSVVYDQQQQCKQQQQQQSLECSENGVLLESSGGGGPSSIPQGAIMTTNVSMVNVLASSSSAVISPSCSSSSPSAAVAQQLLGASLSSVTSGTGGGGVPANLQSVLASTLQNHLTSFPSSVMMSNPSITNSAGGVIDLQEYRTPNTHGSVSMSGGVGGSGNGGTGVSGGMGAFSSGGGGGVASYSNVTSPSAYTSPSEEDEQMDNSNDLLSSDNEDISDINRSLIHSGNLERHPNGSSGQNSGTATPGGGSSSLANSGGGGGVAADYAWPHLQQLNMANGLGGDLPTMVTKDASGMSGDSLEGSSAVTTLTGGNDVTTISSDSFSDSGVMNGGLSSKCPSSSTNATSSNHHNLHNNNSYQHQQPQQTQARQKRPFDSSSAVAMYSRHTLIQHFPQCQEGVSLEVVNQPESRHRPRYLTEGSRGSVKDRTGNGYPAVRLSGFSQCPLTLQVFIGTDTGRPKPHGFFQACRVTGRNVISCLERNIDGTQIMEIDLDPKNDMRADIDCVGILKLRNSDVEAMESTTRSKKKSQRARMVFRVTVPKADGSSFTLQTMSETIQCSQPTGQPEIARLTVDRSPACGGGITYILGKHFTRPTVTFSRRGQPIGSSSSVIPGAPGALLANQTPSSTTQEDACWSEVADLLPDCISQHYLGCRIPAYPEVAINRPVYCEVTVTNGDNKVSDPAVFVYMPNEVLQEVSTLEAILSLPAAPLNQCPIMTIPTPAIAPSDLNNPQSIMTSTCSVSLSNNVMSSSVAASYSGGTSAKRSRTSQPENEVVMDQSPGSGSGGAGGGGGGGGGGGGGGDPFVHMPITAYLDVILQYSPVPHLPNSLYLPAHSSPSNLPQIMQQSHRSNTTPFAQLVGDAPQALGLQSTHLKAELTLVLHVAIWI
>Cmac12993.Bri_4576_c0
MEGCSITSSCEDTPMQNEDSITVTAASNQSASNSVTLASTNILNNQGLTIYRSPNLPPTHYILLKSPLVGGNLTAENCLIVDVSQLQQQNLTIVPSITQQVAPPIEEQDSKERVQNYIRTLSIPGTSSNQPGVVTADDEQTSQQQQFSQSGSLNDRGVIFGQVDAQQQQSATGSINVNNSISETAKLVSAQLSSVVYDQQQQCKQQQQQQSLECSENGVLLESSGGGGPSSIPQGAIMTTNVSMVNVLASSSSAVISPSCSSSSPSAAVAQQLLGASLSSVTSGTGGGGVPANLQSVLASTLQNHLTSFPSSVMMSNPSITNSAGGVIDLQEYRTPNTHGSVSMSGGVGGSGNGGTGVSGGMGAFSSGGGGGVASYSNVTSPSAYTSPSEEDEQMDNSNDLLSSDNEDISDINRSLIHSGNLERHPNGSSGQNSGTATPGGGSSSLANSGGGGGVAADYAWPHLQQLNMANGLGGDLPTMVTKDASGMSGDSLEGSSAVTTLTGGNDVTTISSDSFSDSGVMNGGLSSKCPSSSTNATSSNHHNLHNNNSYQHQQPQQTQARQKRPFDSSSAVAMYSRHTLIQHFPQCQEGVSLEVVNQPESRHRPRYLTEGSRGSVKDRTGNGYPAVRLSGFSQCPLTLQVFIGTDTGRPKPHGFFQACRVTGRNVISCLERNIDGTQIMEIDLDPKNDMRADIDCVGILKLRNSDVEAMESTTRSKKKSQRARMVFRVTVPKADGSSFTLQTMSETIQCSQPTGQPEIARLTVDRSPACGGGITYILGKHFTRPTVTFSRRGQPIGSSSSVIPGAPGALLANQTPSSTTQEDACWSEVADLLPDCISQHYLGCRIPAYPEVAINRPVYCEVTVTNGDNKVSDPAVFVYMPNEVLQEVSTLEAILSLPAAPLNQCPIMTIPTPAIAPSDLNNPQSIMTSTCSVSLSNNVMSSSVAASYSGGTSAKRSRTSQPENEVVMDQSPGSGSGGAGGGGGGGGGPVASDSNNSLNTKMGPSTVIANPTNQPAVTQSIPGTFPHGAYSNVPIQTLHLTPAIQQSLGFTLNSVAAAASPCSLSGSSKPVPTVVHASGSQDPNNRLQFLTQPPVFQIPQQMALKSTPVQTGFSQQMLTNVSFANVGAVSSVNSSVFIKPESESSCGVKSNGGSCSQPIVMPRGLITHVPPAQSVLPHGPNLGNVSNFKIQQNVLPAASIIGGNGSNNVAFNDMTSGNPSVQQSQITQQQIMSGQSGTNVGQPGGSSVPMDISKAPIATAQTQPQQTQQNPPSDSPLTSAVLQNIVKSEDSASSQQVALNFPAAADSNTPDLNSIIKGLLLIGANSPNPSTYAEFVIQLVQHYHKDVGKNESSANIGTSSNPASVAAQPSVTSTQLDATPPPQSQMSLGGSSNSNPSSVNQMNYNSPGSSQQQQQPQSVNIQQHQIQTMQQQPPQVHSQQIQPAPVMVNSSAQQFTQVMEQGNNSQSFDSKLPSSQTAQLTVAAIAKNPDLAPFAPMLIDAVEALQKQQQPNFNTEQLLNLIEQEALKLANIAGSQQQQQQQAQNQQVTFSGQSQQQILQSQQVNQNQHIAQNQQIGQMSQQNSPQVTAQQNTAPQFNTVEQIAAQSLQNQQQQMVSSPPNQVFQQQPQQQHQTQQGQQTYVIENQQQIQHQAPPPLVRHPSQPAPTQQQQPNQQQHMSQMQPCTQQNQSMSQNQQHQINGGVAPPVNAVDIMQQQTATIQNNQQSQQQQQMAGGNTMFYQIQTSGASVGAPSVAPQQQAQFQQSVINQQVQQQQPVQQQPQQSFIQQQQVQQQTPQNVLTQQTPTPQNQQIPTISLNQQQQQQQAMYSAQQQTQNQFQQVYYKPATNEFQPQRDQMQSSMVPQTIDQPPPSVNSAPPPSVASGPPPSVAPSSVLSAPEVNTTPTPAPGLQAQSSASMGNVQGFNQQQQPQQANTLQQQSSSSYVVFSQAQNVQHPMYYQIAQKVAPEMHSSNMDLTDPELYTTQQTPHKHSNPSQNEVEEHMFKEPYPVDHTQNIEWQHQQQQQTQQQRQGANMPSVQYVSQSVNDLQQHTLISQSQQQLNMSWEGNSNVARAPSQSSMNWESSSSSNSGNAGSSGMHHHPIPMKSSTTDPFLSTGSLESNQVQKVSSMMEIHSTFEHDQNSQGSSISSNDFHEFDSMFSQIAQSPLCTILNNDSLLTPSPAPPMTPEEPPARGAAVLKYLIEKGFIEGEQRNLVTAENIESAICSLSNQKPITEITFEDVVSVIAGTRST
>HMIM018621-PA__pep__scaffold
MLDGFYEHALPLQMYIGTDTGRLKPHGFYQACRVTGRNALPCMEREIDGTVVIEVELDPKNEMQVCIDCIGILKLRNADVEGKIGASRSKRKSQKVRIIFRVNVPRRDGTFFTVQACSKTILCSQPVGQPEICKLSITSASVCGGNELIIIGKNFTKTAVVIFSQVDKDTNATIWEKAVDVDNEFQHQAYLVCTVPCYMNLNITEPVPVDVLVSNADGKTSERVRFVYYANGPSVPPGFQSIEDMIKKQSEEINRTAKKEVIENHSSTESLDNFVAKKCRVEPMESSPNDNPDTLLKVHDNSKVIQCINAPISSINSKKMTYVNPIESSSPITDSAQFSDMHRFQQQIMSQTVLTNLASSQTPPISQNIETSAFYVSQSTSHINNPSVKTEPVVNDRLLQATINSSLSNPLIPPISQPSQTAVNVVNSQVMQKMELAASNPPSNSSQPVEENAFSSNKTVSPGLNDILKALLNLGANSSNPSVFAQIALQLSNELQNNTTAPASNPNDTHSGKSFAESTSLPTTTQFTSTDVTSHWQTMVSSYAQLPSSIPQTSTPVYHPPIPSHNTSADVTATAFPNIQEQLESMTREIAAKQEMLNIVQQLYVQSSGQVSAAPSASVLPIQSVPVKQPQQHSLVSIPVEPPNQAALYKQISELHPQQLPTPLLNSLLASQTFSPSFPPNILQAQQMQLYQQHLNKQKQQLIQQLQQQQQQLSTTQSNIPPPIVQQQSQQQYPSSVPVSSMYASPPSHMTQASTSMATNNETYSMSMIQNQSQPAQPQQPSQLKQSSVQMQQQQQQQPSSMQQVSPITQPISGQQLQNQPHLIHSRSSDVISQQNSTQMMNQQSNMSVHSSPAGSGISQSSPQQVIDSQQHTAPLQSFADGNLQKSQPNLPFSGHENQMEVGDFRGERQCMNSNWQFGDTTGGDKMPNQQNWSNNSYYVPSNSIMQRAPSLMDISENTSQRTASNSTLESNSHPTTEFSDFFTADSPLSSFHFTPEFLTSPLPSSTIDESVSTPNRGSLIRDLLIEKGFVDQQRAQAIKPENVSDALATLEQHKPLENVTVEEILNLIFGGKNS
>Msti126839.Tri_38060_
MCDQSMNIGAPEPLGVNSDLKEYISTTEFGARVENHFRSFQLPIDTPRARSGDIPSTSSKEFPKCSNWIGDSMDKPELVIREQPQMWDYRFRYKTEGDTHGGINGQNSTKDNPTWPTVELLNYNEDCVIVTYLVMREEVDGCVAIKDHYHHLCGANVDKKCSYYVKKDSSKVIRFKGVGVLHVTAVEAKKDLLKRLSMRVTGHRTDLTIKEAQDEMRLKAEKMYKDEFYSNMVWMVFVAMETGPARRIIDIKLSNQINDKKHAGTNPLKIYRLNIDQGSAHGNDQVFLLCDKVIKNEVEILFYIPGPGKNVKDKDSRTWTAKGIFQPSDVHKQFAIVFHTPKFLITDIDTPITVKLCLLRKTDQSESEPFDWTYNPPIHTSLKRRRSDVNTELCLANFSQDIDNRCDGSPNFSYAPNNFSIDSSVPLVYSAIEPSFPATQQQVNTSYHLAGQPPAYHRYIGINRPAAQPRLCHPSPGHRARAPQYSVHQQAKAGFPASYSNTMSHHQNVQYSDFNNARSPRPPHPGVWHRDLVMTSPMGAPLRPDRPAFPSLGLVKAEPGVAMPMRGSNAGYPYGAPLCALPHARPAQPHPVTCPHQTAPIHDPALKTDVVDTLSEMEQMTLKEVSSSEGIESTPKNWIYGRISWEIANRSASYLQNYCRTGDSRFLVYNLRHLIGVQDENGLTSLQLAVAHKQVLTLINLLRVINNIPRKVDILEYQDNNDHQTALHMACMNADHESVRLLVAAGASANARDKNGNTPLHCAVIVRSSKCIFELSNSPLINFNHRNFEGRTALHMATYSGNLLLMKDLLSLKHVNPDMEETTSGKTPLHIAASEGFLQIVAHLVIQNVDCGVQDRSGNSPRQLAAENGHRHVVDYFRTIVPACPSPKGGSPAAGRPMPDCDMMEVSQGWGTGLARFVSRRSVSG
>Msti126848.Tri_38066_
MCDQSMNIGAPEPLGVNSDLKEYISTTEFGARVENHFRSFQLPIDTPRARSGDIPSTSSKEFPKCSNWIGDSMDKPELVIREQPQMWDYRFRYKTEGDTHGGINGQNSTKDNPTWPTVELLNYNEDCVIVTYLVMREEVDGCVAIKDHYHHLCGANVDKKCSYYVKKDSSKVIRFKGVGVLHVTAVEAKKDLLKRLSMRVTGHRTDLTIKEAQDEMRLKAEKMYKDEFYSNMVWMVFVAMETGPARRIIDIKLSNQINDKKHAGTNPLKIYRLNIDQGSAHGNDQVFLLCDKVIKNEVEILFYIPGPGKNVKDKDSRTWTAKGIFQPSDVHKQFAIVFHTPKFLITDIDTPITVKLCLLRKTDQSESEPFDWTYNPPIHTSLKRRRSDVNTELCLANFSQDIDNRCDGSPNFSYAPNNFSIDSSVPLVYSAIEPSFPATQQQVNTSYHLAGQPPAYHRYIGINRPAAQPRLCHPSPGHRARAPQYSVHQQAKAGFPASYSNTMSHHQNVQYSDFNNARSPRPPHPGVWHRDLVMTSPMGAPLRPDRPAFPSLGLVKAEPGVAMPMRGSNAGYPYGAPLCALPHARPAQPHPVTCPHQTAPIHDPALKTDVVDTLSEMEQMTLKEVSSSEGIESTPKNWIYGRISWEIANRSASYLQNYCRTGDSRFLVYNLRHLIGVQDENGLTSLQLAVAHKQVLTLINLLRVINNIPRKVDILEYQDNNDHQTALHMACMNADHESVRLLVAAGASANARDKNGNTPLHCAVIVRSSKCIFELSNSPLINFNHRNFEGRTALHMATYSGNLLLMKDLLSLKHVNPDMEETTSGKTPLHIAASEGFLQIVAHLVIQNVDCGVQDRSGNSPRQLAAENGHRHVVDYFRTIVPACPSPKGGSPAAGRPMPDCDMMEVSQACMTEEDLRRQFLRVDDWRSLVARLVPEITVSGDLDDTIEKIVSRQIPVRDFKAAMADYASEKPSTDIGSVDPACIPDDEMCM
>Msti49689.Bri_36683_c
MSSNERLIFSQGTLCRPLTPHRPYHTGIEPAVQKEPSNAFGSSPVAPTTNINRVKRPNGYVVAPKFFETSQYRLFPPSAVLPMSSDFRYAVPNTQGPTLVSVRHHNVTRPRSMTMQYGRSKQTSPIYRNISMNMPGSVQQPSFHDCSRFQIEPKPLNKPSATITEQPKNSVRRIRYLTEGDFPGVLVAQRATDVNRVHPTLLLSNWEGYAQVTVAVCLPGPLSAATGIPTLHCHYISSNVSDYIFTTGRILMNGSREVVLNQLGLQRAKKHDFTKYMKKAKGALKRLGLDAAMCTRKASEIDLNAVRLVFFVQFCRSINGPAEFTECIYSDVIRDRRPTENAALKISRIDKRSGPVSGNQEVFLLCDVVQKHDIQVLLQDDYYQFTQIGSFNPETDVHNQVAIVFRTPPYSNEHISEDVTVQIMLRKKSNPSEVSNTLDYTYTANRRINGGRANEGFFGDFVANVYSDKTGPPSKRQACDNDSRHLNDYLDSMLSLTDPGNQLPAFLETLNDAVDPGFFDATLSKNDELPTSGLRPAEDALFTFDTECPVAEDYYFPASTSQVSVNQLSLQQFQPDVFAEVIPNLIKDNPQLLGVVQPPEFGPI
>Msti173588.Tri_145819
MLLNIDMSAIDHDNQNSMNTPPSREESPIEVSKPIFDHDAISLGNLPPGGGIFLPDQLENATMRSVSSAISPLDGLSMIDDDDDYQQESDLYNADEESMDTDNPTNGELSPTAMESFEDLLRRHTSSNRQHDQLSSQSSPPSHASPESSILDSGYGDKSNRMSECGDKYHDHEMAESNNAFASFGSLTKEQSLYVAFPQELDGVDLRIMNQPETHHRARYLTEGSRGCIKDEGQSGHPCVQLFGFSKPAVLQCFIGTDVGRTRPHAFYQACRVYGRNCIPCSEREIDGTAVIEMIMDPTDGMRVNVDCVGILKLRNADVEARVSQQRSSRKSSRVRMVFRVNILRADGVLRTLQIASTPIQCTQPMGQPEILRKSSCHGSASGGLEMFVIGKNFTKSTRARVVQTELDGEIVWEGECYIKPEFLSQSHLVCMMPPYRDCLISDPVEVGLIIFDSAARQSEPSKFTYTPGDQVSNISTSTNATPSFADVCKSSNNSSMEEDATHDSMAAEIERETEGYAQAYLQSLPHILPKTSCSERLTSTPASFAVTATPLMTMNSVSSLSGGKVAPTHLTSCNSTLDKLVNQDLKPQEPIKLPEFWLITHRSSVGGTTSETLQAFQKMMQSNPLLINDSNFLASIKSQGIKIVRSSELQTMLPALFSKKDDMMEEEPGSELRQLLMQEKQKSDDAHRSYQDEPLNLSVQTSSAQPLKHIVVDASQANVVKLEPGAILIHPQMLSQQPQRVESSEQQPMVQQVIPTMRFSQVSAGFAGPQPSGQQPQYTINPIGGQSFQIQTVEASKVDSLMQVPVPGVSQSPVFLRNQEQTVCFNQIPVLFPKVAPQSGQFTVSPMGGQQFQIQPHIDASTVERIPVSTETTLPSSVFFKSQELNTTSMTQPIVVNSKLFEQDTYPQQTLARGISQSQGKQIQQPCALQQIVLSGGQHQTPIMVQNPVNQQQVGFVQPISYLQQCQVAVQSQVQQGQQSTMQNKLQHQFQMQLQLQQTQQSQQSLTTQHQQLQQQQQQTIVVQEQQSMHHSPVIQEQSQPMRNKAISLVNMQQSQSAQSPLTSQMSQPQLFTSQSGQLPSIQSPVGQLMQQQSPTQTQTQEGLQQQQQTQFQIQTQHSQFQIQNQQYSDVSQSGQQLSQPSAAAASQQQLQHSQSVVVSQVSALNHFASNPPTSQQQFPLQNQTQFPPSQQSPLAATFAGQTQQFVSQPHQQNSQSGIFLGSAQQFQSQGQQQPQQQPPSLSSQTQSQSGQQQQQQQQQQQQQQTFQGQIQYQSQSQPPSFQGQVNPQQFPSQNQQPQQFASQQIQSGFTEQFLNQPVKAAMPGHSSLPQSPNTLVINIKGAHHPLVVPKAMQNLTPSQLRAVLQRLLIQHQQVMPPKKLMVQLKRSHTTNQRGYVGMDQQIYQPIPPKIHVPNEPASKDRYEALTPMEEPDNVSSTNHLSAFDVSFEELMKQAGVTNEKSEQLESDNFEKDLNQLLGYLDQMQYAQQNSVTIDDLVEALSPCPPCTVD
>Pnaiakensis.g2051.t2
MQLNELGISVWSGRGCVHHVRQLVLENCSITFATLIHIVQVFSSLDLLSLNGCNTFFMAGLLSDLLSSHWSSLGTLEVTIVSYLNDYNFWALFKPTNNESLHSVSLKSIKLAYRLEGLTKGSPLLFVSSLLYQVTNINITGQTMERLVRGQVQCLTRVNFDFSNVSDVMLKNLSETAGLRLSKVSLACCRDALIAIEQNCRSLNSLVLTKCSSIIGRKTIPNLITLPLTHINLNRVECYRINSVDLSELCGVPLGSSNDDTIVATTTNSASNTNPVYIQSSTLQNNQGYSIYRSPNLPPNHYLLIRNPLSGNITADNCLIVDVSQLQQQNVTLVPSITQPIVNPPTEEQDSKERVQNYIQTLDLPQSGQIGGLVPTDEESQSQGNGYFVHPQQPQIANDVQQLASTFNDVSGELQTWDNNDVIVSQNRAFAGQQTSESNSCVGVGSNLDSTQKQTQQSGTHQQQGSVEISIEEATAVVSATTSTIQSAISVNNVSSIVTGMTNSAVVNPPVSAAPTSISLNDLDYRNNQVWATSGCGGVPSYSNVTSPSACTSPSDDEQMDGTTDIISSDNDDISDINRSFIQSGNFEKSGGASSGHNSGNATPGGSLDYQNYQQANMANGLAGDLPTMVLKDMEQSHCSDSHAISSDSLSDSVVGASNGHRRSQQVPKRPFDAMYSRHSLIQQFPSSQEGVSLQVVNQPESRHRPRYLTEGSRGSVKDRSGNGFPAVKLFGFNQCPLTVQVFIGTDAGRPKPHGFFQACRVTGRNVISCLERNVDGTQIMEVDLDPKNEMRADIDCIGILKLRNADVEAMVSTTRSKKKSQRARMVFRVAVPRPDGSSFTLQTMSETIQCSQPTGQPEIVRLTTDSSPACGGGITYILGKHFTRPTVTFSRKGPLSGNPSAVCSQSASAATIKGVSDEETWTEVADLLPDCVSQHYLGCKIPPYSDLGINRPVYCEVTVTNGDNKVSDPAVFVYNPTADGLREVSLQDILSFPNSALTSCPMITLPPAAHLAQPTLTSVTPVQPMTSSANCYGGSSQAKRSRTSQPESEGMDQSPGSGSGGPVASDSNGSLHAKIASAMTTLCSSAPVASGAAQLNYPIGSSSAQMTSAFPVSLGSNTNLSSVGYVHASGMPLSSRQVTPPIVQAVHIDSTRLQLVGGTIGSHPLFQIPKQMSLKSTPVQQSSYLTNVSYSNSVSTSSVFPGGVHVKPEVDTVSCGAKCSTSATCSAPIVMPRGLITHVPPAQSILPHAPNLSNNPNFKMQQNTFPLPVSITNSSSVNDLQCAGSSQSFAPQMNAQPAYTASPIQPLSLAPVPMEVSKATTSQVSQLQSSSMPPSDSPLSSVSITISGSAPESAATNVQQVSAAPSAASMVNPDINSILKGLLLLGANSANPSTYAEFAIQISAQIQKDLIKTESSAGVISNPASVSPAVPPATRSLDSTPPPPSQSQQGMNSNPSSVIQMNFNSPGVATSISSSSANQVIQNYTSVNNQQLQTTQSSLMFVPQLQASMAQTHTVSQLPQMSQVGEINVVSAQLSSHNFPLSQTAQLTVAAISKNPKLAPFAPQLISAMEAVEQQTLNVSNSDPSQKELLVQQLAKKLATLAEQQQQQQSHQSYASLVGQAQPSQTSSQLTLPPASSCSQQMGGSQYLDPVNQQQHLVSSPPTHGYQHQTQQQQSHSQSFVNVSMSPQQPPSLTRQTSFTSPLQHQMSHLSTSQSHNMPQVTSSAGQPVSLDLTHSNVQSNTQPPIYSVSMSANNAALYYHHLQASHSIAVAPNILNSSQMQSQPPVNQQQIMHSSIQQPPPVLHQSQQQQQSMSQNNNQQQLHGYPSTPNSQYQQIYMIQPSHVDQKDQMLSMATGSGLDQPPPSVNSQPPPSVASMGSGPPPSVGPPATYQTDCNSPYSSPAASGAQTGIQPQSSMSMSNVSDAPAAAAQKANLQTSQNSTGTGYVVYSSQASQSAGLYYPTQSQKPQTSEMHSSNMDLSDPNLYMPQQQHMTHQTSSSQQEPREIEEHMFKEPYPVDTGQSHDWPAQQLRSGVASSRYGSQASATSLHDMHHHSMMSQPVAQNSMTWESSNSVVGATGSQMSMNWESSSSSNASGSGNQMTPVHHPAPMKSSTTDPFLSSGGLDTGQVQKTSSMMDIHSFEHDQNSQGSSICSNDFHDFDSMFSHIAQSPLCAIINDSLMTPSPAPPMTPEEPPARGAAVLKYLIEKGFIEGEQKNLVTAEGIENAICALSKQKPITEITFEDVVSVIAGAKTA
>Pnaiakensis.g2051.t3
MQLNELGISVWSGRGCVHHVRQLVLENCSITFATLIHIVQVFSSLDLLSLNGCNTFFMAGLLSDLLSSHWSSLGTLEVTIVSYLNDYNFWALFKPTNNESLHSVSLKSIKLAYRLEGLTKGSPLLFVSSLLYQVTNINITGQTMERLVRGQVQCLTRVNFDFSNVSDVMLKNLSETAGLRLSKVSLACCRDALIAIEQNCRSLNSLVLTKCSSIIGRKTIPNLITLPLTHINLNRVECYRINSVDLSELCGVPLGSSNDDTIVATTTNSASNTNPVYIQSSTLQNNQGYSIYRSPNLPPNHYLLIRNPLSGNITADNCLIVDVSQLQQQNVTLVPSITQPIVNPPTEEQDSKERVQNYIQTLDLPQSGQIGGPMEGPCSLLDLDSHNSLKLTMSQRYGSITAELVKARQHLSLVPTDEESQSQGNGYFVHPQQPQIANDVQQLASTFNDVSGELQTWDNNDVIVSQNRAFAGQQTSESNSCVGVGSNLDSTQKQTQQSGTHQQQGSVEISIEEATAVVSATTSTIQSAISVNNVSSIVTGMTNSAVVNPPVSAAPTSISLNDLDYRNNQVWATSGCGGVPSYSNVTSPSACTSPSDDEQMDGTTDIISSDNDDISDINRSFIQSGNFEKSGGASSGHNSGNATPGGSLDYQNYQQANMANGLAGDLPTMVLKDMEQSHCSDSHAISSDSLSDSVVGASNGHRRSQQVPKRPFDAMYSRHSLIQQFPSSQEGVSLQVVNQPESRHRPRYLTEGSRGSVKDRSGNGFPAVKLFGFNQCPLTVQVFIGTDAGRPKPHGFFQACRVTGRNVISCLERNVDGTQIMEVDLDPKNEMRADIDCIGILKLRNADVEAMVSTTRSKKKSQRARMVFRVAVPRPDGSSFTLQTMSETIQCSQPTGQPEIVRLTTDSSPACGGGITYILGKHFTRPTVTFSRKGPLSGNPSAVCSQSASAATIKGVSDEETWTEVADLLPDCVSQHYLGCKIPPYSDLGINRPVYCEVTVTNGDNKVSDPAVFVYNPTADGLREVSLQDILSFPNSALTSCPMITLPPAAHLAQPTLTSVTPVQPMTSSANCYGGSSQAKRSRTSQPESEGMDQSPGSGSGGPVASDSNGSLHAKIASAMTTLCSSAPVASGAAQLNYPIGSSSAQMTSAFPVSLGSNTNLSSVGYVHASGMPLSSRQVTPPIVQAVHIDSTRLQLVGGTIGSHPLFQIPKQMSLKSTPVQQSSYLTNVSYSNSVSTSSVFPGGVHVKPEVDTVSCGAKCSTSATCSAPIVMPRGLITHVPPAQSILPHAPNLSNNPNFKMQQNTFPLPVSITNSSSVNDLQCAGSSQSFAPQMNAQPAYTASPIQPLSLAPVPMEVSKATTSQVSQLQSSSMPPSDSPLSSVSITISGSAPESAATNVQQVSAAPSAASMVNPDINSILKGLLLLGANSANPSTYAEFAIQISAQIQKDLIKTESSAGVISNPASVSPAVPPATRSLDSTPPPPSQSQQGMNSNPSSVIQMNFNSPGVATSISSSSANQVIQNYTSVNNQQLQTTQSSLMFVPQLQASMAQTHTVSQLPQMSQVGEINVVSAQLSSHNFPLSQTAQLTVAAISKNPKLAPFAPQLISAMEAVEQQTLNVSNSDPSQKELLVQQLAKKLATLAEQQQQQQSHQSYASLVGQAQPSQTSSQLTLPPASSCSQQMGGSQYLDPVNQQQHLVSSPPTHGYQHQTQQQQSHSQSFVNVSMSPQQPPSLTRQTSFTSPLQHQMSHLSTSQSHNMPQVTSSAGQPVSLDLTHSNVQSNTQPPIYSVSMSANNAALYYHHLQASHSIAVAPNILNSSQMQSQPPVNQQQIMHSSIQQPPPVLHQSQQQQQSMSQNNNQQQLHGYPSTPNSQYQQIYMIQPSHVDQKDQMLSMATGSGLDQPPPSVNSQPPPSVASMGSGPPPSVGPPATYQTDCNSPYSSPAASGAQTGIQPQSSMSMSNVSDAPAAAAQKANLQTSQNSTGTGYVVYSSQASQSAGLYYPTQSQKPQTSEMHSSNMDLSDPNLYMPQQQHMTHQTSSSQQEPREIEEHMFKEPYPVDTGQSHDWPAQQLRSGVASSRYGSQASATSLHDMHHHSMMSQPVAQNSMTWESSNSVVGATGSQMSMNWESSSSSNASGSGNQMTPVHHPAPMKSSTTDPFLSSGGLDTGQVQKTSSMMDIHSFEHDQNSQGSSICSNDFHDFDSMFSHIAQSPLCAIINDSLMTPSPAPPMTPEEPPARGAAVLKYLIEKGFIEGEQKNLVTAEGIENAICALSKQKPITEITFEDVVSVIAGAKTA
>Pnaiakensis.g2051.t1
MQLNELGISVWSGRGCVHHVRQLVLENCSITFATLIHIVQVFSSLDLLSLNGCNTFFMAGLLSDLLSSHWSSLGTLEVTIVSYLNDYNFWALFKPTNNESLHSVSLKSIKLAYRLEGLTKGSPLLFVSSLLYQVTNINITGQTMERLVRGQVQCLTRVNFDFSNVSDVMLKNLSETAGLRLSKVSLACCRDALIAIEQNCRSLNSLVLTKCSSIIGRKTIPNLITLPLTHINLNRVECYRINSVDLSELCGVPLGSSNDDTIVATTTNSASNTNPVYIQSSTLQNNQGYSIYRSPNLPPNHYLLIRNPLSGNITADNCLIVDVSQLQQQNVTLVPSITQPIVNPPTEEQDSKERVQNYIQTLDLPQSGQIGGLVPTDEESQSQGNGYFVHPQQPQIANDVQQLASTFNDVSGELQTWDNNDVIVSQNRAFAGQQTSESNSCVGVGSNLDSTQKQTQQSGTHQQQGSVEISIEEATAVVSATTSTIQSAISVNNVSSIVTGMTNSAVVNPPVSAAPTSISLNDLDYRNNQVWATSGCGGVPSYSNVTSPSACTSPSDDEQMDGTTDIISSDNDDISDINRSFIQSGNFEKSGGASSGHNSGNATPGGSLDYQNYQQANMANGLAGDLPTMVLKDMEQSHCSDSHAISSDSLSQRWDPFFEMTPFSDSVVGASNGHRRSQQVPKRPFDAMYSRHSLIQQFPSSQEGVSLQVVNQPESRHRPRYLTEGSRGSVKDRSGNGFPAVKLFGFNQCPLTVQVFIGTDAGRPKPHGFFQACRVTGRNVISCLERNVDGTQIMEVDLDPKNEMRADIDCIGILKLRNADVEAMVSTTRSKKKSQRARMVFRVAVPRPDGSSFTLQTMSETIQCSQPTGQPEIVRLTTDSSPACGGGITYILGKHFTRPTVTFSRKGPLSGNPSAVCSQSASAATIKGVSDEETWTEVADLLPDCVSQHYLGCKIPPYSDLGINRPVYCEVTVTNGDNKVSDPAVFVYNPTADGLREVSLQDILSFPNSALTSCPMITLPPAAHLAQPTLTSVTPVQPMTSSANCYGGSSQAKRSRTSQPESEGMDQSPGSGSGGPVASDSNGSLHAKIASAMTTLCSSAPVASGAAQLNYPIGSSSAQMTSAFPVSLGSNTNLSSVGYVHASGMPLSSRQVTPPIVQAVHIDSTRLQLVGGTIGSHPLFQIPKQMSLKSTPVQQSSYLTNVSYSNSVSTSSVFPGGVHVKPEVDTVSCGAKCSTSATCSAPIVMPRGLITHVPPAQSILPHAPNLSNNPNFKMQQNTFPLPVSITNSSSVNDLQCAGSSQSFAPQMNAQPAYTASPIQPLSLAPVPMEVSKATTSQVSQLQSSSMPPSDSPLSSVSITISGSAPESAATNVQQVSAAPSAASMVNPDINSILKGLLLLGANSANPSTYAEFAIQISAQIQKDLIKTESSAGVISNPASVSPAVPPATRSLDSTPPPPSQSQQGMNSNPSSVIQMNFNSPGVATSISSSSANQVIQNYTSVNNQQLQTTQSSLMFVPQLQASMAQTHTVSQLPQMSQVGEINVVSAQLSSHNFPLSQTAQLTVAAISKNPKLAPFAPQLISAMEAVEQQTLNVSNSDPSQKELLVQQLAKKLATLAEQQQQQQSHQSYASLVGQAQPSQTSSQLTLPPASSCSQQMGGSQYLDPVNQQQHLVSSPPTHGYQHQTQQQQSHSQSFVNVSMSPQQPPSLTRQTSFTSPLQHQMSHLSTSQSHNMPQVTSSAGQPVSLDLTHSNVQSNTQPPIYSVSMSANNAALYYHHLQASHSIAVAPNILNSSQMQSQPPVNQQQIMHSSIQQPPPVLHQSQQQQQSMSQNNNQQQLHGYPSTPNSQYQQIYMIQPSHVDQKDQMLSMATGSGLDQPPPSVNSQPPPSVASMGSGPPPSVGPPATYQTDCNSPYSSPAASGAQTGIQPQSSMSMSNVSDAPAAAAQKANLQTSQNSTGTGYVVYSSQASQSAGLYYPTQSQKPQTSEMHSSNMDLSDPNLYMPQQQHMTHQTSSSQQEPREIEEHMFKEPYPVDTGQSHDWPAQQLRSGVASSRYGSQASATSLHDMHHHSMMSQPVAQNSMTWESSNSVVGATGSQMSMNWESSSSSNASGSGNQMTPVHHPAPMKSSTTDPFLSSGGLDTGQVQKTSSMMDIHSFEHDQNSQGSSICSNDFHDFDSMFSHIAQSPLCAIINDSLMTPSPAPPMTPEEPPARGAAVLKYLIEKGFIEGEQKNLVTAEGIENAICALSKQKPITEITFEDVVSVIAGAKTA
>Xboc6879.Bri_3172_c0_
MSALEHMLNSDDYGNAELPDMLLPPGSDSLPDINLNSDDFERLHMPYVKIEEQPKTSGFRFRYGSEKGSHGCMVGENSSRQKKTYPTISIKNYKGKVFVLVTLVTNEETPRPHAHSLKGKKCKDGVFQDFVDNDDMITSFHDLSVEHVKKNDVADILFQKSLMNYYNPPQLGICEDISPEQRERLRSDAEEAARNMDLGSVRLCFQVYLPDSAGRYINHLPPQFSVPIQDSKSATTLKICRMSLCSGSVIGGDTVFLLCDKVQKDDIGVRFFESTSDWVAMAEFSQQDVHRQYAIVFRTPPYRDPNIKESRRVFLELYHPKTLGDKSAPHHFTYIPNRVSQLEEEIPKRKCQRLSDHRDIVLGAGANQGAAGSNTAGVFGGFGGPPGGSFNFNVSGGYNASNFQGNIQFGVQRQQQQQHNNTIINTNTPAATETAYKIVSQSG
>Xboc126812.Tri_33357_
MNYYNPPQLGICEDISPEQRERLRSDAEEAARNMDLGSVRLCFQVYLPDSAGRYINHLPPQFSVPIQDSKSATTLKICRMSLCSGSVIGGDTVFLLCDKVQKDDIGVRFFESTSDWVAMAEFSQQDVHRQYAIVFRTPPYRDPNIKESRRVFLELYHPKTLGDKSAPHHFTYIPNRVSQLEEEIPKRKCQRLSDHRDIVLGAGANQGAAGSNTAGVFGGFGGPPGGSFNFNVSGGYNASNFQGNIQFGVQQQQQQ
>Xboc126809.Tri_33354_
MSALEHMLNSDDYGNAELPDMLLPPGSDSLPDINLNSDDFERLHMPYVKIEEQPKTSGFRFRYGSEKGSHGCMVGENSSRQKKTYPTISIKNYKGKVFVLVTLVTNEETPRPHAHSLKGKKCKDGVFQDFVDNDDMITSFHDLSVEHVKKNDVADILFQKSLMNYYNPPQLGICEDISPEQRERLRSDAEEAARNMDLGSVRLCFQVYLPDSAGRYINHLPPQFSVPIQDSKSATTLKICRMSLCSGSVIGGDTVFLLCDKVQKDDIGVRFFESTSDWVAMAEFSQQDVHRQVCTLPTQSLQ
>Xboc57949.Tra_2661_c0
MLSQDTLPSCDSLQSRYHHVPSSSFHHSTTTRDMDPPHRSLHRQNIQDMSNIQLQKPSIRILEQPSTNGARFRYASEGSSSVIYGAKRVQGSRDTFPTVMVYNVNAPVKLIVSAVTSTEPYHLHPYKIVQIPNVENHCSGGIYQRTLTTSQEVKLEKIGLESVKKQDMTKEIRARVERGLDCYPAPPMVNKSYKIELDEVRLCIQLLQQSPRNRHSYEYVSHVVSDVVWGRNKELLIKCISRTEGSIQGGDEVFILGENYEKDIEVMFCDNDGWEEPGQFSEGDLHQKVALVVKTPRYKTCNVTGDVQAHIYLKLPTDNRTSKKLHFTYRRFMSDQDELKRKQCGQHTDYHAQTSATAIQHRERIRPRPYPSNPAAAAAAVPALPTYAEAQQLKASSSSQPSHRQSDLVKRHIKQHINRKNVDRVNETAAMAAGSSNIPVGSPHTVPRTDISYNIGSRNQLNSISQPVDSKLLQGAYSPTVVDQNASSLNKSSNNNLGSESGFRFGPADAGTYPTPDRSNGGSPLNYLGGDYRVGTSPVPQTVNTAGYRQGLHAWGGRSDNTGSDRAWNSFESLAAMNQLAPTGGSFSDLSQNWFSQIQQGGFQLGGPHDNIDASGLADNVIGSAGSNTGGFRNAGWGAGTENKISNRPAAGTCSTFGDPSSQPSDSFVLPRDITEFVLDMDSLGSSFDFGYLSCDLETDGDNSSGPATP
>Xboc13613.Bri_6411_c0
MLSQDTLPSCDSLQSRYHHVPSSSFHHSTTTRDMDPPHRSLHRQNIQDMSNIQLQKPSIRILEQPSTNGARFRYASEGSSSVIYGAKRVQGSRDTFPTVMVYNVNAPVKLIVSAVTSTEPYHLHPYKIVQIPNVENHCSGGIYQRTLTTSQEVKLEKIGLESVKKQDMTKEIRARVERGLDCYPAPPMVNKSYKIELDEVRLCIQLLQQSPRNRHSYEYVSHVVSDVVWGRNKELLIKCISRTEGSIQGGDEVFILGENYEKDIEVMFCDNDGWEEPGQFSEGDLHQKVALVVKTPRYKTCNVTGDVQAHIYLKLPTDNRTSKKLHFTYRRFMSDQDELKRKQCGQHTDYHAQTSATAIQHRERIRPRPYPSNPAAAAAAVPALPTYAEAQQLKASSSSQPSHRQSDLVKRHIKQHINRKNVDRVNETAAMAAGSSNIPVGSPHTVPRTDISYNIGSRNQLNSISQPVDSKLLQGAYSPTVVDQNASSLNKSSNNNLGSESGFRFGPADAGTYPTPDRSNGGSPLNYLGGDYRVGTSPVPQTVNTAGYRQGLHAWGGRSDNTGSDRAWNSFESLAAMNQLAPTGGSFSDLSQNWFSQIQQGGFQLGGPHDNIDASGLADNVIGSAGSNTGGFRNAGWGAGTENKISNRPAAGTCSTFGDPSSQPSDSFVLPRDITEFVLDMDSLGSSFDFGYLSCDLETDGDNSSGPATPPAPGA
>Xboc115116.Tri_20136_
MLSQDTLPSCDSLQSRYHHVPSSSFHHSTTTRDMDPPHRSLHRQNIQDMSNIQLQKPSIRILEQPSTNGARFRYASEGSSSVIYGAKRVQGSRDTFPTVMVYNVNAPVKLIVSAVTSTEPYHLHPYKIVQIPNVENHCSGGIYQRTLTTSQEVKLEKIGLESVKKQDMTKEIRARVERGLDCYPAPPMVNKSYKIELDEVRLCIQLLQQSPRNRHSYEYVSHVVSDVVWGRNKELLIKCISRTEGSIQGGDEVFILGENYEKDIEVMFCDNDGWEEPGQFSEGDLHQKVCDQPINTHQGQIQDFFYG
>Xboc97360.Tra_85512_c
MLSRDTFPTVMVYNVNAPVKLIVSAVTSTEPYHLHPYKIVQIPNVENHCSGGIYQRTLTTSQEVKLEKIGLESVKKQDMTKEIRARVERGLDCYPAPPMVNKSYKIELDEVRLCIQLLQQSPRNRHSYEYVSHVVSDVVWGRNKELLIKCISRTEGSIQGGDEVFILGENYEKDIEVMFCDNDGWEEPGQFSEGDLHQK
>Xboc121547.Tri_27672_
KNPELTKYFCSLCSFSIDCVGILKLRNADVESRLGYRASTKSLKSSKIRIAYRINIPLGDGTYTSLQCASTKIDCTQPPGQPEICRKSFDRCSVEGRQELFIIGKNFRGETKVMFQQLNEAGEVVWESDAPIDTDSFHQSHLICHVPRYKDPTITDPVQVQICVLNADGKPSEPHQFIYDPMPGMDQKVTFEDAIKKQAEELVRSGKCPSLRVLEGGDGTVSGDNDPPCGQDAASVLDSGALSMSSTAASAETSPSNPGGQHSSDKYVDSKELIGQDFEAAAATEKAGPPPVDSGMPDADDQAPAGGGDQCYLNPTPQTSVYSSPMNSEGMTSGIGSPTDSLSTSPDLGKTL
>Xboc121548.Tri_27673_
MFGSKKICLQLGDYHQRNSDATNSSYIHTVESQPSAFDAIKAAIQQATSTSAMMAPPLRTLNTPPPFLSPHSSANSPPLFESNAASCMEEGDTDSEAMDTDDSCFSSPTGFSSSSKLSLGVEKTTRKVLKRRSDRVGDSCSTSSAPSPEAFSVDGTSRLTRVDKRDNNTAGTDDSFVKHPTPTRHKLNPALYGASNHLSSSTAIDEPSLNTTFPSSCNGFKLKIITQPEKHHRARYLSEGSRGAIKDETGHGFPTIQLVGYTGSFLMLQVFVATESGRIRPHAFYQACPVTGHNSALQCTEKVVDGTVVIEIPFPCPTDDNKLSIDCVGILKLRNADVESRLGYRASTKSLKSSKIRIAYRINIPLGDGTYTSLQCASTKIDCTQPPGQPEICRKSFDRCSVEGRQELFIIGKNFRGETKVMFQQLNEAGEVVWESDAPIDTDSFHQSHLICHVPRYKDPTITDPVQVQICVLNADGKPSEPHQFIYDPMPGMDQKVTFEDAIKKQAEELVRSGKCPSLRVLEGGDGTVSGDNDPPCGQDAASVLDSGALSMSSTAASAETSPSNPGGQHSSDKYVDSKELIGQDFEAAAATEKAGPPPVDSGMPDADDQAPAGGGDQCYLNPTPQTSVYSSPMNSEGMTSGIGSPTDSLSTSPDLGKTL
>Xboc38801.Bri_21562_c
MATGDEKVEYITTTTAAGGGGVRDVVCVSATEAMECHSYTFAGVNSLNTMLSEVAVAPGSAPDYLLDDGMEEMMSGDQNSQHAKDFPANSYGDYHQRNSDATNSSYIHTVESQPSAFDAIKAAIQQATSTSAMMAPPLRTLNTPPPFLSPHSSANSPPLFESNAASCMEEGDTDSEAMDTDDSCFSSPTGFSSSSKLSLGVEKTTRKVLKRRSDRVGDSCSTSSAPSPEAFSVDGTSRLTRVDKRDNNTAGTDDSFVKHPTPTRHKLNPALYGASNHLSSSTAIDEPSLNTTFPSSCNGFKLKIITQPEKHHRARYLSEGSRGAIKDETGHGFPTIQLVGYTGSFLMLQVFVATESGRIRPHAFYQACPVTGHNSALQCTEKVVDGTVVIEIPFPCPTDDNKLSIDCVGILKLRNADVESRLGYRASTKSLKSSKIRIAYRINIPLGDGTYTSLQCASTKIDCTQPPGQPEICRKSFDRCSVEGRQELFIIGKNFRGETKVMFQQLNEAGEVVWESDAPIDTDSFHQSHLICHVPRYKDPTITDPVQVQICVLNADGKPSEPHQFIYDPMPGMDQKVTFEDAIKKQAEELVRSGKCPSLRVLEGGDGTVSGDNDPPCGQDAASVLDSGALSMSSTAASAETSPSNPGGQHSSDKYVDSKELIGQDFEAAAATEKAGPPPVDSGMPDADDQAPAGGGDQCYLNPTPQTSVYSSPMNSEGMTSGIGSPTDSLSTSPDLGKTL
