# Supplementary material for: Absence of conserved immune signalling pathways and increased pathogen susceptibility associated to photosymbiosis in acoels
Source: BMC Biol. 2026 Jan 23;24:25. doi: 10.1186/s12915-026-02506-w (PMC12849515; doi:10.1186/s12915-026-02506-w)
Supplement: Supplementary file 21 — Additional File 21: Data S15 – Significantly differentially expressed genes. [file 12915_2026_2506_MOESM21_ESM.fasta]

>TRINITY_DN20043_c0_g1_i1
ATTATTTGCATGACCAAATTTTTTTGAACAAAGAATAAAATTTAAATGACTGCAATAATTATTTGTAGCACAAAAACTTCAAATGAAGACAATGAGAAAATAATAAACATCGCAAAATTACTATGTTGAGCTGGAACTATACCACGTTTATAGCTGATATTCAGCTTAGAAATAATTGGTGCTCAAATGATTCATTAGCAAATTGTGGCCGCCTTGTATTCAATCGTTGTTGAAGTGAGTTACATTTTACGAAAACTAATTACTTACAATTTATGATAGTTATTCATTTATTTTACTTCTTTGAAAGTTTTTTTGCACACTGTACATGTGTTCCATCTAAATTCTCTGCAAATACTTTCAGAATTTACATGATGACTTTTTGCAGAAATCACGAACAAAAGTTACAAAATTACAATAAAATCTTGTATGAGTAAGATTGGCAATACAAAATTTCGAATGCTCTTCAAGTATCATTAAATGCTTGCCAATTTTAAAATCATTTTTTTTCGTCCAAAGACATTTTATCAACCCATGTTATGGTTGTAGCTAACTTTGATGAGAGATCACTGCAGCTTTGACCTCTGCGGCTCAAGTGATCAGTTGTGCTATAAATTTGCTCCGACGAAAGAACAATTGACAAAAAAGAATAACAAAAATTGACAGTAAAATACTGAAAAAATATTATAAGCGATTAAAGGAAGATGTCTTTTGATCCAAATAGTGATTCGAACACAAGTTCTCACCTGGACTACGCAAATCGCAGGGCATCAGTCACAGTCCAGAATGATGAAAAGAGATCCAATGAGTATCTTTATCAGGAGCCCTCACTAGATTTGGCTGCAGAATATTCCAAAATATACGAAAAACCTCTGCCAAAAGAGGATCACTCGAGGAACAGGATAACAAGTTGTCTTGATTACTGTGTTTTAATTGGAGGAATCATCTTGATCATGCTCGTGGTAACTTGCAGCGTGATGCTTTTTGTGCTGGTTCAACTGACCAAAGAAGTGGCTGATCTGAAATCTGATCATAAAGAGCGAGTAACATTATTGGAAAAGGAACAGCCAGAACTTCGAGATCTAATGCGGAATCAAAACTATATTCTAGAACTCAAAATCAACGAAACAAACCTGGAAATTGCCTCAGTGGAGCTCAATTTATCAAGCAGGATAAAAATGCTCCGTGAAGATTGGAAAGCTACAGATAACGTATTGAAAGAAGCAAGATCTCAAATCGATCATCTTGAAAAGCAAGATTTCGGAGCACAGATTCAGAAAGAAAAAGACAGAGTCAGCGTTCTGTCGAACAGTGTCGACGAAATCGAACTTTCATTCAAAACTGAAGTTTCGATTCTTCATCACAACATCTCAAAAACGGTTGAATATTTGAACGATTTATCAGAAGATTTGAATGCTAAAAGTAATGACTTACGCCAAGCTGAATCACAAATAAATCAACTGAAAAATGCGGATTTCGGAGACCAAATAGAAAAAGAGAAAGAGCGAATAAGTATTTTGTCAAATAATGTTGACAAAATCGAGCGATCTCTGAAATCTGACATTTCAGATCTGCAATTCAACTTGTCAGATACGAGGGGTGATTTGAGCGAACTTTCGACTCTTCACACTGTGACGGAGTTACGACTCGAAGCGGCAGAGGACAAAGTGAAAGCGTTAGAGGACGCTGACTTTGAAGGTCAAATTATCATTGAAAAAGACAGAATCACCGCAATTGATACACGTCTTGACAGACATGATTCAGAAATTTCAGGTGTGAAAGCTGATGTCGTTGACCTAGTTTCAGACATTCATGGGGTTGAAAATGATTTGGGCTCTCTGAGATCAAGAGTGGCAACCGTTGAAGGAAAAGTTTCGGTTTTACAGAGTGCTAACTATGGCAGTCAAATTTCGATCCTCCAGTCAACTGTAAATGGACTCAGAGGATGTTGTCAATCTCCAGTTATTCCCGATTCCCCTCCAAGCCCAACCCCTAGTCCAGCAGATGATTCTGTCGATCGATGCGGCGAAATTAATCCTTACGGCTTGCCGTATCCATGTTAAGAGAGACCCATGCGAACACTTCAGCACTGCCGCAACAAAATCCAGAGGTCAAAATGTCAAAGACCAAACTAAAACGTTGTATCAAAACTGTGCACTTGTTGCTCACCCAACAAAAAATTTTGTCTAAAAACTATGTGATCATTTTTTGCTTGTATTTTTAAAAAAGGGAAGAAAGCTCGCATGTATTTGAGTACATTAATGCATTAAGGCATGTTTGAAGATTTTAATTTACCTTATGCATGTAAACTGTAGTATGAATTAGAAACTGTAGGTACCTAATTGACTAATTGTGTCTGTACAACAAAGCCATCATATTCTCCAGATTAGTGATATTTTCTCAAACTTAAATTTCACTGAACGTTGCTCAGAACATTGCTGAAATTTTAGTTGAATATTGCTGACAATCCTTACTATAAAAAAATCAAAACAGTATCAGTACTGGGCAAGACAGAGCTATGATTCTGTCACTTTTATGCACCAGTCAGTCTAGGCAAGTATATAGTTACGGCACAATTTCTCAAAAAATATAATCTTTGATGATTTTACCTAAATATTGAAGATTTGCCATATCTGTACATAAATAGTGCGCTTATGCTTGAAATTTTGACTCAATAAATAAATACATTAAACTTTATTTTAAATAAAAA
>TRINITY_DN20043_c0_g1_i2
ATTATTTGCATGACCAAATTTTTTTGAACAAAGAATAAAATTTAAATGACTGCAATAATTATTTGTAGCACAAAAACTTCAAATGAAGACAATGAGAAAATAATAAACATCGCAAAATTACTATGTTGAGCTGGAACTATACCACGTTTATAGCTGATATTCAGCTTAGAAATAATTGGTGCTCAAATGATTCATTAGCAAATTGTGGCCGCCTTGTATTCAATCGTTGTTGAAGTGAGTTACATTTTACGAAAACTAATTACTTACAATTTATGATAGTTATTCATTTATTTTACTTCTTTGAAAGTTTTTTTGCACACTGTACATGTGTTCCATCTAAATTCTCTGCAAATACTTTCAGAATTTACATGATGACTTTTTGCAGAAATCACGAACAAAAGTTACAAAATTACAATAAAATCTTGTATGAGTAAGATTGGCAATACAAAATTTCGAATGCTCTTCAAGTATCATTAAATGCTTGCCAATTTTAAAATCATTTTTTTTCGTCCAAAGACATTTTATCAACCCATGTTATGGTTGTAGCTAACTTTGATGAGAGATCACTGCAGCTTTGACCTCTGCGGCTCAAGGAGCCCTCACTAGATTTGGCTGCAGAATATTCCAAAATATACGAAAAACCTCTGCCAAAAGAGGATCACTCGAGGAACAGGATAACAAGTTGTCTTGATTACTGTGTTTTAATTGGAGGAATCATCTTGATCATGCTCGTGGTAACTTGCAGCGTGATGCTTTTTGTGCTGGTTCAACTGACCAAAGAAGTGGCTGATCTGAAATCTGATCATAAAGAGCGAGTAACATTATTGGAAAAGGAACAGCCAGAACTTCGAGATCTAATGCGGAATCAAAACTATATTCTAGAACTCAAAATCAACGAAACAAACCTGGAAATTGCCTCAGTGGAGCTCAATTTATCAAGCAGGATAAAAATGCTCCGTGAAGATTGGAAAGCTACAGATAACGTATTGAAAGAAGCAAGATCTCAAATCGATCATCTTGAAAAGCAAGATTTCGGAGCACAGATTCAGAAAGAAAAAGACAGAGTCAGCGTTCTGTCGAACAGTGTCGACGAAATCGAACTTTCATTCAAAACTGAAGTTTCGATTCTTCATCACAACATCTCAAAAACGGTTGAATATTTGAACGATTTATCAGAAGATTTGAATGCTAAAAGTAATGACTTACGCCAAGCTGAATCACAAATAAATCAACTGAAAAATGCGGATTTCGGAGACCAAATAGAAAAAGAGAAAGAGCGAATAAGTATTTTGTCAAATAATGTTGACAAAATCGAGCGATCTCTGAAATCTGACATTTCAGATCTGCAATTCAACTTGTCAGATACGAGGGGTGATTTGAGCGAACTTTCGACTCTTCACACTGTGACGGAGTTACGACTCGAAGCGGCAGAGGACAAAGTGAAAGCGTTAGAGGACGCTGACTTTGAAGGTCAAATTATCATTGAAAAAGACAGAATCACCGCAATTGATACACGTCTTGACAGACATGATTCAGAAATTTCAGGTGTGAAAGCTGATGTCGTTGACCTAGTTTCAGACATTCATGGGGTTGAAAATGATTTGGGCTCTCTGAGATCAAGAGTGGCAACCGTTGAAGGAAAAGTTTCGGTTTTACAGAGTGCTAACTATGGCAGTCAAATTTCGATCCTCCAGTCAACTGTAAATGGACTCAGAGGATGTTGTCAATCTCCAGTTATTCCCGATTCCCCTCCAAGCCCAACCCCTAGTCCAGCAGATGATTCTGTCGATCGATGCGGCGAAATTAATCCTTACGGCTTGCCGTATCCATGTTAAGAGAGACCCATGCGAACACTTCAGCACTGCCGCAACAAAATCCAGAGGTCAAAATGTCAAAGACCAAACTAAAACGTTGTATCAAAACTGTGCACTTGTTGCTCACCCAACAAAAAATTTTGTCTAAAAACTATGTGATCATTTTTTGCTTGTATTTTTAAAAAAGGGAAGAAAGCTCGCATGTATTTGAGTACATTAATGCATTAAGGCATGTTTGAAGATTTTAATTTACCTTATGCATGTAAACTGTAGTATGAATTAGAAACTGTAGGTACCTAATTGACTAATTGTGTCTGTACAACAAAGCCATCATATTCTCCAGATTAGTGATATTTTCTCAAACTTAAATTTCACTGAACGTTGCTCAGAACATTGCTGAAATTTTAGTTGAATATTGCTGACAATCCTTACTATAAAAAAATCAAAACAGTATCAGTACTGGGCAAGACAGAGCTATGATTCTGTCACTTTTATGCACCAGTCAGTCTAGGCAAGTATATAGTTACGGCACAATTTCTCAAAAAATATAATCTTTGATGATTTTACCTAAATATTGAAGATTTGCCATATCTGTACATAAATAGTGCGCTTATGCTTGAAATTTTGACTCAATAAATAAATACATTAAACTTTATTTTAAATAAAAA
>TRINITY_DN20043_c0_g1_i3
ATTATTTGCATGACCAAATTTTTTTGAACAAAGAATAAAATTTAAATGACTGCAATAATTATTTGTAGCACAAAAACTTCAAATGAAGACAATGAGAAAATAATAAACATCGCAAAATTACTATGTTGAGCTGGAACTATACCACGTTTATAGCTGATATTCAGCTTAGAAATAATTGGTGCTCAAATGATTCATTAGCAAATTGTGGCCGCCTTGTATTCAATCGTTGTTGAAGTGAGTTACATTTTACGAAAACTAATTACTTACAATTTATGATAGTTATTCATTTATTTTACTTCTTTGAAAGTTTTTTTGCACACTGTACATGTGTTCCATCTAAATTCTCTGCAAATACTTTCAGAATTTACATGATGACTTTTTGCAGAAATCACGAACAAAAGTTACAAAATTACAATAAAATCTTGTATGAGTAAGATTGGCAATACAAAATTTCGAATGCTCTTCAAGTATCATTAAATGCTTGCCAATTTTAAAATCATTTTTTTTCGTCCAAAGACATTTTATCAACCCATGTTATGGTTGTAGCTAACTTTGATGAGAGATCACTGCAGCTTTGACCTCTGCGGCTCAAGGTATCTTGACCTCTGTACTACATTTTGAAAATAAAACTGATAAACTCTTTCACTTTAAGTTTTTCGTTTCCAGTGATCAGTTGTGCTATAAATTTGCTCCGACGAAAGAACAATTGACAAAAAAGAATAACAAAAATTGACAGTAAAATACTGAAAAAATATTATAAGCGATTAAAGGAAGATGTCTTTTGATCCAAATAGTGATTCGAACACAAGTTCTCACCTGGACTACGCAAATCGCAGGGCATCAGTCACAGTCCAGAATGATGAAAAGAGATCCAATGAGTATCTTTATCAGGAGCCCTCACTAGATTTGGCTGCAGAATATTCCAAAATATACGAAAAACCTCTGCCAAAAGAGGATCACTCGAGGAACAGGATAACAAGTTGTCTTGATTACTGTGTTTTAATTGGAGGAATCATCTTGATCATGCTCGTGGTAACTTGCAGCGTGATGCTTTTTGTGCTGGTTCAACTGACCAAAGAAGTGGCTGATCTGAAATCTGATCATAAAGAGCGAGTAACATTATTGGAAAAGGAACAGCCAGAACTTCGAGATCTAATGCGGAATCAAAACTATATTCTAGAACTCAAAATCAACGAAACAAACCTGGAAATTGCCTCAGTGGAGCTCAATTTATCAAGCAGGATAAAAATGCTCCGTGAAGATTGGAAAGCTACAGATAACGTATTGAAAGAAGCAAGATCTCAAATCGATCATCTTGAAAAGCAAGATTTCGGAGCACAGATTCAGAAAGAAAAAGACAGAGTCAGCGTTCTGTCGAACAGTGTCGACGAAATCGAACTTTCATTCAAAACTGAAGTTTCGATTCTTCATCACAACATCTCAAAAACGGTTGAATATTTGAACGATTTATCAGAAGATTTGAATGCTAAAAGTAATGACTTACGCCAAGCTGAATCACAAATAAATCAACTGAAAAATGCGGATTTCGGAGACCAAATAGAAAAAGAGAAAGAGCGAATAAGTATTTTGTCAAATAATGTTGACAAAATCGAGCGATCTCTGAAATCTGACATTTCAGATCTGCAATTCAACTTGTCAGATACGAGGGGTGATTTGAGCGAACTTTCGACTCTTCACACTGTGACGGAGTTACGACTCGAAGCGGCAGAGGACAAAGTGAAAGCGTTAGAGGACGCTGACTTTGAAGGTCAAATTATCATTGAAAAAGACAGAATCACCGCAATTGATACACGTCTTGACAGACATGATTCAGAAATTTCAGGTGTGAAAGCTGATGTCGTTGACCTAGTTTCAGACATTCATGGGGTTGAAAATGATTTGGGCTCTCTGAGATCAAGAGTGGCAACCGTTGAAGGAAAAGTTTCGGTTTTACAGAGTGCTAACTATGGCAGTCAAATTTCGATCCTCCAGTCAACTGTAAATGGACTCAGAGGATGTTGTCAATCTCCAGTTATTCCCGATTCCCCTCCAAGCCCAACCCCTAGTCCAGCAGATGATTCTGTCGATCGATGCGGCGAAATTAATCCTTACGGCTTGCCGTATCCATGTTAAGAGAGACCCATGCGAACACTTCAGCACTGCCGCAACAAAATCCAGAGGTCAAAATGTCAAAGACCAAACTAAAACGTTGTATCAAAACTGTGCACTTGTTGCTCACCCAACAAAAAATTTTGTCTAAAAACTATGTGATCATTTTTTGCTTGTATTTTTAAAAAAGGGAAGAAAGCTCGCATGTATTTGAGTACATTAATGCATTAAGGCATGTTTGAAGATTTTAATTTACCTTATGCATGTAAACTGTAGTATGAATTAGAAACTGTAGGTACCTAATTGACTAATTGTGTCTGTACAACAAAGCCATCATATTCTCCAGATTAGTGATATTTTCTCAAACTTAAATTTCACTGAACGTTGCTCAGAACATTGCTGAAATTTTAGTTGAATATTGCTGACAATCCTTACTATAAAAAAATCAAAACAGTATCAGTACTGGGCAAGACAGAGCTATGATTCTGTCACTTTTATGCACCAGTCAGTCTAGGCAAGTATATAGTTACGGCACAATTTCTCAAAAAATATAATCTTTGATGATTTTACCTAAATATTGAAGATTTGCCATATCTGTACATAAATAGTGCGCTTATGCTTGAAATTTTGACTCAATAAATAAATACATTAAACTTTATTTTAAATAAAAA
>TRINITY_DN34117_c0_g1_i2
CGCAAACGATATCCATAATCAATGGAGACTTTATTAGCTTTCATAACATCTAATAGTATAGTACAATTATTAGTAATGGGCTTTGAAACTAAATTTATATTATAATTTTAAAAAATTGAACCAAATTTCTATCAAGTTAATGTCGAGCGCAAATGATTCTGAGAAACAAAAAATTTAAGTGAAGCAAGCTAATTTTAGCAAAACTTAAATCTCAAAAATGCAGATCGCCATCTCGATCTATTATTCAGATCTCTCCTGGGAATTTCAACTCTTCCGTTAAAATTTTCGGCTTTTTCTATGACTCTTGAGAAAACTTTCTTGGCGAAGTTATTCAAAACGCAAGTGTATATAGCAACATGTCATAGATCCAGAAATTTGTTGAATCGTTAAATTTTCTTCTGAAATTTACAAACTTTTCTTAGGTCTCTTCATTTTCTTTTCATAAAATCTGCTTGCTCAAATCACAATGGACAGGCAGACAGTGGAGATGTGGATCTACCGCGCAAATGCACAGTAATTTCCGTTCTTGGGCGTGATGTTTGCGGTCATGTTGGGGACGAAAGGGTTCCACAAATCACTACTGAGGAAAAGATCCAACCCAACGATCTTGAACATTTGCCCAATGATGCAAGCAACGAAAACAAGAAGACCAAAAAGCTTTTAAAAGGATGCAGATGAGAAGGAGGTCTCAAATTGCCATTTGGCACCTAATCTGGCTGCAACCATCATCATGTTAATGAGATTAGAGTGTTCGGGATCGCCAGCACTCGAGATGAATCACAGATCAAGAAGGGTCAAGAGATAATTGGGAGTGTGTGGAACCCAACAGCTAACATTGGTCAATTTTGTGGCACAGTTGTCTCAACTTCAAATTAGTCATAGGATAAGGACAGCTTCAACAGAGAAAACGAGTTTCTCACAAAGCTAGAGGAAGCTTAAGAGGAAATCTCCATTTTTTGAAACTCAATAGTTCAAACAGAAATGAAATTTGGCAGAACTTCCCTGAAATTACAGTAGAGAAGTACAAGGGACAGTAGAGCGCTCTTTCAAGAAGTGTCCCAAGTAAGCAAAATACGGTAGATATAGTAAGAATAGACATCTAGATAATGCATGAAAGAGACAAATAGGAGAAAACAGTAATAATTCAGTGGCATTGGGTCAAACGTTGGCTACAACTAACGAGAAGTACGTCGCGGTCTTTAAGCATTGGGAAACATGGAGCGTGCTAGTGGAGGGTTGTTTTGCAGATGGCATAGTGATGATGAATTATAGGGAATTCTTTCTCCCACTCGAACAGTGGTCAGAAACTTAAACGATGTCACCTCCTAAATGGTTGGGGAAGTCTCTGTTATGTTTAGCATGAAAATGAGCAGACTTGTCAGCCAACGTGCAATCAAAAAATATCTGCGTGTGCTTGACATTTGAAACTCAGTCTAAGGATGCGATGAATGAAAAAGTAACTCCTGTTTTGAGAGAGAGCAAACTCCACTTTGAGAAAAATCATACATGTAAAACTTTTGTATCGCTTTCTGCATCATTTTATTATTCGCTGCAAAATTCAACCGCTTATTTGGAACACTCGAAATTGATTGCATTAAGAAATGTGTTATCTGAATAAGATTAGCGTAGTCAGGAATGCAACAAAAATGGGGGAACGCAAAGATAAGTGCGTTCACCGTCAGTTGGCGTTGAGCAATGTCACAAAACCTCCATTCTCTAACGTGGTAATAATTCATGCAGAAAAAAATGGATAGTGTGTTTACAGGTGTGATCGACATTTTAGAAAAGCGTTGATGACAAGGCTCTGATTTCGCCAGTACTCTAAGTTTAATCTGCATTTCCGAGTTTGTTGCGGGTGATGAGTTAACTGGCTGGCGTGAATTCCTTCGTTCTCAGCGTGGTTGGGCCCAAGATGGTGAAAAAACGTCAGTAAACTTGAACACAAATCGTTTTAGAAATTTTCGAGGTTTATATTTGTGGAGGTTACAGGTAATTTGTGTAAATATCCAACTGACGCTATGTGATGGCAATTCAATTATCAAGTACTGACATCACTGATATGCCGGACCTACTAAAAATGGAGCACCAAACGCTTGGTATTCTGCAAACTGGATATTGATCATCAAAGGACGGACACGAAGAAGTGAGAATGGGTCTCTCTTTGCAATCAGAGGGTTTATGAACCCTTCAGAAGTTTCCAACCAAGAACATTGAGAAGCTTCTGGAGAAAGAGCTCGTATTATGAACAAAACGCATTCGACAAAAATTTCACTGCAATTAAAAGGAATTATCTGAATTCAGGATCAGCAAAAGATGGCTAACTTCTGTGGTGGCCCAAAGAGTGCGAGGGGACAGAATTAAGCCCCGACGAGCCACAAGCAATGAATAATCGAAAGTTTTTTTGGAAGTCAGAATTTGTCTTGCAGTGAGCGAGGACAATTATACAGAACGAAATTCAAATCACGAAGAGAAGTCGAGTGATGATTGGGGCTAATAAAAAAGAAGGAGATGAGGGCCTTGCAAGACGAAACCGAGCTTGAACACACAGGGACAGGGACGTCAATCATTGCATATAGTTTGGGAAATTGAAGATTCTTCCTAGTGGCTCCGACCAAGTTGACAATTACGAAGCACAATTAACGACTGTACTAATTTGGGACTTTTGCTCTAACTTGAAAGATGGAAACAATCGGGATTTTGCTTGAGCATCCACGAAGCAGGGCTATGTGAAGCAGATTGTTGATGTTCAAGCAGCCTTCTGGCACTCATCTAGTGAATAGGTAGAGTGCACGAAAGAACCTCGTATATTTATGAAGCGAGGAAGAGATTAAGACAGGTTTTTATGTAAAATAAAAAAATTCAGTTTAAGGCTTTAGGCACACAGTCAGCAACTAGATGATGAGACTTTTGAGATCTTTTAAGAAGAAGAGTTTTACAAGAAGCAGAAATGATAAATATTTCTATTGGGAGCAGAAACGGTTGTCCAGAAAATAATCTCAGTCTGCTGGTTGACATCCTCAAAATAGCATGCAGAAACATGAAAGTGGTCTCCGATATCAACATGGCGCCAGATGCTGTTTCCAACATGGTAGGAGATTTCACTGGTTTCTGGGCCTATGAATAAAAAGAGGGGAGGGCTAAATCACACTCGAACAAAAGTGCAACATAGAAACGATTGCATGAGGGGTTTCAAAAGAACGACTGCCAGACGACATGAACTATTTTGCTATTTAGGAAAATGTAGGAGATGGTAGGAGATTTCACTGATTTCTGGGCCTATGAATAAAAAGAGAGGAGGGCTAAGTCACACTCGAACAAAAGTGCAACATAGAAACGATTGCATGAGGGGTTTCAAAAGAACGACTGCCAGACCACATGAACTATTTTGCTATTTAAACTGCAGGCAGCACCAAAAGGAGATAGAGAAAAGAACCTATCAAAAATTGGGGACTGTTTTTTTTATCTGACGAGAACAGATGAGGCAAGGCATCATGTTCATGATTACCATTTTGTCCATACAAGAAAAAAAACCCAAACTTTAACTTTAATCCTAGCAAACCGATCAATCAACACTCGAGTCCACAAATACGACAATTACGCAAGGTTTCATGCTACTAATACTTAATCATACATAGTGGTAGTTCATTTTAAAAGGACAAAAGTAGCGCAGACTTATTAAGAGATGTAACTGACATGAAATGAACGACCGGCTATTATTTCAAGCTGAAAACATTTGGCGCAGCACTCAGCTGGAGAATCAAGAAGAAGGTAACAGTTGCTCTCTATCCATCAGAAACAGAACTTCACGCCATGGAAATATCAAAAGGTATCAATTACAAAAAATTCCAGAGGCAACTGGTATATACAGCATGAATGGTATCAAGAATAACAAAAGTCCAGTCTATTTTTATCACTGACAAGTTAGAATCTTTCAGAGAATTTGCAACGTTTCCCGACTTCAATAAATCAGTCCCAGCTTTAGTGAAGCTAGTATAAACTGACTGGAAAAGCTAACAAAAATTGCGTTTTAAAGAAACTTTAATATTTTCCTCTGTTGAATCACTGTCAAGCGTAATTGATTCAACGTTACAATTTCATTAAAGGGAGCACAGCTAAATTTAAGTCAAAAGATCAATATCTTTTTTATGCTTTCTGATTTTTTATAATCTGTTTTTGATAATCTGTTCATAGATATGAAATATATGATGTTGAAGTGCGCCAATCCCAACTTCGAATGCTCACTTGATTAAGATACAACCATAAATAGAACCAATTCCGAGTGTTTTGCAGAAAAAAATCGTATATGGTCACTACAAAATTCCTATTGTACATCAAGGTGCTATGATTAACTCCCAGATAGATTTTTTTATATTGGGCGTATAAAAGGGCAAAATTTAGTCATTTTTTCACTTCGGATTTTATCAAATCACCGCTGCGATCTAATAATCAATTTACTCTGAGTCTCTTAATTTTTCCGTAAAAATAAAGTTGCTATTCTCTCATTCTTCAAATTAAACTTTTTCCAATTTAGTCGAAAACATTTTTCCGACTGCAAAAGTTCATACCCCAAGGATACTTAAGGATCTATGAATGAAATGGTAGTACGTAACTTCCGCAATGCAATTAATTACATTGTCGCTTCTTCCGCATTACATCAAAGTTTCCATGTATTTCGGCCGGCCTTTTTCTTAACAAAGTAAATATATACGTTGTTAACCATACTCGGTGTTAACCATACCATCCAAAAATCGTTTAATTGAAATCTAATCTTGTAAGAATCTTATTAAAAAATTAATTAATTTCATGCACTTTCTGTAAAATTAACAATTGTTTCGAGATATTTTATCGAAAAAGATACGTGATCTTTTAAGAATCCCGTAGGAATCTTGAAAGATTTTTCAGTGTCTTCTAAGAGTCTTGTTACAATTTGAAAAGATTTAAAAAAAGATTTGTAACATCTCGTAAGATCCTTGTAAGGATCTTGAAAGATTTAACAATGTCTTGTTAGAAACTATAGAATCTTGTAACACTCGGGTACTTCATGTTTCAGGGAGTTGAACGAAAGCCTAGAATTTTTGAAAATCATGCTGGCAATCAGAGTATTTGCATTAGTGGCTCTGGTCTTTACCCTAGCACTGCTAGTTTTTAGTCCAGTGATGTCTGCTCCGGTCGCAGAAGAGCGAACTCAACCGGAAGGACCAGATGTTGATGTACATGATCCAGTGCTGTGCATTCAAGGTGAATCTACCCGATGCTGAGAAATGTGACCATCTATACTTGAGCGGAAACAGTAATCAATGGCGAATTGGTTTTGGGAAATACATTTTTGGGTTTGGGTTAAAACGATTGATACCTTTAAAATTTATTAAGCCCCCATGAGAAGTCAAAAATGATGAAGAACAAATCGCATCTAAACGTCATTAAACCAAGACAGAGCATTTCATCAGTTTCCAAGTGCTTGTGATTATCTTCGAGACTGAATCAAGTTTCTATCAGATGAACAGTTTAGTTGAGTACACTCTAAGCTTTTGTCTTGCAAATCACGCAAAAAATTGTATATTTTAATCAAATTTCTCAACTGAAAACGGATACACGATAAAAGACCCGTTTACACGAGAAACAGCGAAAACTAACACACTTTCTACACTTTAATCATAGTGTTCACATTGTGAACCCCGTGATAAATTGAATCTTTATTGGCGC
>TRINITY_DN34117_c0_g1_i6
CGCAAACGATATCCATAATCAATGGAGACTTTATTAGCTTTCATAACATCTAATAGTATAGTACAATTATTAGTAATGGGCTTTGAAACTAAATTTATATTATAATTTTAAAAAATTGAACCAAATTTCTATCAAGTTAATGTCGAGCGCAAATGATTCTGAGAAACAAAAAATTTAAGTGAAGCAAGCTAATTTTAGCAAAACTTAAATCTCAAAAATGCAGATCGCCATCTCGATCTATTATTCAGATCTCTCCTGGGAATTTCAACTCTTCCGTTAAAATTTTCGGCTTTTTCTATGACTCTTGAGAAAACTTTCTTGGCGAAGTTATTCAAAACGCAAGTGTATATAGCAACATGTCATAGATCCAGAAATTTGTTGAATCGTTAAATTTTCTTCTGAAATTTACAAACTTTTCTTAGGTCTCTTCATTTTCTTTTCATAAAATCTGCTTGCTCAAATCACAATGGACAGGCAGACAGTGGAGATGTGGATCTACCGCGCAAATGCACAGTTTTCCGTTCTTGGGCGTGATGTTTGCGGTCATGTTGGGGACGAAAGGGTTCCACAAATCACTACTGAGGAAAAGATCCAACCCAACGATCTTGAACATTTGCCCAATGATGCAAGCAACGAAAACAAGAAGACCAAAAAGCTTTTAAAAGGATGCAGATGAGAAGGAGGTCTCAAATTGCCATTTGGCACCTAATCTGGCTGCAACCATCATCATGTTAATGAGATTAGAGTGTTCGGGATCGCCAGCACTCGAGATGAATCACAGATCAAGAAGGGTCAAGAGATAATTGGGAGTGTGTGGAACCCAACAGCTAACATTGGTCAATTTTGTGGCACAGTTGTCTCAACTTCAAATTAGTCATAGGATAAGGACAGCTTCAACAGAGAAAACGAGTTTCTCACAAAGCTAGAGGAAGCTTAAGAGGAAATCTCCATTTTTTGAAACTCAATAGTTCAAACAGAAATGAAATTTGGCAGAACTTCCCTGAAATTACAGTAGAGAAGTACAAGGGACAGTAGAGCGCTCTTTCAAGAAGTGTCCCAAGTAAGCAAAATACGGTAGATATAGTAAGAATAGACATCTAGATAATGCATGAAAGAGACAAATAGGAGAAAACAGTAATAATTCAGTGGCATTGGGTCAAACGTTGGCTACAACTAACGAGAAGTACGTCGCGGTCTTTAAGCATTGGGAAACATGGAGCGTGCTAGTGGAGGGTTGTTTTGCAGATGGCATAGTGATGATGAATTATAGGGAATTCTTTCTCCCACTCGAACAGTGGTCAGAAACTTAAACGATGTCACCTCCTAAATGGTTGGGGAAGTCTCTGTTATGTTTAGCATGAAAATGAGCAGACTTGTCAGCCAACGTGCAATCAAAAAATATCTGCGTGTGCTTGACATTTGAAACTCAGTCTAAGGATGCGATGAATGAAAAAGTAACTCCTGTTTTGAGAGAGAGCAAACTCCACTTTGAGAAAAATCATACATGTAAAACTTTTGTATCGCTTTCTGCATCATTTTATTATTCGCTGCAAAATTCAACCGCTTATTTGGAACACTCGAAATTGATTGCATTAAGAAATGTGTTATCTGAATAAGATTAGCGTAGTCAGGAATGCAACAAAAATGGGGGAACGCAAAGATAAGTGCGTTCACCGTCAGTTGGCGTTGAGCAATGTCACAAAACCTCCATTCTCTAACGTGGTAATAATTCATGCAGAAAAAAATGGATAGTGTGTTTACAGGTGTGATCGACATTTTAGAAAAGCGTTGATGACAAGGCTCTGATTTCGCCAGTACTCTAAGTTTAATCTGCATTTCCGAGTTTGTTGCGGGTGATGAGTTAACTGGCTGGCGTGAATTCCTTCGTTCTCAGCGTGGTTGGGCCCAAGATGGTGAAAAAACGTCAGTAAACTTGAACACAAATCGTTTTAGAAATTTTCGAGGTTTATATTTGTGGAGGTTACAGGTAATTTGTGTAAATATCCAACTGACGCTATGTGATGGCAATTCAATTATCAAGTACTGACATCACTGATATGCCGGACCTACTAAAAATGGAGCACCAAACGCTTGGTATTCTGCAAACTGGATATTGATCATCAAAGGACGGACACGAAGAAGTGAGAATGGGTCTCTCTTTGCAATCAGAGGGTTTATGAACCCTTCAGAAGTTTCCAACCAAGAACATTGAGAAGCTTCTGGAGAAAGAGCTCGTATTATGAACAAAACGCATTCGACAAAAATTTCACTGCAATTAAAAGGAATTATCTGAATTCAGGATCAGCAAAAGATGGCTAACTTCTGTGGTGGCCCAAAGAGTGCGAGGGGACAGAATTAAGCCCCGACGAGCCACAAGCAATGAATAATCGAAAGTTTTTTTGGAAGTCAGAATTTGTCTTGCAGTGAGCGAGGACAATTATACAGAACGAAATTCAAATCACGAAGAGAAGTCGAGTGATGATTGGGGCTAATAAAAAAGAAGGAGATGAGGGCCTTGCAAGACGAAACCGAGCTTGAACACACAGGGACAGGGACGTCAATCATTGCATATAGTTTGGGAAATTGAAGATTCTTCCTAGTGGCTCCGACCAAGTTGACAATTACGAAGCACAATTAACGACTGTACTAATTTGGGACTTTTGCTCTAACTTGAAAGATGGAAACAATCGGGATTTTGCTTGAGCATCCACGAAGCAGGGCTATGTGAAGCAGATTGTTGATGTTCAAGCAGCCTTCTGGCACTCATCTAGTGAATAGGTAGAGTGCACGAAAGAACCTCGTATATTTATGAAGCGAGGAAGAGATTAAGACAGGTTTTTATGTAAAATAAAAAAATTCAGTTTAAGGCTTTAGGCACACAGTCAGCAACTAGATGATGAGACTTTTGAGATCTTTTAAGAAGAAGAGTTTTACAAGAAGCAGAAATGATAAATATTTCTATTGGGAGCAGAAACGGTTGTCCAGAAAATAATCTCAGTCTGCTGGTTGACATCCTCAAAATAGCATGCAGAAACATGAAAGTGGTCTCCGATATCAACATGGCGCCAGATGCTGTTTCCAACATGGTAGGAGATTTCACTGGTTTCTGGGCCTATGAATAAAAAGAGGGGAGGGCTAAATCACACTCGAACAAAAGTGCAACATAGAAACGATTGCATGAGGGGTTTCAAAAGAACGACTGCCAGACCACATGAACTTTTGCTATTTAGGAAAATGTAGGAGATGGTAGGAGATTTCACTGATTTCTGGGCCTATGAATAAAAAG
>TRINITY_DN34117_c0_g1_i7
GGTGATTCATCCAGCTGACCTTATCGTTTCAAGTTTTAATAGATTCAACTTCGAAATTTGTTTTTATCTTCTGACTCTGAAATTAATTTTAAAATATTATTCAGCAACTGTTTTCCCAATATCGGTACATTTTAATTTTGTATCAGGGAGTTGAACGAAAGCCTAGAATTTTTGAAAATCATGCTGGCAATCAGAGTATTTGCATTAGTGGCTCTGGTCTTTACCCTAGCACTGCTAGTTTTTAGTCCAGTGATGTCTGCTCCGGTCGCAGAAGAGCGAACTCAACCGGAAGGACCAGATGTTGATGTACATGATCCAGTGCTGTGCATTCAAGGTGAATCTACCCGATGCTGAGAAATGTGACCATCTATACTTGAGCGGAAACAGTAATCAATGGCGAATTGGTTTTGGGAAATACATTTTTGGGTTTGGGTTAAAACGATTGATACCTTTAAAATTTATTAAGCCCCCATGAGAAGTCAAAAATGATGAAGAACAAATCGCATCTAAACGTCATTAAACCAAGACAGAGCATTTCATCAGTTTCCAAGTGCTTGTGATTATCTTCGAGACTGAATCAAGTTTCTATCAGATGAACAGTTTAGTTGAGTACACTCTAAGCTTTTGTCTTGCAAATCACGCAAAAAATTGTATATTTTAATCAAATTTCTCAACTGAAAACGGATACACGATAAAAGACCCGTTTACACGAGAAACAGCGAAAACTAACACACTTTCTACACTTTAATCATAGTGTTCACATTGTGAACCCCGTGATAAATTGAATCTTTATTGGCGC
>TRINITY_DN7232_c1_g1_i14
TTCAATACGAACAGAAGAGTTACACTGTTGATGTACCATATATGGAACCAGAGGTAAGGATTCAATTTCTGTTGGGTTATGGACTTTCGCAAGCAGAATAAAAAGCGTTTTTAACTAAGTAAAAGAATTAATTTCTCAAAAATGAGAGAATAACAAAATGATATTTTACAGTAGAATTTAGAGATTTACAGGAGAGATCTGATTATTAGATCAAGATGGTGATTTGAATTTGGGGATGAAAAAGGACTCAAAAATCAGCTGTATATATACCCATTATCAGTGTGAAAAAGTCAAGATACAAAACTATATTTAGCAACGTGATTTATAGTGGGGGTCGCAAAGTTTACCCAATATGGTTTGCTTCTGCAAATCAGTCGCAAAGGGAACCATAAATGGAATGCATTTGCACTTTTCTGAGAATTCATTCACTCTTCCGGAGATATCATCATCATTTAATACATGCTGGGAAGATTTTACATCAATTAATCTAACTCTAATAATAGTTATCTAGATTCAGCAATTTGAACCGAATATTGATTCTAAGCACCATTTCTTGACGATTCATTTATATAATTTCTTTGATCGAAGTCATATTGCTTGTCTTTCTAATCTGGTACGTCAAACTTTCTTTCTAATTCTCACTAAGTTTAAGACTATAGTTTGATCGAAATTCTAACATTCGTCGCACGTTATTAAACCTCACTTTCAAAAATGGCTTTTCTCACTATCAAAATGACTTTTCAAAGAGATCAGGAGAACTGAGTATATGTCACTC
>TRINITY_DN7232_c1_g1_i16
TTATGGACTTTCGCAAGCAGAATAAAAAGCGTTTTTAACTAAGTAGAAAAATTAATTTCTCAAAATGATATTTTACAGTAGAATTTAGAGATTTACAGGAGAGATCTGATTATTAGATCAAGATGGTAATTTGATTTTGGGGATGAAAAGGCTCAAAAATCAGCTGTATATATAGCCATTATCGGTGCGAGAAAGTCAAGATACAAAACTAATCTTAGCACCGTGATTTATAGTGGGGGTCGCAAAGTTTACCCAATATGGTTTGCTTCTGCAAATCAGTCGCAAAGGGAACCATAAATGGAATGCATTTGCACTTTTCTAAGAATTCATTCACTCTTCCGGAGATATCATCATCATTTAATACATGCTGGGAAGATTTTACATCAATTAATCTAACTCTAATAATAGTTATCTAGATTCAGCAATTTGAACCGAATATTGATTCTAAGCACCATTTCTTGACGATTCATTTATATAATTTCTTTGATCGAAGTCATATTGCTTGTCTTTCTAATCTGGTACGTCAAACTTTCTTTCTAATTCTCACTAAGTTTAAGACTATAGTTTGATCGAAATTCTAACATTCGTCGCACGTTATTAAACCTCACTTTCAAAAATGGCTTTTCTCACTATCAAAATGACTTTTCAAAGAGATCAGGAGAACTGAGTATATGTCACTC
>TRINITY_DN7232_c1_g1_i17
TTCAATACGAACAGAAGAGTTACACTGTTGATGTACCATATATGGAACCAGAGGTAAGGATTCAATTTCTGTTGGGTTATGGACTTTCGCAAGCAGAATAAAAAGCGTTTTTAACTAAGTAAAAGAATTAATTTCTCAAAAATGAGAGAATAACAAAATGATATTTTACAGTAGAATTTAGAGATTTACAGGAGAGATCTGATTATTAGATCAAGATGGTGATTTGAATTTGGGGATGAAAAAGGACTCAAAAATCAGCTGTATATATACCCATTATCAGTGTGAAAAAGTCAAGATACAAAACTATATTTAGCAACGTGATTTATAGTGGGGGTCGCAAAGTTTACCCAATATGGTTTGCTTCTGCAAATCAGTCGCAAAGGGAACCATAAATGGAATGCATTTGCACTTTTCTGAGAATTCATTCACTCTTCCGGAGATATCATCATCATTTAATACATGCTGGGAAGATTTTACATCAATTAATCTAACTCTAATAATAGTTATCTAGATTCAGCAATTTGAACCGAATATTGATTCTAAGCACCATTTCTTGACGATTCATTTATATAATTTCTTTGATCGAAGTCATATTGCTTGTCTTTCTAATCTGGTACGTCAAACTTTCTTTCTAATTCTCACTAAGTTTAAGACTATAGTTTGATCGATATTCTAACATAATCCGAATAGAAGGAAGTAATAAACGAAAATACAACTGTCAACTGGAACTCTTTCAGCCGCCTGTTGTGAACCACGGAGGAGATTGGACTAATATGGAACTGGCGCTGAGCTCAATTATCACAGCGTTACTGATCTTGGGTTGTACAGGAGCAATAATTTTGGGCATCTATCTCCGGTCCAGCTTCTTCAAAAGGAGAACAAATGAAGATGAACAGCCTAACGAAGAGTTGGGACATATGAGAACGGCTGATCAGAGTATGGGCTGTGATCGACCCAACTCACAGCAACCCACTGAGGACCACAAAGAGATCCCTCCTAAAACGACACCTCCATCCGCTGTCGAGTGGGAAGAGGAGCCATATAGCCAACAGGTGATGCGTAACCACGCGTTACCTTCTAGAAAACATCCACAAATAAAACCCGAGGTTGTTGCATCTGTGAACAAGATCCGACTATTAGATCAAGAAGAATCTGAGAGCGAACAACTACTAGCTTCCCAGTATCAACTATCTACGTCTGTTTAACAAGGACTGCCTGCGTCAGCACTGCCGCTGTCTCTATTGTGCTCTTGGCTTTCTCCGAATCAGTGCATGCTTCAAATTACACTAAAATGTTTCCTATGACATACCTGCCAAAATTTCAAAACATTAATCCGCGCTTCAAGCATATCCATAACTAAAGAACTCTTTCCTGCTGTTGTAAAAATTTTTTCTACCCTTTTTGTATAGTTTTTTGTAATATTGTTTCGGTGCTATTTCAAAGTTTGAAAAATTTCCATAATTTTCATGATGCGCAAAATATGTTAGATGAGATTTGCTGCATCCGTGAAAAATGCAATACAGTTACTATTCTATACACAAGTTTAATCAATAGAGAGCTCTACTTCACTTTGTTTGCATACTATGTTATTTTATCTGGTGATTCTTCAAAAGTAATCAGTGCTTGGTGCTACTTCAAAATTTAAATAAAATTGATCATTTTCTTCAATTTTCGGTAATTGCAATCGAAAATCTATGCTGAACTCATGAGTCAGGTCAATGGTTAATGTTATTATCAGCCTCCGTAGGCTTTTCGATGGCTATTATGTAGGCACTCTTTTTTTTATTATTCAAAAGATTTGGATTGAATTTGTGCGCTGTCTTCTTACAACTCGAA
>TRINITY_DN7232_c1_g1_i2
GTATTCAAAGTTCCCATGTGACGACTTGTTAAATCATGATCAGAAAATGTTAGACATTTGGATGTGTTGGATTATGGACTTTCGCAAGCAGAATAAAAAGCGTTTTTAACTAAGTAGAAAAATTAATTTCTCAAAATGAGAGAATAACAAGAATGATATTTTACAGTAGAATTTAGAGATTTACAGGAGAGATCTGATTATTAGATCAAGATGGTAATTTGATTTTGGGGATGAAAAGGCTCAAAAATCAGCTGTATATATAGCCATTATCGGTGCGAGAAAGTCAAGATACAAAACTAATCTTAGAACCGTGATTTACTTTGGGGGTCGCAAAGTTTACCCAATATGGTTTGCTTCTGCTTAGATAGTATGCATTTACACTTTTCTAAGAATTTGTTCATATTTCCGGTGATATCATAATCATTCAATACTATTCTTTAAATCTAAAAAAGATGGAGCTTTCCCATAGTT
>TRINITY_DN7232_c1_g1_i21
TATTTTACAGTAGAATTTAGAGATTTACAGGAGAGATCTGATTATTAGATCAAGATGGTAATTTGATTTTGGGGATGAAAAGGCTCAAAAATCAGCTGTATATATAGCCATTATCGGTGCGAGAAAGTCAAGATACAAAACTAATCTTAGCACCGTGATTTATAGTGGGGGTCGCAAAGTTTACCCAATATGGTTTGCTTCTGCAAATCAGTCGCAAAGGGAACCATAAATGGAATGCATTTGCACTTTTCTAAGAATTCATTCACTCTTCCGGAGATATCATAATCATTTAATACATGCTGGGAAGATTTTACATCAATTAATCTAACTCTAATAATAGTTATCTAGAATCATCAGTTTGAACCGAGTTTTGATTCACAGCATCATTTCTTGAAGATTCAGTTATATCAGTATTGGTGACTTGAATCAACTCGCCTCTG
>TRINITY_DN7232_c1_g1_i22
AGTCACATTTATCAATGAATCTAGATCTATGGACAGGGCCAACAATAGACTCTGCTTTCAGGGTCTCAAACCGAGACCACTTGAGCACTTATCAGGCTTCTACGGAGTGCAATTATTTGTAAGAAAGGAGGAGTTGTATTCAACGAGAGAGGAGGTTGTATCCATGAACTTCATGTTCCAACACCTCCTGAGCGGAGCAGTGCCTCCTAACAAAAACCGACTGGGGAGCCTACTTATGTGCATGGATCTGGGAGAAGAAATTGACTCATTCTCACCAGATACGTTCATCGCAGTGGAGATGATTCCACTTAGACCCCATAAAGATGAGCTAGCAGTGAGTTACCCTGGATTCCATATGTTGTGCAGTCTGGACACAATAAAGATCCAGAGAAGTGGATGCCAATTAGAATCTATCACCAGAGTGCCACACACATGTAATATGACCCAAAATGAATACGTCATAGAGGATGAAATAGAGTCTACAATTAATATCGGAACAGGTTTCGGCCACCTTGATGATGGCTTGGTTCCACAGGAGGAACCTCGGGCTGCAACTGAACCGCCTGTTGTGAACCACGGAGGAGATTGGACTAATATGGAACTGGCGCTGAGCTCAATTATCACAGCGTTACTGATCTTGGGTTGTACAGGAGCAATAATTTTGGGCATCTATCTCCGGTCCAGCTTCTTCAAAAGGAGAACAAATGAAGATGAACAGCCTAACGAAGAGTTGGGACATATGAGAACGGCTGATCAGAGTATGGGCTGTGATCGACCCAACTCACAGCAACCCACTGAGGACCACAAAGAGATCCCTCCTAAAACGACACCTCCATCCGCTGTCGAGTGGGAAGAGGAGCCATATAGCCAACAGGTGATGCGTAACCACGCGTTACCTTCTAGAAAACATCCACAAATAAAACCCGAGGTTGTTGCATCTGTGAACAAGATCCGACTATTAGATCAAGAAGAATCTGAGAGCGAACAACTACTAGCTTCCCAGTATCAACTATCTACGTCTGTTTAACAAGGACTGCCTGCGTCAGCACTGCCGCTGTCTCTATTGTGCTCTTGGCTTTCTCCGAATCAGTGCATGCTTCAAATTACACTAAAATGTTTCCTATGACATACCTGCCAAAATTTCAAAACATTAATCCGCGCTTCAAGCATATCCATAACTAAAGAACTCTTTCCTGCTGTTGTAAAAATTTTTTCTACCCTTTTTGTATAGTTTTTTGTAATATTGTTTCGGTGCTATTTCAAAGTTTGAAAAATTTCCATAATTTTCATGATGCGCAAAATATGTTAGATGAGATTTGCTGCATCCGTGAAAAATGCAATACAGTTACTATTCTATACACAAGTTTAATCAATAGAGAGCTCTACTTCACTTTGTTTGCATACTATGTTATTTTATCTGGTGATTCTTCAAAAGTAATCAGTGCTTGGTGCTACTTCAAAATTTAAATAAAATTGATCATTTTCTTCAATTTTCGGTAATTGCAATCGAAAATCTATGCTGAACTCATGAGTCAGGTCAATGGTTAATGTTATTATCAGCCTCCGTAGGCTTTTCGATGGCTATTATGTAGGCACTCTTTTTTTTATTATTCAAAAGATTTGGATTGAATTTGTGCGCTGTCTTCTTACAACTCGAA
>TRINITY_DN7232_c1_g1_i25
TTATGGACTTTCGCAAGCAGAATAAAAAGCGTTTTTAACTAAGTAGAAAAATTAATTTCTCAAAATGATATTTTACAGTAGAATTTAGAGATTTACAGGAGAGATCTGATTATTAGATCAAGATGGTAATTTGATTTTGGGGATGAAAAGGCTCAAAAATCAGCTGTATATATAGCCATTATCGGTGCGAGAAAGTCAAGATACAAAACTAATCTTAGAACCGTGATTTACTTTGGGGGTCGCAAAGTTTACCCAATATGGTTTGCTTCTGCTTAGATAGTATGCATTTACACTTTTCTAAGAATTTGTTCATATTTCCGGTGATATCATAATCATTCAATACTATTCTTTAAATCTAAAAAAGATGGAGCTTTCCCATAGTT
>TRINITY_DN7232_c1_g1_i27
AACCGTGATTTACTTTGGGGGTCGCAAAGTTTACCCAATATGGTTTGCTTCTGCAAATCAGTCGCAAAGGGAACCATAAATGGAATGCATTTGCACTTTTCTAAGAATTCATTCACTCTTCCGGAGATATCATAATCATTTAATACATGCTGGGAAGATTTTACATCAATTAATCTAACTCTAATAATAGTTATCTAGAATCATCAGTTTGAACCGAGTTTTGATTCACAGCATCATTTCTTGAAGATTCAGTTATATCAGTATTGGTGACTTGAATCAACTCGCCTCTG
>TRINITY_DN7232_c1_g1_i3
TTCAATACGAACAGAAGAGTTACACTGTTGATGTACCATATATGGAACCAGAGGTAAGGATTCAATTTCTGTTGGGTTATGGACTTTCGCAAGCAGAATAAAAAGCGTTTTTAACTAAGTAAAAGAATTAATTTCTCAAAAAATGAGAGAATAACAAAATGATATTTTACAGTAGAATTTAGAGATTTACAGGAGAGATCTGATTATTAGATCAAGATGGTGATTTGAATTTGGGGATGAAAAAGGACTCAAAAATCAGCTGTATATATACCCATTATCAGTGTGAAAAAGTCAAGATACAAAACTATATTTAGCAACGTGATTTATAGTGGGGGTCGCAAAGTTTACCCAATATGGTTTGCTTCTGCAAATCAGTCGCAAAGGGAACCATAAATGGAATGCATTTGCACTTTTCTGAGAATTCATTCACTCTTCCGGAGATATCATCATCATTTAATACATGCTGGGAAGATTTTACATCAATTAATCTAACTCTAATAATAGTTATCTAGA
>TRINITY_DN7232_c1_g1_i31
TTACGGTCCAATTCTCTTATTACTCCAAAATGGGGGTAGCAAAGGTTACCAAATATGGTTTGCTTCTGCAAATCAGTCGCAAAGGGAACCATAAATGGAATGCATTTGCACTTTTCTAAGAATTCATTCACTCTTCCGGAGATATCATCATCATTTAATACATGCTGGGAAGATTTTACATCAATTAATCTAACTCTAATAATAGTTATCTAGA
>TRINITY_DN7232_c1_g1_i33
GTATTCAAAGTTCCCATGTGACGACTTGTTAAATCATGATCAGAAAATGTTAGACATTTGGATGTGTTGGATTATGGACTTTCGCAAGCAGAATAAAAAGCGTTTTTAACTAAGTAAAAGAATTAATTTCTCAAAAAATGAGAGAATAACAAAATGATATTTTACAGTAGAATTTAGAGATTTACAGGAGAGATCTGATTATTAGATCAAGATGGTGATTTGAATTTGGGGATGAAAAAGGACTCAAAAATCAGCTGTATATATACCCATTATCAGTGTGAAAAAGTCAAGATACAAAACTATATTTAGCAACGTGATTTATAGTGGGGGTCGCAAAGTTTACCCAATATGGTTTGCTTCTGCAAATCAGTCGCAAAGGGAACCATAAATGGAATGCATTTGCACTTTTCTGAGAATTCATTCACTCTTCCGGAGATATCATCATCATTTAATACATGCTGGGAAGATTTTACATCAATTAATCTAACTCTAATAATAGTTATCTAGATTCAGCAATTTGAACCGAATATTGATTCTAAGCACCATTTCTTGACGATTCATTTATATAATTTCTTTGATCGAAGTCATATTGCTTGTCTTTCTAATCTGGTACGTCAAACTTTCTTTCTAATTCTCACTAAGTTTAAGACTATAGTTTGATCGATATTCTAACATAATCCGAATAGAAGGAAGTAATAAACGAAAATACAACTGTCAACTGGAACTCTTTCAGCCGCCTGTTGTGAACCACGGAGGAGATTGGACTAATATGGAACTGGCGCTGAGCTCAATTATCACAGCGTTACTGATCTTGGGTTGTACAGGAGCAATAATTTTGGGCATCTATCTCCGGTCCAGCTTCTTCAAAAGGAGAACAAATGAAGATGAACAGCCTAACGAAGAGTTGGGACATATGAGAACGGCTGATCAGAGTATGGGCTGTGATCGACCCAACTCACAGCAACCCACTGAGGACCACAAAGAGATCCCTCCTAAAACGACACCTCCATCCGCTGTCGAGTGGGAAGAGGAGCCATATAGCCAACAGGTGATGCGTAACCACGCGTTACCTTCTAGAAAACATCCACAAATAAAACCCGAGGTTGTTGCATCTGTGAACAAGATCCGACTATTAGATCAAGAAGAATCTGAGAGCGAACAACTACTAGCTTCCCAGTATCAACTATCTACGTCTGTTTAACAAGGACTGCCTGCGTCAGCACTGCCGCTGTCTCTATTGTGCTCTTGGCTTTCTCCGAATCAGTGCATGCTTCAAATTACACTAAAATGTTTCCTATGACATACCTGCCAAAATTTCAAAACATTAATCCGCGCTTCAAGCATATCCATAACTAAAGAACTCTTTCCTGCTGTTGTAAAAATTTTTTCTACCCTTTTTGTATAGTTTTTTGTAATATTGTTTCGGTGCTATTTCAAAGTTTGAAAAATTTCCATAATTTTCATGATGCGCAAAATATGTTAGATGAGATTTGCTGCATCCGTGAAAAATGCAATACAGTTACTATTCTATACACAAGTTTAATCAATAGAGAGCTCTACTTCACTTTGTTTGCATACTATGTTATTTTATCTGGTGATTCTTCAAAAGTAATCAGTGCTTGGTGCTACTTCAAAATTTAAATAAAATTGATCATTTTCTTCAATTTTCGGTAATTGCAATCGAAAATCTATGCTGAACTCATGAGTCAGGTCAATGGTTAATGTTATTATCAGCCTCCGTAGGCTTTTCGATGGCTATTATGTAGGCACTCTTTTTTTTATTATTCAAAAGATTTGGATTGAATTTGTGCGCTGTCTTCTTACAACTCGAA
>TRINITY_DN7232_c1_g1_i9
AATTTGATTTTGGGGATGAAAAGGCTCAAAAATCAGCTGTATATATAGCCATTATCGGTGCGAGAAAGTCAAGATACAAAACTAATCTTAGCACCGTGATTTATAGTGGGGGTCGCAAAGTTTACCCAATATGGTTTGCTTCTGCAAATCAGTCGCAATGGGAACCATATATGGAATGCATTTGCACTTTTCTATGAATTCATTCACACTTCTGGAGATATCATCATCATTTAATACATGCTGGGAAGATTTTACATCAATTAATCTAACTCTAATAATAGTTATCTAGATTCAGCAATTTGAACCGAATATTGATTCTAAGCACCATTTCTTGACGATTCATTTATATAATTTCTTTGATCGAAGTCATATTGCTTGTCTTTCTAATCTGGTACGTCAAACTTTCTTTCTAATTCTCACTA
>TRINITY_DN1809_c0_g1_i2
AAGTTTTGAAGAAAAAATAGAAAATAATTAGCTTTTAAATAGACTGATCAATTGTCTAAGAATCAACAACAAACTCATTCTTTTAGACGAATAATTGATTGAGCCCGTCGTTATTAAGCTCCAGATCAGGGATCCATTAATTACCAGTACCAATATGAAACCCAGTTCAAAGCGGGCTCCGTCTCTGGTTTCAATGGCCACTGTTGTTATGATGACTGTGCTGGCATTTTGTTCACCTGTCGCAGAAGGTGATATCATGGGAAGTGGATTGAGTGAGCGAGGTGAGACACTGGCGAAAATAATACCTGCGCTGTACATCAGACGCAGAAAAGGCAACCCCGATCCGAAGAAAACGAAGAAAATAAAAGCAAGAGGAAGCGAAAAATCCAAAATTTTGAATGCACTGTAAATACGGATACAAGGTTCCTGGTGGAGGTAATATTTTTGCGTATTAAATATTATCATTCGCAAGAGTTTAATCTTTCAGAGTATAAATTTATGTTGATAATGAGATGTTGAATTGGAAAAAAGCACATAGTTACAGTCATCACCATCTAATATAGCGC
>TRINITY_DN1809_c0_g1_i3
ATTTTGAGTACATCAGAGCTTCTTACATGGCTTCTGACCATAATTCAATTTTTGTTCGCTACTTCAGCGTGCCAATTTGAGTTAATCAGGTTCAAGAATCAACGACGAACGATTGATTGCGCCTATCGCTATTAAGCTACAGATCACGGATACCGGTACCAATATGAAATCATCCAGTTCAAGACGGGCTCCGTCTCTGGTTCCAATGGCCACTGTTGTTATGATGACTGTGCTGGCATTTTGTTCACCTGTCGCAGAAGGTGATATCATGGGAAGTGGATTGAGTGAGCGAGGTGAGACACTGGCGAAAATAATACCTGCGCTGTACATCAGACGCAGAAAAGGCAACCCCGATCCGAAGAAAACGAAGAAAATAAAAGCAAGAGAAAGCGATAAATCCCAAATTATGAATGCATTGTAAAAATGGATATACGGTCCTGGTGGAGGTGATAGTTTTTGGATATTAAATATTAACATTTCCAATAGCTTGATCTTACTAGAAAAACAAACTATAGCGAATATATGTCTTCTCTCTATTATTTGCTAAATCT
>TRINITY_DN1809_c0_g1_i4
ATTTTGAGTACATCAGAGCTTCTTACATGGCTTCTGACCATAATTCAATTTTTGTTCGCTACTTCAGCGTGCCAATTTGAGTTAATCAGGTTCAAGAATCAACGACGAACGATTGATTGCGCCTATCGCTATTAAGCTACAGATCACGGATACCGGTACCAATATGAAATCATCCAGTTCAAGACGGGCTCCGTCTCTGGTTCCAATGGCCACTGTTGTTATGATGACTGTGCTGGCATTTTGTTCACCTGTCGCAGAAGGTGATATCATGGGAAGTGGATTGAGTGAGCGAGGTGAGACACTGGCGAAAATAATACCTGCGCTGTACATCAGACGCAGAAAAGGCAACCCCGATCCGAAGAAAACGAAGAAAATAAAAGCAAGAGGAAGCGAAAAATCCAAAATTTTGAATGCACTGTAAATACGGATACAAGGTTCCTGGTGGAGGTAATATTTTTGCGTATTAAATATTATCATTCGCAAGAGTTTAATCTTTCAGAGTATAAATTTATGTTGATAATGAGATGTTGAATTGGAAAAAAGCACATAGTTACAGTCATCACCATCTAATATAGCGC
>TRINITY_DN1809_c0_g1_i5
CCAAGTTGTCACAAATGAGCTCAATTGCTTCCTATTAATTTTTGTAGGAAAAGTTTTAAAATAATTGTTGCAACATTGCTGGATTTTTCCTAATATTCGATTAAGTAATAATGGAAAAACAGTCCGCGAAGTGTCTTAAAACTTTTCAAAATTTTCTTAAGGCAACGTGATTGACATAAATCGCAACGTGATTGACACAACGTGATTGAACTTTTTTCATGCGTCTATGGCGAACATTTTGTTGTTGAGCCTGTGTTCGGTTTGAGCATGTTTCAGTTAATCAGGTCTAAGAATCAACAACAAACTCATTCTTTTAGACGAATAATTGATTGAGCCCGTCGTTATTAAGCTCCAGATCAGGGATCCATTAATTACCAGTACCAATATGAAACCCAGTTCAAAGCGGGCTCCGTCTCTGGTTTCAATGGCCACTGTTGTTATGATGACTGTGCTGGCATTTTGTTCACCTGTCGCAGAAGGTGATATCATGGGAAGTGGATTGAGTGAGCGAGGTGAGACACTGGCGAAAATAATACCTGCGCTGTACATCAGACGCAGAAAAGGCAACCCCGATCCGAAGAAAACGAAGAAAATAAAAGCAAGAGGAAGCGAAAAATCCAAAATTTTGAATGCACTGTAAATACGGATACAAGGTTCCTGGTGGAGGTAATATTTTTGCGTATTAAATATTATCATTCGCAAGAGTTTAATCTTTCAGAGTATAAATTTATGTTGATAATGAGATGTTGAATTGGAAAAAAGCACATAGTTACAGTCATCACCATCTAATATAGCGC
>TRINITY_DN1809_c0_g1_i6
TGCAGATCCGAGTTATCATATTGGCCATACTTATAATTTTGAGTAAATCAGAGCTTGTTACATGGCTTCTAATTCATTTTTGTTACTTCAGCGTGGTCTAAGAATCAACAACAAACTCATTCTTTTAGACGAATAATTGATTGAGCCCGTCGTTATTAAGCTCCAGATCAGGGATCCATTAATTACCAGTACCAATATGAAACCCAGTTCAAAGCGGGCTCCGTCTCTGGTTTCAATGGCCACTGTTGTTATGATGACTGTGCTGGCATTTTGTTCACCTGTCGCAGAAGGTGATATCATGGGAAGTGGATTGAGTGAGCGAGGTGAGACACTGGCGAAAATAATACCTGCGCTGTACATCAGACGCAGAAAAGGCAACCCCGATCCGAAGAAAACGAAGAAAATAAAAGCAAGAGGAAGCGAAAAATCCAAAATTTTGAATGCACTGTAAATACGGATACAAGGTTCCTGGTGGAGGTAATATTTTTGCGTATTAAATATTATCATTCGCAAGAGTTTAATCTTTCAGAGTATAAATTTATGTTGATAATGAGATGTTGAATTGGAAAAAAGCACATAGTTACAGTCATCACCATCTAATATAGCGC
>TRINITY_DN1809_c0_g1_i9
TGCAGATCCGAGTTATCATATTGGCCATACTTATAATTTTGAGTAAATCAGAGCTTGTTACATGGCTTCTAATTCATTTTTGTTACTTCAGCGTGACGAATAATTGATTGAGCCCGTCGTTATTAAGCTCCAGATCAGGGATCCATTAATTACCAGTACCAATATGAAACCCAGTTCAAAGCGGGCTCCGTCTCTGGTTTCAATGGCCACTGTTGTTATGATGACTGTGCTGGCATTTTGTTCACCTGTCGCAGAAGGTGATATCATGGGAAGTGGATTGAGTGAGCGAGGTGAGACACTGGCGAAAATAATACCTGCGCTGTACATCAGACGCAGAAAAGGCAACCCCGATCCGAAGAAAACGAAGAAAATAAAAGCAAGAGGAAGCGAAAAATCCAAAATTTTGAATGCACTGTAAATACGGATACAAGGTTCCTGGTGGAGGTAATATTTTTGCGTATTAAATATTATCATTCGCAAGAGTTTAATCTTTCAGAGTATAAATTTATGTTGATAATGAGATGTTGAATTGGAAAAAAGCACATAGTTACAGTCATCACCATCTAATATAGCGC
>TRINITY_DN3526_c0_g1_i1
CTCGTAAGGTTATTTGTACCACTAGTTCTTGTTAATCATTTTTGTCACAATTTTTGTTTTTAAAATGACCCTATCCTCAATTATCAGAGCGTGTAAAAATATAACTGAATTACTGTGTCATATTTTTTAAAAGTTTCAGTCATTTTACAGTTTGTCTTGCAAAAAAAATTCAGTTTTGCATTTATTGGTTTTGCATTTATTCTGTGAAATTATTAAAATTATATTCTCAAACCAAAACTCATAGAGAAACAGCAGTCTAAATTTCTGCGTAATCTTACAATCTTGGTTTGTTGGAAACTGACCTCACAGTAAGAGAGATCTCCGTCAATTAACAAAGAAAAAACAGCAAAAATGAGGTCATTGATGTTCACTTTGCTTTTGTGTCTCTCCTTGGTCGGCGTTATAATGACAATGACGGTTCCGACTGCTGAAGAGGATCTGAAGCGATACGACCAAGAATTCCGAGAGGAATCGATGTATCCAGATTCTGAAGCAAGGTGTTTTTGCCCGCCTACATGTGTGTGCGGTTAGACACTTCCGGTTAACCTCCAAGATAGTCTTCAACTAAGTATACACGTTTGCGAAGGGGTTGCTGTTGGTGTGGGTGGTGCAGGGCTCAGTTCTATTCAAAAATTAATTCAGATATTATTGTACCTGAAA
>TRINITY_DN3526_c0_g1_i2
CTCGTAAGGTTATTTGTACCACTAGTTCTTGTTAATCATTTTTGTCACAATTTTTGTTTTTAAAATGACCCTATCCTCAATTATCAGAGCGTGTAAAAATATAACTGAATTACTGTGTCATATTTTTTAAAAGTTTCAGTCATTTTACAGTTTGTCTTGCAAAAAAAATTCAGTTTTGCATTTATTGGTTTTGCATTTATTCTGTGAAATTATTAAAATTATATTCTCAAACCAAAACTCATAGAGAAACAGCAGTCTAAATTTCTGCGTAATCTTACAATCTTGGTTTGTTGGAAACTGACCTCACAGTAAGAGAGATCTCCGTCAATTAACAAAGAAAAAAACAGCAAAAATGAGGTCATTGATGTTCACTTTGCTTTTGTGTCTCTCCTTGGTCGGCGTTATAATGACAATGACGGTTCCGACTGCTGAAGAGGATCTGAAGCGATACGACCAAGAATTCCGAGAGGAATCGATGTATCCAGATTCTGAAGCAAGGTGTTTTTGCCCGCCTACATGTGTGTGCGGTTAGACACTTCCGGTTAACCTCCTGGATAGTCTTCAACTAAGTGATACACGTTTGCGAAGGGGTTGCTGTTGGTGTGGGTGGTGCAGGGCTCAGTGCTAACCAAAAGTTAATTAAGATATTACAGTGCTTCAATAAGTTGAAAAACGATAGCTGAATGGAAACAAGAACGGACCACTGGGATGTTTTCTTCAGCTGATATGAACTTTCTGCTTTTTAAAATATACAGAAAAGAGTCTTTTGTGAAACAAATACTACGCCCGTACCTAACTCTAGGGCAAATTCAGTAATGAGTTAGAGCCTAATTC
>TRINITY_DN3526_c0_g1_i3
CTCTCTTTGAAGATCAGAACCTGCAAAAATCCAACTTTTTTTTACTGTGTCAAACCTTTTAAAAATTTTAGTCTTGCTGTTTCTGGTTTAATTCAGTTTTGCATTTACTGCTAAAAGTGGTTCCATTTCTGAAAGTATTAAATCCTTATTCTAATACAAAAACTCATCCAGAAACGACTATCTAAATTTCTGTGTATTCTTACATACCTGTGTTGGTTGAAACTAAGCTCACAGTAAAAAAAGATCTGTACAAATTAAAAAAGAGCAGAAAATGCGTTCTTTGATGTTCAGTTTGCTTTTGTGTCTCTCCTTGGTCGGCGTTATAATGACAATGACGGTTCCGACTGCTGAAGAGGATCTGAAGCGATACGACCAAGAATTCCGAGAGGAATCGATGTATCCAGATTCTGAAGCAAGGTGTTTTTGCCCGCCTACATGTGTGTGCGGTTAGACACTTCCGGTTAACCTCCTGGATAGTCTTCAACTAAGTGATACACGTTTGCGAAGGGGTTGCTGTTGGTGTGGGTGGTGCAGGGCTCAGTGCTAACCAAAAGTTAATTAAGATATTACAGTGCTTCAATAAGTTGAAAAACGATAGCTGAATGGAAACAAGAACGGACCACTGGGATGTTTTCTTCAGCTGATATGAACTTTCTGCTTTTTAAAATATACAGAAAAGAGTCTTTTGTGAAACAAATACTACGCCCGTACCTAACTCTAGGGCAAATTCAGTAATGAGTTAGAGCCTAATTC
>TRINITY_DN3526_c0_g1_i4
CTCGTAAGGTTATTTGTACCACTAGTTCTTGTTAATCATTTTTGTCACAATTTTTGTTTTTAAAATGACCCTATCCTCAATTATCAGAGCGTGTAAAAATATAACTGAATTACTGTGTCATATTTTTTAAAAGTTTCAGTCATTTTACAGTTTGTCTTGCAAAAAAAATTCAGTTTTGCATTTATTGGTTTTGCATTTATTCTGTGAAATTATTAAAATTATATTCTCAAACCAAAACTCATAGAGAAACAGCAGTCTAAATTTCTGCGTAATCTTACAATCTTGGTTTGTTGGAAACTGACCTCACAGTAAGAGAGATCTCCGTCAATTAACAAAGAAAAAACAGCAAAAATGAGGTCATTGATGTTCACTTTGCTTTTGTGTCTCTCCTTGGTCGGCGTTATAATGACAATGACGGTTCCGACTGCTGAAGAGGATCTGAAGCGATACGACCAAGAATTCCGAGAGGAATCGATGTATCCAGATTCTGAAGCAAGGTGTTTTTGCCCGCCTACATGTGTGTGCGGTTAGACACTTCCGGTTAACCTACTGGATAGTCTTCAACTAAGTATACACATTTGCCAAGGGGTTGCTGTTGGTGTCGGTGGTGCAGGGCTCAGTGCTAACCAAAAGTTAATTAAGATATTACAGTGCTTCAATAAGTTGAAAAACGATAGCTGAATGGAAACAAGAACGGACCACTGGGATGTTTTCTTCAGCTGATATGAACTTTCTGCTTTTTAAAATATACAGAAAAGAGTCTTTTGTGAAACAAATACTACGCCCGTACCTAACTCTAGGGCAAATTCAGTAATGAGTTAGAGCCTAATTC
>TRINITY_DN3526_c0_g1_i5
CTCTCTTTGAAGATCAGAACCTGCAAAAATCCAACTTTTTTTTACTGTGTCAAACCTTTTAAAAATTTTAGTCTTGCTGTTTCTGGTTTAATTCAGTTTTGCATTTACTGCTAAAAGTGGTTCCATTTCTGAAAGTATTAAATCCTTATTCTAATACAAAAACTCATCCAGAAACGACTATCTAAATTTCTGTGTATTCTTACATACCTGTGTTGGTTGAAACTAAGCTCACAGTAAAAAAAGATCTGTACAAATTAAAAAAGAGCAGAAAATGCGTTCTTTGATGTTCAGTTTGCTTTTGTGTCTCTCCTTGGTCGGCGTTATAATGACAATGACGGTTCCGACTGCTGAAGAGGATCTGAAGCGATACGACCAAGAATTCCGAGAGGAATCGATGTATCCAGATTCTGAAGCAAGGTGTTTTTGCCCGCCTACATGTGTGTGCGGTTAGACACTTCCGGTTAACCTCCAAGATAGTCTTCAACTAAGTATACACGTTTGCGAAGGGGTTGCTGTTGGTGTGGGTGGTGCAGGGCTCAGTTCTATTCAAAAATTAATTCAGATATTATTGTACCTGAAA
>TRINITY_DN3526_c0_g1_i6
CTCTCTTTGAAGATCAGAACCTGCAAAAATCCAACTTTTTTTTACTGTGTCAAACCTTTTAAAAATTTTAGTCTTGCTGTTTCTGGTTTAATTCAGTTTTGCATTTACTGCTAAAAGTGGTTCCATTTCTGAAAGTATTAAATCCTTATTCTAATACAGAAACTCATCCAGAACCGCTTATCTAAATTTCTGCGTATTCTTACATACCTGAGTGGTTGAAACTACGCTCACATTAAAAAAAAGATCTGCGCAAATTAAAAAAACAGAAAAAAGAGCAGAAAATGCGTTCTTTGATGTTCAATTTGCTTTTGTCTCTCCTTGGTCGGCGTTATAATGACAATGACGGTTCCGACTGCTGAAGAGGATCTGAAGCGATACGACCAAGAATTCCGAGAGGAATCGATGTATCCAGATTCTGAAGCAAGGTGTTTTTGCCCGCCTACATGTGTGTGCGGTTAGACACTTCCGGTTAACCTCCAAGATAGTCTTCAACTAAGTATACACGTTTGCGAAGGGGTTGCTGTTGGTGTGGGTGGTGCAGGGCTCAGTTCTATTCAAAAATTAATTCAGATATTATTGTACCTGAAA
>TRINITY_DN8709_c0_g1_i1
TCTAGGGGATACTACTTCGAGTCGTTTCCGGATTTCTTCCGTCGATGTATTAATTTTCTATTGAAACTTGAGTTAATTTGAAAAGCATCTAAATTTTGATATTCAATTGTATTTAACTTTTTTATTAAAGTTTGTGGATGATAAGTGTCGGTTAATTGTGTGCGAACGTACTGCGCCTCTTGTTCTTCTCTGTATTTATAATCCGATCAAAATCTATGAGCTTGATACCAGACAATGTACCTGTTTTGTAAATTCTCGACTGCAGGCATAAGAGTCTTCTTTTACTTGATCCATAAGGCGGTTCTAACCCTAATTTGGAAGCTGTTTAGTTGATGGTAATCGGGCTACTTACTGTTGTTCGATTTTGATTTTAGTAAGCTTTCTATCACATTTTGAATTAATTGCAAAGTGAACAAGGTGAGACGTGTAACCATGTTTTTTTTTAAAGAAAATTTAAAATTCAAGATTTGGTTTCTGCAGCTAGCTTGCAGTGCTTTCTTTGTACTGGTTACCAAAACACCAATAGGACGGACATCTTTTGAATACTAGGCTTAAGGAGAAGGTGATATTGATCGTTAATTAAGTATAGGAATGTTTTCCAAACTTTTCTCCCGTTTTCTGTTAGCTCAAAATGCTGCGACTGCTTAAGATGCCTTTGGTCGACAAAGACTTGCATCAATTAAAACGTCACACCATTTCGGCTGACCTTTGTGTACTTAGAATTCATATACAAACAAAATTATTGACTTGCAGCTGTCAGTGATTACGCAACCGCCCATAAGGCGTAAAAGGGCAATGAACGTTTTAGTAACCGAAATGGTTTACTCCATTCCTTCGCTATTGCTGTTAAATTCAAATTTTAGGGCGTTTCCTAGAAGATTAAGCTTGCTTAGATCATGATGCTTGAAAATTGCTGTGTTCGTCGTTAAAAGGCGTTTTTGTCAGGTGGGTTCTTTTCGACTCTCTCAATTTAATACCTCTGACTTCTTTGAGGTTGTTGCTAAACTATATATAGGCGTCTCAGAAATAATTTGGCGCATACTGCCTAAATATTCTGTTATTTCCAGCTCAGTTCAATTCTGAAAACTTGAGAACTTTAGTTCGTCAAATATCAGAGCAGTTTTTTCTCAACGCCTTGAATTGTCTTTAGATCTTCATCTTAATTCATCTTTAATTTTTGCTTTGTCGAAAAATTGTGGCAAAGTTTGTATCGGATCTCCAACAATGATTGAAAAAAAGCAGAATAGCGAATCAGGTCAACTGCACGTAGAAACGCTTTTAATGCGATCCACTACTCTTTCCAGTGAAAATGGGTTTGAAGTTTTGCTTAAATTGGACAATTTACAACTGCCCGGATCATTCAAAATTCGAGGAATTGGTAACATGTGTGTTAAATCGTTGAAAGAGCGACCTGAGGCAAAATGCTTCGTCTGTTCTTCAGGTGGAAATGCGGGCCTAGCTGCTAGCTATGCCGCTGCTCAGCTGAAGAAACCCATTCACGTGTTTGTACCCAAGACTACGTCAGAGTTTGTGAGGGAACAGTTCAAACTATATCCGGGTAGTCAAGTGCACGTATATGGCGAGGTGTGGGATGAGGCGAATGAGAAAGCGGTGGAATTCTGTGAATCTGTTGGTGGAATTATGGTGCCTCCCTATGACCATCCTTACATATGCATTGCGAAGAGCTTAGCCGCACTGGAACCATGCCCAGAGTTGCTTGGTCGAATCGAGAGAAACGAGGCCAATATTCTGTCTGCTGTTGTCACAGATGATGAGGCGCTTGATGCATGCAAAAGATTCCTTGTTGACCATCGGATGTTGGTGGAGCCAGCATGTGGCGCCGCTCTGAGTACTGCTTATGGGAATGTTTTGAAGAAATTTCACCAAGAGGGCTTAATTGACTGTTCACAAGGACCAGTTGTTATTATTGTGTGTGGAGGTGTTAGTGTCCAAATGTTGCTTTAAATTTATTATAAAAGTTGAATTAAATATTTCTTAGTTAATTCAATGTAGTTCGAATAATTTGCTCAATAGAATATTTTGACCCCTTCTAAAAAAA
>TRINITY_DN8709_c0_g1_i2
GGAAGGCAACTCGACATTAGTGGATGAATTGAGAAACCAACTTAGCCCAGAGACTATTCCCAGCTGTTTTGTGGTATCAGTTGGGGGTGGGGGTCTCTTGTTGGGAATTATAGAGGGATTGAAAAGGCATCCTAAGTGGGGTGCAGTACCCATTGTTGCAGTTGAGACCTTGGGTGCTGACTGTCTTTCACTTAGTTTACAAACTGGGTCCAGTTTCAGACTCCAAACAATCAGCAGCATTGCGAAGAGCTTAGCCGCACTGGAACCA
>TRINITY_DN8709_c0_g1_i3
CTTAAACCGAGCTGAAAGGCTCTACGAGCACTTAATGTCTGCTGGGCGCTACCTGCTTATCTCGTTTTTGAGGACGAAAAGTCAAAAGCGTCAGACGAAAAATCGGTCAAGCGAAAAATGTCAAAAAAAAAGACCGACAGGACTAATATAATTGCTACAAACTTCGTTTGAGAGCAATTAAAAACCATGGTGTCACTGTTAGCCGAACATTAAGCACATGCTAGTGAAGAACGGTCCTTGACTACTTCTTAGTTGTTCTCAAACAAAGTTTAGCCATTATATTAGTCCTGTGATGTTTTTTATGCGGTTTTTTGTCTAGCCCCTCTGACTTTTCGTCCTCGAAAACCGGATAAACAGGTGAAGCCCGGATGGCATTAAGTGGCTGAGCACCTCTCTTAGAGCCTTACTAGTCTCTAAGTATGCGACAGTGTGACCCCTCTCACTCAGCCCTCAGACGCTCCTCCGGCCC
>TRINITY_DN8709_c0_g1_i4
CTTAAACCGAGCTGAAAGGCTCTACGAGCACTTAATGTCTGCTGGGCGCTACCTGCTTATCTCGTTTTTGAGGACGAAAAGTCAAAAGCGTCAGACGAAAAATCGGTCAAGCGAAAAATGTCAAAAAAAAAGACCGACAGGACTAATATAATTGCTACAAACTTCGAGCAATTAATTATATATTTCAACTAAAAAATTATTCGAAAAATTGTTTTGCCGAAGTGGAAAAACTCGGAAGTAGTTAACAAAAATTCGTCTTTTCGAAAAAAGATACAATCATTTTTGCGATAGAAAATTGTTCTAAAATTTGAGTGGTTTGTAGAATAGTATTGTTAAACTGTACGAAGAAACATAGCATACGGTTCCAGTAACTGTGTATTAAATGCAAGAACAGTAAGTTCGCACAATGGTTCTGACTAGAACAATTTTTTAAATAATATCGACAGCAATTATTAGTATCTTCAAGTATCAATTTTTAGTGTCTCAAGTATTCTTAAATAGAAAACAGAATTATGTGAAACCTTGTTCCAGCATTGCGAAGAGCTTAGCCGCACTGGAACCATGCCCAGAGTTGCTTGGTCGAATCGAGAGAAACGAGGCCAATATTCTGTCTGCTGTTGTCACAGATGATGAGGCGCTTGATGCATGCAAAAGATTCCTTGTTGACCATCGGATGTTGGTGGAGCCAGCATGTGGCGCCGCTCTGAGTACTGCTTATGGGAATGTTTTGAAGAAATTTCACCAAGAGGGCTTAATTGACTGTTCACAAGGACCAGTTGTTATTATTGTGTGTGGAGGTGTTAGTGTCCAAATGTTGCTTTAAATTTATTATAAAAGTTGAATTAAATATTTCTTAGTTAATTCAATGTAGTTCGAATAATTTGCTCAATAGAATATTTTGACCCCTTCTAAAAAAA
>TRINITY_DN8709_c0_g1_i5
TCTAGGGGATACTACTTCGAGTCGTTTCCGGATTTCTTCCGTCGATGTATTAATTTTCTATTGAAACTTGAGTTAATTTGAAAAGCATCTAAATTTTGATATTCAATTGTATTTAACTTTTTTATTAAAGTTTGTGGATGATAAGTGTCGGTTAATTGTGTGCGAACGTACTGCGCCTCTTGTTCTTCTCTGTATTTATAATCCGATCAAAATCTATGAGCTTGATACCAGACAATGTACCTGTTTTGTAAATTCTCGACTGCAGGCATAAGAGTCTTCTTTTACTTGATCCATAAGGCGGTTCTAACCCTAATTTGGAAGCTGTTTAGTTGATGGTAATCGGGCTACTTACTGTTGTTCGATTTTGATTTTAGTAAGCTTTCTATCACATTTTGAATTAATTGCAAAGTGAACAAGGTGAGACGTGTAACCATGTTTTTTTTTAAAGAAAATTTAAAATTCAAGATTTGGTTTCTGCAGCTAGCTTGCAGTGCTTTCTTTGTACTGGTTACCAAAACACCAATAGGACGGACATCTTTTGAATACTAGGCTTAAGGAGAAGGTGATATTGATCGTTAATTAAGTATAGGAATGTTTTCCAAACTTTTCTCCCGTTTTCTGTTAGCTCAAAATGCTGCGACTGCTTAAGATGCCTTTGGTCGACAAAGACTTGCATCAATTAAAACGTCACACCATTTCGGCTGACCTTTGTGTACTTAGAATTCATATACAAACAAAATTATTGACTTGCAGCTGTCAGTGATTACGCAACCGCCCATAAGGCGTAAAAGGGCAATGAACGTTTTAGTAACCGAAATGGTTTACTCCATTCCTTCGCTATTGCTGTTAAATTCAAATTTTAGGGCGTTTCCTAGAAGATTAAGCTTGCTTAGATCATGATGCTTGAAAATTGCTGTGTTCGTCGTTAAAAGGCGTTTTTGTCAGGCAAAATGCTTCGTCTGTTCTTCAGGTGGAAATGCGGGCCTAGCTGCTAGCTATGCCGCTGCTCAGCTGAAGAAACCCATTCACGTGTTTGTACCCAAGACTACGTCAGAGTTTGTGAGGGAACAGTTCAAACTATATCCGGGTAGTCAAGTGCACGTATATGGCGAGGTGTGGGATGAGGCGAATGAGAAAGCGGTGGAATTCTGTGAATCTGTTGGTGGAATTATGGTGCCTCCCTATGACCATCCTTACATATGGGAAGGCAACTCGACATTAGTGGATGAATTGAGAAACCAACTTAGCCCAGAGACTATTCCCAGCTGTTTTGTGGTATCAGTTGGGGGTGGGGGTCTCTTGTTGGGAATTATAGAGGGATTGAAAAGGCATCCTAAGTGGGGTGCAGTACCCATTGTTGCAGTTGAGACCTTGGGTGCTGACTGTCTTTCACTTAGTTTACAAACTGGGTCCAGTTTCAGACTTCAAACAATCAGCAGCATTGCAAAGAGCTTAGCCGCACTGGAACCGTGCCCAGAGTTGCTTGGTCGAATCGAGAGAAACGAGGCCAATATTCTGTCTGCTGTTGTCACAGATGATGAGGCGCTTGATGCATGCAAAAGATTCCTTGTTGACCATCGGATGTTGGTGGAGCCAGCATGTGGCGCCGCTCTGAGTACTGCTTATGGGAATGTTTTGAAGAAATTTCACCAAGAGGGCTTAATTGACTGTTCACAAGGACCAGTTGTTATTATTGTGTGTGGAGGTGTTAGTGTCCAAATGTTGCTTTAAATTTATTATAAAAGTTGAATTAAATATTTCTTAGTTAATTCAATGTAGTTCGAATAATTTGCTCAATAGAATATTTTGACCCCTTCTAAAAAAA
>TRINITY_DN8709_c0_g1_i6
TCTAGGGGATACTACTTCGAGTCGTTTCCGGATTTCTTCCGTCGATGTATTAATTTTCTATTGAAACTTGAGTTAATTTGAAAAGCATCTAAATTTTGATATTCAATTGTATTTAACTTTTTTATTAAAGTTTGTGGATGATAAGTGTCGGTTAATTGTGTGCGAACGTACTGCGCCTCTTGTTCTTCTCTGTATTTATAATCCGATCAAAATCTATGAGCTTGATACCAGACAATGTACCTGTTTTGTAAATTCTCGACTGCAGGCATAAGAGTCTTCTTTTACTTGATCCATAAGGCGGTTCTAACCCTAATTTGGAAGCTGTTTAGTTGATGGTAATCGGGCTACTTACTGTTGTTCGATTTTGATTTTAGTAAGCTTTCTATCACATTTTGAATTAATTGCAAAGTGAACAAGGTGAGACGTGTAACCATGTTTTTTTTTAAAGAAAATTTAAAATTCAAGATTTGGTTTCTGCAGCTAGCTTGCAGTGCTTTCTTTGTACTGGTTACCAAAACACCAATAGGACGGACATCTTTTGAATACTAGGCTTAAGGAGAAGGTGATATTGATCGTTAATTAAGTATAGGAATGTTTTCCAAACTTTTCTCCCGTTTTCTGTTAGCTCAAAATGCTGCGACTGCTTAAGATGCCTTTGGTCGACAAAGACTTGCATCAATTAAAACGTCACACCATTTCGGCTGACCTTTGTGTACTTAGAATTCATATACAAACAAAATTATTGACTTGCAGCTGTCAGTGATTACGCAACCGCCCATAAGGCGTAAAAGGGCAATGAACGTTTTAGTAACCGAAATGGTTTACTCCATTCCTTCGCTATTGCTGTTAAATTCAAATTTTAGGGCGTTTCCTAGAAGATTAAGCTTGCTTAGATCATGATGCTTGAAAATTGCTGTGTTCGTCGTTAAAAGGCGTTTTTGTCAGGTGGGTTCTTTTCGACTCTCTCAATTTAATACCTCTGACTTCTTTGAGGTTGTTGCTAAACTATATATAGGCGTCTCAGAAATAATTTGGCGCATACTGCCTAAATATTCTGTTATTTCCAGCTCAGTTCAATTCTGAAAACTTGAGAACTTTAGTTCGTCAAATATCAGAGCAGTTTTTTCTCAACGCCTTGAATTGTCTTTAGATCTTCATCTTAATTCATCTTTAATTTTTGCTTTGTCGAAAAATTGTGGCAAAGTTTGTATCGGATCTCCAACAATGATTGAAAAAAAGCAGAATAGCGAATCAGGTCAACTGCACGTAGAAACGCTTTTAATGCGATCCACTACTCTTTCCAGTGAAAATGGGTTTGAAGTTTTGCTTAAATTGGACAATTTACAACTGCCCGGATCATTCAAAATTCGAGGAATTGGTAACATGTGTGTTAAATCGTTGAAAGAGCGACCTGAGGCAAAATGCTTCGTCTGTTCTTCAGGTGGAAATGCGGGCCTAGCTGCTAGCTATGCCGCTGCTCAGCTGAAGAAACCCATTCACGTGTTTGTACCCAAGACTACGTCAGAGTTTGTGAGGGAACAGTTCAAACTATATCCGGGTAGTCAAGTGCACGTATATGGCGAGGTGTGGGATGAGGCGAATGAGAAAGCGGTGGAATTCTGTGAATCTGTTGGTGGAATTATGGTGCCTCCCTATGACCATCCTTACATATGGGAAGGCAACTCGACATTAGTGGATGAATTGAGAAACCAACTTAGCCCAGAGACTATTCCCAGCTGTTTTGTGGTATCAGTTGGGGGTGGGGGTCTCTTGTTGGGAATTATAGAGGGATTGAAAAGGCATCCTAAGTGGGGTGCAGTACCCATTGTTGCAGTTGAGACCTTGGGTGCTGACTGTCTTTCACTTAGTTTACAAACTGGGTCCAGTTTCAGACTTCAAACAATCAGCAGCATTGCAAAGAGCTTAGCCGCACTGGAACCGTGCCCAGAGTTGCTTGGTCGAATCGAGAGAAACGAGGCCAATATTCTGTCTGCTGTTGTCACAGATGATGAGGCGCTTGATGCATGCAAAAGATTCCTTGTTGACCATCGGATGTTGGTGGAGCCAGCATGTGGCGCCGCTCTGAGTACTGCTTATGGGAATGTTTTGAAGAAATTTCACCAAGAGGGCTTAATTGACTGTTCACAAGGACCAGTTGTTATTATTGTGTGTGGAGGTGTTAGTGTCCAAATGTTGCTTTAAATTTATTATAAAAGTTGAATTAAATATTTCTTAGTTAATTCAATGTAGTTCGAATAATTTGCTCAATAGAATATTTTGACCCCTTCTAAAAAAA
>TRINITY_DN8070_c0_g1_i1
AAAAAAAAAGAAAATGGTGAATTTGGGTTCTTTGATTCCGGTGTTGGGGTTGGTTGTTGCAGTGTTTGTTCACGCAGCGGGTGCAAGTGGCAGTTACTGCTATGACGACTACGATTGCGACTACTGTTGTTTGGACTATGAATGTCAGGACAGTTCATGCGCATGGCTATGGTTCTTGTGGGTGCTGCTGATAATCGTCCTGCCCTGCTGCGGATGCATAAGTGTGGTTGTTGTGATCAGTTTGATTGTCTACTGCTGCGTCAGAGCTAAAGGCAAGTTCATCCCATTCACTGATTCTTGCAATATAAGCGTCCGGCTCTCGCATCTTGCTACATAAACGATATTTGCAAGAAACTTGCAACAACTTACAAAATAACCGTTGAAGTTCGTCTGGGGCTTTTTTCCTTTGGGGCTTAAATACTACTGGCATTTTTTCGGCGGGCGTTTATTTCCTACAACCCACGCGTGAAAGAAATAAAATTGCTGGAAACTGACAAGCTGTTTAGCAAGTTATATGATCTCTATTTTCTGATAAATATGAGTTCCCCCATTTCTTTTTAACCGCCTTATGTCAGCTGCTTTAGCATTACAGACCCAACTAATATACCCCGTTGTCCGAGAAAATAAACCCTCCTCTGATGCCCCTTTGCCCGAGAAAATAAACCCTCCTCTGATGCCCCTTTGCCCGAGAAAATAAACCCTCCTCTGATGCCCCTTTGCCCGAGAAAATAAACCCCCCTACGATGCCCCTTTGCCCGAGAAAATAAACCCTCCTCTGATGCCCCTTTGCCCGAGAAAAGAAACCCTCCTCTGATAATCAACATGCGAGTTGATTGAGCAAGGCTACAATAATAGGCAATAAAATATTTGTTGTAACAATTACCCGTTCTTGTATACCCACCTTTCTTGTTTTTAGGTAATAGTGGTAGTGGGGCTGTAATAGTGGCACCTCCGGCACCCCAAACTACAGTAGGGTTATATGCACCTAATGAAGTTCCTCACCCTGCAGCTGCACCACCATGCCTTGTACAAGAAC
>TRINITY_DN8070_c0_g1_i10
CAATGTCAACCTTGTTTAGCAAATTTTTAAACTTAAATTTTACCAAAACAAAATTCGGATCAGTCTGGGTGGAATATCTTATATCCTCTGTAGGTTCCTCTTGTTTCAATTTACGTGGGTTTTCTGACATGATTTTCGCCGTATATACATGCCCAGGTCCACGATACAAACGGATGACTGTTAATGTGCTATTGCCTGTAACGTTGACCAAAACAGACGCTCCAAAACTGACCTTGAAATCAATTCTCTATATTTCACCAAGTATGTGTTCCAGATGTTTTTTCAAAAATATTCTTTCGTATAAGCATCTAGGACAAACAGTTTTTATGCATTTTTAATTTCGAAGACGCTTGATAGCCGGGGTTATTGGGTTATTGGGTTATTAGCCGGTGTTATGAACACAATTGTACTTGTAATATTTATCAGGAAGTCAATTGGACATTTTCAAAAGGTCCAGAGCAGCAAATAGAATGAAGCAGAACAAAGCAGAACAAAATTTAGAAATATAAATTTCAAAAAATGCTATGAGATTTTCAAAAAAAATTACGGAAACTTTAATGTCTCTAAAAAGTAGTAATAGGCTATTATAGTCTATTAATAATCGCCGCCGCAAAATCTCAAACTTGGCCTTTTTTGGTTATCTCCTTCTTCTTATATTATTTGTCATGCAGACAAATTAAGAAAAATTAGTCATGTTGCACACTCTGTATGAACAGTCAAGCGAGTTATTGAGATCTTCGAAAAGTGTTTGAACAAAAAAAAACTTGAGCAAAAATGAACCGCTATAAAGAGAAAATTTATTTTTAGCGTCTGAGCAAACGTCTCAATCTCGTAAATTGAAGAAACGCATTTTGTTTTATTAAATCACGAAAACCAGCTGAATTTTTCTCATTTCTCTGCATTCTACAGGTCATTATTTCTTTGAGAGCCGATACAAACTATCTGTGAAAAAAAAAGAAAATGGTGAATTTGGGTTCTTTGATTCCGGTGTTGGGGTTGGTTGTTGCAGTGTTTGTTCACGCAGCGGGTGCAAGTGGCAGTTACTGCTATGACGACTACGATTGCGACTACTGTTGTTTGGACTATGAATGTCAGGACAGTTCATGCGCATGGCTATGGTTCTTGTGGGTGCTGCTGATAATCGTCCTGCCCTGCTGCGGATGCATAAGTGTGGTTGTTGTGATCAGTTTGATTGTCTACTGCTGCGTCAGAGCTAAAGGTAATAGTGGTGGTGGGGCTGTAATAGTGGCACCTCCGGCACCCCAAACTACAGTAGGGTTATATGCACCTAATGAAGTTCCTCACCCTGCAGCTGCACCACCATGCCTTGTACAAGAACCCCAACATTCAGGCGCTCCCCCTTCGTACGAACCCAAATAAAAGAATGAAGCGTGACTATAGCTCACGTCAAACTATTTGTGACCACATTCTGTATATATTGGAGCTTGAAATAAACATAAATTAATGTTTGAATACGTTGCTATATGTAATATTCGGAAACATTTTGAAAAAAAATCATAAATGTTCAAATTAGTGATGAATTCTTTGATTTAAAGGACTCGCTGAGATTGGCAATTATATCAAATGTCGTTTATTTTCTTACAATGACCATGTAACGTTTTATTGTTAAACGAGTAGCTTTTGAAATTTCGAACATCACAATTTACTTTCAGTCGACAGAGAAGAACTTTCGGCAAAGGAACAGCGAAGCAAGCAAAAGCTCTCCTATATTAACTTAAATTTACTTATGAAAGCAAAATATCGGTAAAAACATAATGTCACTCTCAAAAAAAAAAAAAAAAAAAAAAA
>TRINITY_DN8070_c0_g1_i11
TTTTTGTGTAAATATCAGTCAGAGTGGGGTAAATATGAAAAATGGAGGATTTGAGTGGTATGTGTGTGTGTCTCCGTGGCTCGGGGGCCCGGAAGCCACCATATACACATTACTTCCGATGCCCCTTTGCCCGAGAAAATAAACCCCCCTACGATGCCCCTTTGCCCGAGAAAATAAACCCTCCTCTGATGCCCCTTTGCCCGAGAAAATAAACCCTCCTCTGATAATCAACATGCGAGTTGATTGAGCAAGGCTACAATAATAGGCAATAAAATATTTGTTGTAACAATTACCCGTTCTTGTATACCCACCTTTCTTGTTTTTAGGTAATAGTGGTAGTGGGGCTGTAATAGTGGCACCTCCGGCACCCCAAACTACAGTAGGGTTATATGCACCTAATGAAGTTCCTCACCCTGCAGCTGCACCACCATGCCTTGTACAAGAAC
>TRINITY_DN8070_c0_g1_i13
TTTTTGTGTAAATATCAGTCAGAGTGGGGTAAATATGAAAAATGGAGGATTTGAGTGGTATGTGTGTGTGTCTCCGTGGCTCGGGGGCCCGGAAGCCACCATATACACATTACTTCCGATGCCCCTTTGCCCGAGAAAATAAACCCCCCTACGATGCCCCTTTGCCCGAGAAAATAAACCCTCCTCTGATGCCCCTTTGCCCGAGAAAATAAACCCCCCTACGATGCCCCTTTGCCCGAGAAAATAAACCCTCCTCTGAT
>TRINITY_DN8070_c0_g1_i2
GAAGAATGGAAGGTTTGAGTGGTGTGTGTGTGTGTCTCCATGGCTCGGGGGCCCGGAGGCCACCATATACACATTACTTCCGATGCCCCTTTGCCCGAGAAAATAAACCCCCCTACGATGCCCCTTTGCCCGAGAAAATAAACCCTCCTCTGATGCCCCTTTGCCCGAGAAAATAAACCCTCCTCTGATGCCCCTTTGCCCGAGAAAATAAACCCTCCTCTGATAATCAACATGCGAGTTGATTGAGCAAGGCTACAATAATAGGCAATAAAATATTTGTTGTAACAATTACCCGTTCTTGTATACCCACCTTTCTTGTTTTTAGGTAATAGTGGTAGTGGGGCTGTAATAGTGGCACCTCCGGCACCCCAAACTACAGTAGGGTTATATGCACCTAATGAAGTTCCTCACCCTGCAGCTGCACCACCATGCCTTGTACAAGAACGACTATGACTCACGTCAAACTATTTGTGACCACATTCTGTATATATATGAGCTTGAAAGCATAATTTATTGTTTGAATACGTTGCTTATATGTACCATTCAGAAACATTTTTAAAAAAAAATCAGTCATAAATGTTCAAATTAGTGATGAATTCTTTGATTTAAAGGACTCGCTGAGATTGGCAATTATATCAAATGTCGTTTATTTTCTTACAATGACCATGTAACGTTTTATTGTTAAACGAGTAGCTTTTGAAATTTCGAACATCACAATTTACTTTCAGTCGACAGAGAAGAACTTTCGGCAAAGGAACAGCGAAGCAAGCAAAAGCTCTCCTATATTAACTTAAATTTACTTATGAAAGCAAAATATCGGTAAAAACATAATGTCACTCTCAAAAAAAAAAAAAAAAAAAAAAA
>TRINITY_DN8070_c0_g1_i3
AAAAAAAAAGAAAATGGTGAATTTGGGTTCTTTGATTCCGGTGTTGGGGTTGGTTGTTGCAGTGTTTGTTCACGCAGCGGGTGCAAGTGGCAGTTACTGCTATGACGACTACGATTGCGACTACTGTTGTTTGGACTATGAATGTCAGGACAGTTCATGCGCATGGCTATGGTTCTTGTGGGTGCTGCTGATAATCGTCCTGCCCTGCTGCGGATGCATAAGTGTGGTTGTTGTGATCAGTTTGATTGTCTACTGCTGCGTCAGAGCTAAAGGCAAGTTCATCCCATTCACTGATTCTTGCAATATAAGCGTCCGGCTCTCGCATCTTGCTACATAAACGATATTTGCAAGAAACTTGCAACAACTTACAAAATAACCGTTGAAGTTCGTCTGGGGCTTTTTTCCTTTGGGGCTTAAATACTACTGGCATTTTTTCGGCGGGCGTTTATTTCCTACAACCCACGCGTGAAAGAAATAAAATTGCTGGAAACTGACAAGCTGTTTAGCAAGTTATATGATCTCTATTTTCTGATAAATATGAGTTCCCCCATTTCTTTTTAACCGCCTTATGTCAGCTGCTTTAGCATTACAGACCCAACTAATATACCCCGTTGTCCGAGAAAATAAACCCTCCTCTGATGCCCCTTTGCCCGAGAAAATAAACCCTCCTCTGATGCCCCTTTGCCCGAGAAAATAAACCCCCCTACGATGCCCCTTTGCCCGAGAAAATAAACCCTCCTCTGATGCCCCTTTGCCCGAGAAAAGAAACCCTCCTCTGATAATCAACATGCGAGTTGATTGAGCAAGGCTACAATAATAGGCAATAAAATATTTGTTGTAACAATTACCCGTTCTTGTATACCCACCTTTCTTGTTTTTAGGTAATAGTGGTAGTGGGGCTGTAATAGTGGCACCTCCGGCACCCCAAACTACAGTAGGGTTATATGCACCTAATGAAGTTCCTCACCCTGCAGCTGCACCACCATGCCTTGTACAAGAAC
>TRINITY_DN8070_c0_g1_i4
AAAAAAAAAGAAAATGGTGAATTTGGGTTCTTTGATTCCGGTGTTGGGGTTGGTTGTTGCAGTGTTTGTTCACGCAGCGGGTGCAAGTGGCAGTTACTGCTATGACGACTACGATTGCGACTACTGTTGTTTGGACTATGAATGTCAGGACAGTTCATGCGCATGGCTATGGTTCTTGTGGGTGCTGCTGATAATCGTCCTGCCCTGCTGCGGATGCATAAGTGTGGTTGTTGTGATCAGTTTGATTGTCTACTGCTGCGTCAGAGCTAAAGGCAAGTTCATCCCATTCACTGATTCTTGCAATATAAGCGTCCGGCTCTCGCATCTTGCTACATAAACGATATTTGCAAGAAACTTGCAACAACTTACAAAATAACCGTTGAAGTTCGTCTGGGGCTTTTTTCCTTTGGGGCTTAAATACTACTGGCATTTTTTCGGCGGGCGTTTATTTCCTACAACCCACGCGTGAAAGAAATAAAATTGCTGGAAACTGACAAGCTGTTTAGCAAGTTATATGATCTCTATTTTCTGATAAATATGAGTTCCCCCATTTCTTTTTAACCGCCTTATGTCAGCTGCTTTAGCATTACAGACCCAACTAATATACCCCGTTGTCCGAGAAAATAAACCCTCCTCTGATGCCCCTTTGCCCGAGAAAATAAACCCCCCTACGATGCCCCTTTGCCCGAGAAAATAAACCCTCCTCTGATGCCCCTTTGCCCGAGAAAAGAAACCCTCCTCTGATAATCAACATGCGAGTTGATTGAGCAAGGCTACAATAATAGGCAATAAAATATTTGTTGTAACAATTACCCGTTCTTGTATACCCACCTTTCTTGTTTTTAGGTAATAGTGGTAGTGGGGCTGTAATAGTGGCACCTCCGGCACCCCAAACTACAGTAGGGTTATATGCACCTAATGAAGTTCCTCACCCTGCAGCTGCACCACCATGCCTTGTACAAGAACCCCAACATTCAGGCGCTCCCCCTTCGTACGAACCCAAATAAAAGAATGAAGCGTGACTATAGCTCACGTCAAACTATTTGTGACCACATTCTGTATATATTGGAGCTTGAAATAAACATAAATTAATGTTTGAATACGTTGCTATATGTAATATTCGGAAACATTTTGAAAAAAAATCATAAATGTTCAAATTAGTGATGAATTCTTTGATTTAAAGGACTCGCTGAGATTGGCAATTATATCAAATGTCGTTTATTTTCTTACAATGACCATGTAACGTTTTATTGTTAAACGAGTAGCTTTTGAAATTTCGAACATCACAATTTACTTTCAGTCGACAGAGAAGAACTTTCGGCAAAGGAACAGCGAAGCAAGCAAAAGCTCTCCTATATTAACTTAAATTTACTTATGAAAGCAAAATATCGGTAAAAACATAATGTCACTCTCAAAAAAAAAAAAAAAAAAAAAAA
>TRINITY_DN8070_c0_g1_i5
GTAAAATGAGTTGCACATTAGATCGAACAAAATTTCAATAAAATTTCTTTCAACGTTTTCAGATCAATTTACAAAACAGCATTTTTGTAAAAGTTTCTATTGAAGTAGAATTTTTTTCTTATGCTGCAATTTATCTCAGAATTATATGTTTCTTGTAAATAATGGTTCATTTCGACTGATAGCTGAGCTTATGACAGCAAAAAGTGCATCAATTTGAGCTTAAAAAAACTGACAGTCAAATGACTTTTTGACTCAGATTCAAAAAGAATTTTTCGACCAAGTTGAGAGGTCATTATTTCTTTGAGAGCCGATACAAACTATCTGTGAAAAAAAAAGAAAATGGTGAATTTGGGTTCTTTGATTCCGGTGTTGGGGTTGGTTGTTGCAGTGTTTGTTCACGCAGCGGGTGCAAGTGGCAGTTACTGCTATGACGACTACGATTGCGACTACTGTTGTTTGGACTATGAATGTCAGGACAGTTCATGCGCATGGCTATGGTTCTTGTGGGTGCTGCTGATAATCGTCCTGCCCTGCTGCGGATGCATAAGTGTGGTTGTTGTGATCAGTTTGATTGTCTACTGCTGCGTCAGAGCTAAAGGTAATAGTGGTGGTGGGGCTGTAATAGTGGCACCTCCGGCACCCCAAACTACAGTAGGGTTATATGCACCTAATGAAGTTCCTCACCCTGCAGCTGCACCACCATGCCTTGTACAAGAACCCCAACATTCAGGCGCTCCCCCTTCGTACGAACCCAAATAAAAGAATGAAGCGTGACTATAGCTCACGTCAAACTATTTGTGACCACATTCTGTATATATTGGAGCTTGAAATAAACATAAATTAATGTTTGAATACGTTGCTATATGTAATATTCGGAAACATTTTGAAAAAAAATCATAAATGTTCAAATTAGTGATGAATTCTTTGATTTAAAGGACTCGCTGAGATTGGCAATTATATCAAATGTCGTTTATTTTCTTACAATGACCATGTAACGTTTTATTGTTAAACGAGTAGCTTTTGAAATTTCGAACATCACAATTTACTTTCAGTCGACAGAGAAGAACTTTCGGCAAAGGAACAGCGAAGCAAGCAAAAGCTCTCCTATATTAACTTAAATTTACTTATGAAAGCAAAATATCGGTAAAAACATAATGTCACTCTCAAAAAAAAAAAAAAAAAAAAAAA
>TRINITY_DN8070_c0_g1_i8
CAATGTCAACCTTGTTTAGCAAATTTTTAAACTTAAATTTTACCAAAACAAAATTCGGATCAGTCTGGGTGGAATATCTTATATCCTCTGTAGGTTCCTCTTGTTTCAATTTACGTGGGTTTTCTGACATGATTTTCGCCGTATATACATGCCCAGGTCCACGATACAAACGGATGACTGTTAATGTGCTATTGCCTGTAACGTTGACCAAAACAGACGCTCCAAAACTGACCTTGAAATCAATTCTCTATATTTCACCAAGTATGTGTTCCAGATGTTTTTTCAAAAATATTCTTTCGTATAAGCATCTAGGACAAACAGTTTTTATGCATTTTTAATTTCGAAGACGCTTGATAGCCGGGGTTATTGGGTTATTGGGTTATTAGCCGGTGTTATGAACACAATTGTACTTGTAATATTTATCAGGAAGTCAATTGGACATTTTCAAAAGGTCCAGAGCAGCAAATAGAATGAAGCAGAACAAAGCAGAACAAAATTTAGAAATATAAATTTCAAAAAATGCTATGAGATTTTCAAAAAAAATTACGGAAACTTTAATGTCTCTAAAAAGTAGTAATAGGCTATTATAGTCTATTAATAATCGCCGCCGCAAAATCTCAAACTTGGCCTTTTTTGGTTATCTCCTTCTTCTTATATTATTTGTCATGCAGACAAATTAAGAAAAATTAGTCATGTTGCACACTCTGTATGAACAGTCAAGCGAGTTATTGAGATCTTCGAAAAGTGTTTGAACAAAAAAAAACTTGAGCAAAAATGAACCGCTATAAAGAGAAAATTTATTTTTAGCGTCTGAGCAAACGTCTCAATCTCGTAAATTGAAGAAACGCATTTTGTTTTATTAAATCACGAAAACCAGCTGAATTTTTCTCATTTCTCTGCATTCTACAGGTCATTATTTCTTTGAGAGCCGATACAAACTATCTGTGAAAAAAAAAGAAAATGGTGAATTTGGGTTCTTTGATTCCGGTGTTGGGGTTGGTTGTTGCAGTGTTTGTTCACGCAGCGGGTGCAAGTGGCAGTTACTGCTATGACGACTACGATTGCGACTACTGTTGTTTGGACTATGAATGTCAGGACAGTTCATGCGCATGGCTATGGTTCTTGTGGGTGCTGCTGATAATCGTCCTGCCCTGCTGCGGATGCATAAGTGTGGTTGTTGTGATCAGTTTGATTGTCTACTGCTGCGTCAGAGCTAAAGGTAATAGTGGTGGTGGGGCTGTAATAGTGGCACCTCCGGCACCCCAAACTACAGTAGGGTTATATGCACCTAATGAAGTTCCTCACCCTGCAGCTGCACCACCATGCCTTGTACAAGAACGACTATGACTCACGTCAAACTATTTGTGACCACATTCTGTATATATATGAGCTTGAAAGCATAATTTATTGTTTGAATACGTTGCTTATATGTACCATTCAGAAACATTTTTAAAAAAAAATCAGTCATAAATGTTCAAATTAGTGATGAATTCTTTGATTTAAAGGACTCGCTGAGATTGGCAATTATATCAAATGTCGTTTATTTTCTTACAATGACCATGTAACGTTTTATTGTTAAACGAGTAGCTTTTGAAATTTCGAACATCACAATTTACTTTCAGTCGACAGAGAAGAACTTTCGGCAAAGGAACAGCGAAGCAAGCAAAAGCTCTCCTATATTAACTTAAATTTACTTATGAAAGCAAAATATCGGTAAAAACATAATGTCACTCTCAAAAAAAAAAAAAAAAAAAAAAA
>TRINITY_DN2130_c0_g1_i1
CCAAGTGGAGGTGGAGTGACAATTGGTTACAGAGGTGGAGCAACTGCTACAAGTGGAGGTGGAGTGACATTTGGTATAGGAAGTGGAGTTTCATCCGGAATTACTGTCACAGCTGGTATTGACCAAAGTTCGGTATCGGCTATTCCTTTTGTTGTATATCAGGTTAATATCACGTTGCTGGAATCCACTTCCACCACTGCAAACCTTTCCGTCATTGTTTCTGATGGATCGGCAACAATCCAAGATATAATAGCATCCTGCCAGTCTCCAGATTCTGATGCTTGCAACTCATTTGCTTATGAAGCCAACAATGTGTCCAGTATTAATGGATGGATACAAGTTCGCGACCTGAAACCTGGAACATCATACACAATTACAGTGACCGGCTCCACTCTTAATGGGGTGTCGGCTACACCGCTGAACAATTCGGTCATATTTTGCACAGTTCCTCTAGTTGGTAATTCCTCATTTAACGGAGAGTTGCTAAATTCCACGTCAATCTCAATCGATCTGACCTCAAATGCTGAAAACTTTGACAATGGAACTGTAACAGTTACGGATACTAACGGAACTGTGCTGGAAGAAAAGAGCTTTGCCAGGGCCGACTTCCCCTTCCAGATACACGACCTGCCCAATATTACTACCCTTGATAATATCCAAATACGATTCCAGTTCTCCGTTGGAACTGTGGTCGATTGTGGCAACGGAGTTATTGTCAGCAGCGTCGAAGAATTCTTCACTTTAGATCCAAAAGACTTGATTCAACCCAGTTATGATGATGGGGCTGGAGACCCTCTTGCATTGTCTATATTCCTCGTCTTCTCTCTCCAACTGCTTACTTTGGTTGAGGTGCCAAACAGATGCAAGTATGTCCAGACAGTCCCAGGCGGAAAGATTTCATGTCCAGACTTTCGTGCGTTCACCAGACTTTCGAGCCT
>TRINITY_DN2130_c0_g1_i10
GTCAGACCCAAGTGCGCCCGAAACCTCCTATGATCAGACTTTCCAGGCTAAAGTGACCTCTGATCAGACCATCTCCAGACCATGGTCGAGACTGCCGTGCGCTCGAACTGACGTCTAGACACTGCAATTTCTCGCTGGAAACACACGGGTGTGCACACGAACGGGTCTGATCAGATTAGAATTTGGGTCTGAACCCAAACCTGGGAAGTTTCATCAATTTACTATTTACAGAATTGTGTGTACAGAACGTTTCATTTTTTTAAGCTTGCCCAAGTTAATTTTAGTGAAAAAAGTTCCAGAGAAGATAGAGCATATTATATATTGTACCTAAATAAAATATCAGTTAACTTTGAGAATTTTATTTAACCCACTCAAATGAAAAAAAAAGTAAAACAAAGTATTTTTAGTAGCCTCAGGGCATGATTTTGACATGTGGAAAATTTACTTTAACCAGTCTTGACAAAGTCTTCACAACATTTTCATTTGCTGTGTTTTAGTGATTCAACCCAGTTATGATGATGGGGCTGGAGACCCTCTTGCATTGTCTATATTCCTCGTCTTCTCTCTCCAACTGCTTACTTTGGTTCGCAATTCACAACTGTATTAAAAATTGTCCCATATTTGAGTTAAAATTTTTGTGATAATCAAAAAGGTTCGAAAATGACAGCGAAATCAGTGTAGAGACTTGAGTCCCATTTACCCAACCCTCAAACTTTGATTTTTTGGTCTTTCCAATTATAGCCCCCCACCCCCCAGCTTAGTGGTCAGATAACCTATAGCCCCCTCAAACATGTTAATTATAGCATAATGGGGGCTATAATTTCATGGGAGGTCTATAATGGGAAAGACCCGATTTTTTTTACATACGAGTTATTT
>TRINITY_DN2130_c0_g1_i2
CTCAATAGGTGGCGAAGGCCGAACAACGGCATCATTTGGAGGAGGAACAACTGTTGCTTGAGGAGGTGGAGCCACCGATAGAGACGGAGGTGGAACAACTGCTGCATGTGGAGGTGGAGCGACAGATAGCGCCGGAGGTGGAACAACTGCTGCAAGTGGAGGTAGAGTGACAGATGGCGCCGGAGGTGGAACAACTGCTGCAAGAGGAGGTGGAGTGACAGATGGCGCCGGAGGTGGAACAACTGCTGCAAGTGGAGGTGGAGTGACAGTTGGTTCCAGAGGTGGAACAACTGCTCCAAGTGGAGGTGGAGTGACAATTGGTTACAGAGGTGGAGCAACTGCTACAAGTGGAGGTGGAGTGACATTTGGTATAGGAAGTGGAGTTTCATCCGGAATTACTGTCACAGCTGGTATTGACCAAAGTTCGGTATCGGCTATTCCTTTTGTTGTATATCAGGTTAATATCACGTTGCTGGAATCCACTTCCACCACTGCAAACCTTTCCGTCATTGTTTCTGATGGATCGGCAACAATCCAAGATATAATAGCATCCTGCCAGTCTCCAGATTCTGATGCTTGCAACTCATTTGCTTATGAAGCCAACAATGTGTCCAGTATTAATGGATGGATACAAGTTCGCGACCTGAAACCTGGAACATCATACACAATTACAGTGACCGGCTCCACTCTTAATGGGGTGTCGGCTACACCGCTGAACAATTCGGTCATATTTTGCACAGTTCCTCTAGTTGGTAATTCCTCATTTAACGGAGAGTTGCTAAATTCCACGTCAATCTCAATCGATCTGACCTCAAATGCTGAAAACTTTGACAATGGAACTGTAACAGTTACGGATACTAACGGAACTGTGCTGGAAGAAAAGAGCTTTGCCAGGGCCGACTTCCCCTTCCAGATACACGACCTGCCCAATATTACTACCCTTGATAATATCCAAATACGATTCCAGTTCTCCGTTGGAACTGTGGTCGATTGTGGCAACGGAGTTATTGTCAGCAGCGTCGAAGAATTCTTCACTTTAGATCCAAAAGACTTGATTCAACCCAGTTATGATGATGGGGCTGGAGACCCTCTTGCATTGTCTATATTCCTCGTCTTCTCTCTCCAACTGCTTACTTTGGTTCGCAATTCACAACTGTATTAAAAATTGTCCCATATTTGAGTTAAAATTTTTGTGATAATCAAAAAGGTTCGAAAATGACAGCGAAATCAGTGTAGAGACTTGAGTCCCATTTACCCAACCCTCAAACTTTGATTTTTTGGTCTTTCCAATTATAGCCCCCCACCCCCCAGCTTAGTGGTCAGATAACCTATAGCCCCCTCAAACATGTTAATTATAGCATAATGGGGGCTATAATTTCATGGGAGGTCTATAATGGGAAAGACCCGATTTTTTTTACATACGAGTTATTT
>TRINITY_DN2130_c0_g1_i3
CTCAATAGGTGGCGAAGGCCGAACAACGGCATCATTTGGAGGAGGAACAACTGTTGCTTGAGGAGGTGGAGCCACCGATAGAGACGGAGGTGGAACAACTGCTGCATGTGGAGGTGGAGCGACAGATAGCGCCGGAGGTGGAACAACTGCTGCAAGTGGAGGTGGAGTGTCAGATGGCGCCGGAGGTGGAACACAAGTCGCAGTTGGAGATGGAACAACTGCTGCAAGTGGAG
>TRINITY_DN2130_c0_g1_i5
CTCAATAGGTGGCGAAGGCCGAACAACGGCATCATTTGGAGGAGGAACAACTGTTGCTTGAGGAGGTGGAGCCACCGATAGAGACGGAGGTGGAACAACTGCTGCATGTGGAGGTGGAGCGACAGATAGCGCCGGAGGTGGAACAACTGCTGCAAGTGGAGGTAGAGTGACAGATGGCGCCGGAGGTGGAACAACTGCTGCAAGAGGAGGTGGAGTGACAGATGGCGCCGGAGGTGGAACAACTGCTGCAAGAGGAGGTGGAGTGACAGATGGCGCCGGAGGTGGAACAACTGCTGCAAGTGGAGGTGGAGTGACAGTTGGTTCCAGAGGTGGAACAACTGCTCCAAGTGGAGGTGGAGTGACAATTGGTTACAGAGGTGGAGCAACTGCTACAAGTGGAGGTGGAGTGACATTTGGTATAGGAAGTGGAGTTTCATCCGGAATTACTGTCACAGCTGGTATTGACCAAAGTTCGGTATCGGCTATTCCTTTTGTTGTATATCAGGTTAATATCACGTTGCTGGAATCCACTTCCACCACTGCAAACCTTTCCGTCATTGTTTCTGATGGATCGGCAACAATCCAAGATATAATAGCATCCTGCCAGTCTCCAGATTCTGATGCTTGCAACTCATTTGCTTATGAAGCCAACAATGTGTCCAGTATTAATGGATGGATACAAGTTCGCGACCTGAAACCTGGAACATCATACACAATTACAGTGACCGGCTCCACTCTTAATGGGGTGTCGGCTACACCGCTGAACAATTCGGTCATATTTTGCACAGTTCCTCTAGTTGGTAATTCCTCATTTAACGGAGAGTTGCTAAATTCCACGTCAATCTCAATCGATCTGACCTCAAATGCTGAAAACTTTGACAATGGAACTGTAACAGTTACGGATACTAACGGAACTGTGCTGGAAGAAAAGAGCTTTGCCAGGGCCGACTTCCCCTTCCAGATACACGACCTGCCCAATATTACTACCCTTGATAATATCCAAATACGATTCCAGTTCTCCGTTGGAACTGTGGTCGATTGTGGCAACGGAGTTATTGTCAGCAGCGTCGAAGAATTCTTCACTTTAGATCCAAAAGACTTGATTCAACCCAGTTATGATGATGGGGCTGGAGACCCTCTTGCATTGTCTATATTCCTCGTCTTCTCTCTCCAACTGCTTACTTTGGTTCGCAATTCACAACTGTATTAAAAATTGTCCCATATTTGAGTTAAAATTTTTGTGATAATCAAAAAGGTTCGAAAATGACAGCGAAATCAGTGTAGAGACTTGAGTCCCATTTACCCAACCCTCAAACTTTGATTTTTTGGTCTTTCCAATTATAGCCCCCCACCCCCCAGCTTAGTGGTCAGATAACCTATAGCCCCCTCAAACATGTTAATTATAGCATAATGGGGGCTATAATTTCATGGGAGGTCTATAATGGGAAAGACCCGATTTTTTTTACATACGAGTTATTT
>TRINITY_DN2130_c0_g1_i6
GCAAGTGGAGGTAGAGTGACAGATGGCGCCGGAGGTGGAACAACTGCTGCAAGAGGAGGTGGAGTGACAGATGGCGCCGGAGGTGGAACAACTGCTCCAAGTGGAGGTGGAGTGACAATTGGTTACAGAGGTGGAGCAACTGCTACAAGTGGAGGTGGAGTGACATTTGGTATAGGAAGTGGAGTTTCATCCGGAATTACTGTCACAGCTGGTATTGACCAAAGTTCGGTATCGGCTATTCCTTTTGTTGTATATCAGGTTAATATCACGTTGCTGGAATCCACTTCCACCACTGCAAACCTTTCCGTCATTGTTTCTGATGGATCGGCAACAATCCAAGATATAATAGCATCCTGCCAGTCTCCAGATTCTGATGCTTGCAACTCATTTGCTTATGAAGCCAACAATGTGTCCAGTATTAATGGATGGATACAAGTTCGCGACCTGAAACCTGGAACATCATACACAATTACAGTGACCGGCTCCACTCTTAATGGGGTGTCGGCTACACCGCTGAACAATTCGGTCATATTTTGCACAGTTCCTCTAGTTGGTAATTCCTCATTTAACGGAGAGTTGCTAAATTCCACGTCAATCTCAATCGATCTGACCTCAAATGCTGAAAACTTTGACAATGGAACTGTAACAGTTACGGATACTAACGGAACTGTGCTGGAAGAAAAGAGCTTTGCCAGGGCCGACTTCCCCTTCCAGATACACGACCTGCCCAATATTACTACCCTTGATAATATCCAAATACGATTCCAGTTCTCCGTTGGAACTGTGGTCGATTGTGGCAACGGAGTTATTGTCAGCAGCGTCGAAGAATTCTTCACTTTAGATCCAAAAGACTTGATTCAACCCAGTTATGATGATGGGGCTGGAGACCCTCTTGCATTGTCTATATTCCTCGTCTTCTCTCTCCAACTGCTTACTTTGGTTCGCAATTCACAACTGTATTAAAAATTGTCCCATATTTGAGTTAAAATTTTTGTGATAATCAAAAAGGTTCGAAAATGACAGCGAAATCAGTGTAGAGACTTGAGTCCCATTTACCCAACCCTCAAACTTTGATTTTTTGGTCTTTCCAATTATAGCCCCCCACCCCCCAGCTTAGTGGTCAGATAACCTATAGCCCCCTCAAACATGTTAATTATAGCATAATGGGGGCTATAATTTCATGGGAGGTCTATAATGGGAAAGACCCGATTTTTTTTACATACGAGTTATTT
>TRINITY_DN2130_c0_g1_i7
GTCAGACCCAAGTGCGCCCGAAACCTCCTATGATCAGACTTTCCAGGCTAAAGTGACCTCTGATCAGACCATCTCCAGACCATGGTCGAGACTGCCGTGCGCTCGAACTGACGTCTAGACACTGCAATTTCTCGCTGGAAACACACGGGTGTGCACACGAACGGGTCTGATCAGATTAGAATTTGGGTCTGAACCCAAACCTGGGAAGTTTCATCAATTTACTATTTACAGAATTGTGTGTACAGAACGTTTCATTTTTTTAAGCTTGCCCAAGTTAATTTTAGTGAAAAAAGTTCCAGAGAAGATAGAGCATATTATATATTGTACCTAAATAAAATATCAGTTAACTTTGAGAATTTTATTTAACCCACTCAAATGAAAAAAAAAGTAAAACAAAGTATTTTTAGTAGCCTCAGGGCATGATTTTGACATGTGGAAAATTTACTTTAACCAGTCTTGACAAAGTCTTCACAACATTTTCATTTGCTGTGTTTTAGTGATTCAACCCAGTTATGATGATGGGGCTGGAGACCCTCTTGCATTGTCTATATTCCTCGTCTTCTCTCTCCAACTGCTTACTTTGGTTGAGGTGCCAAACAGATGCAAGTATGTCCAGACAGTCCCAGGCGGAAAGATTTCATGTCCAGACTTTCGTGCGTTCACCAGACTTTCGAGCCT
>TRINITY_DN2130_c0_g1_i8
CTCAATAGGTGGCGAAGGCCGAACAACGGCATCATTTGGAGGAGGAACAACTGTTGCTTGAGGAGGTGGAGCCACCGATAGAGACGGAGGTGGAACAACTGCTGCATGTGGAGGTGGAGCGACAGATAGCGCCGGAGGTGGAACAACTGCTGCAAGTGGAGGTAGAGTGACAGATGGCGCCGGAGGTGGAACAACTGCTCCAAGTGGAGGTGGAGTGACAATTGGTTACAGAGGTGGAGCAACTGCTACAAGTGGAGGTGGAGTGACATTTGGTATAGGAAGTGGAGTTTCATCCGGAATTACTGTCACAGCTGGTATTGACCAAAGTTCGGTATCGGCTATTCCTTTTGTTGTATATCAGGTTAATATCACGTTGCTGGAATCCACTTCCACCACTGCAAACCTTTCCGTCATTGTTTCTGATGGATCGGCAACAATCCAAGATATAATAGCATCCTGCCAGTCTCCAGATTCTGATGCTTGCAACTCATTTGCTTATGAAGCCAACAATGTGTCCAGTATTAATGGATGGATACAAGTTCGCGACCTGAAACCTGGAACATCATACACAATTACAGTGACCGGCTCCACTCTTAATGGGGTGTCGGCTACACCGCTGAACAATTCGGTCATATTTTGCACAGTTCCTCTAGTTGGTAATTCCTCATTTAACGGAGAGTTGCTAAATTCCACGTCAATCTCAATCGATCTGACCTCAAATGCTGAAAACTTTGACAATGGAACTGTAACAGTTACGGATACTAACGGAACTGTGCTGGAAGAAAAGAGCTTTGCCAGGGCCGACTTCCCCTTCCAGATACACGACCTGCCCAATATTACTACCCTTGATAATATCCAAATACGATTCCAGTTCTCCGTTGGAACTGTGGTCGATTGTGGCAACGGAGTTATTGTCAGCAGCGTCGAAGAATTCTTCACTTTAGATCCAAAAGACTTGATTCAACCCAGTTATGATGATGGGGCTGGAGACCCTCTTGCATTGTCTATATTCCTCGTCTTCTCTCTCCAACTGCTTACTTTGGTTCGCAATTCACAACTGTATTAAAAATTGTCCCATATTTGAGTTAAAATTTTTGTGATAATCAAAAAGGTTCGAAAATGACAGCGAAATCAGTGTAGAGACTTGAGTCCCATTTACCCAACCCTCAAACTTTGATTTTTTGGTCTTTCCAATTATAGCCCCCCACCCCCCAGCTTAGTGGTCAGATAACCTATAGCCCCCTCAAACATGTTAATTATAGCATAATGGGGGCTATAATTTCATGGGAGGTCTATAATGGGAAAGACCCGATTTTTTTTACATACGAGTTATTT
>TRINITY_DN2130_c0_g1_i9
CTCAATAGGTGGCGAAGGCCGAACAACGGCATCATTTGGAGGAGGAACAACTGTTGCTTGAGGAGGTGGAGCCACCGATAGAGACGGAGGTGGAACAACTGCTGCATGTGGAGGTGGAGCGACAGATAGCGCCGGAGGTGGAACAACTGCTGCAAGTGGAGGTAGAGTGACAGATGGCGCCGGAGGTGGAACAACTGCTGCAAGTGGAGGTGGAGCGACAGATAGCGCCGGAGGTGGAACAACTGCTGCAAGCGGAGGTGGAGAGACAGATGGCGCCGGAGGTGGAA
>TRINITY_DN195220_c0_g2_i1
CGTGTACTTCTGATTACCCCAGATGGGTTTGTATGTCTATTGGTCTTGGCTCTGTTTTGACTTCTGCTGGGTTCCAATTTCCTCAATTTCCAACTTTTGTTTAGTAAATGGTCGGCCACGGTTTACTTACACATGCAGGTAATACGATTATAACTACCCAATTCTCAAAGATGTTTTCTTCCATCTCAGCGCTGCTTGTAATAACCGCATCTCTTGAGTTTGTTTGTGTTTATTGTTTGAACAACAATCTTAGCCGTAGAATCATTGGAGGTCATGACAGTGAAGACTACTGGCCATTCTATGTTAACATTACGTGGACTGACACAGAGACCGGAGGTCCAGGCGGATGTGGTGGAATTTTGATAGATGAACAGCATATACTTAGTGCTGCTCACTGCTTTTACGGCTCTCCAGTTTTATACGAAAAAGACAACACAGAAGCGGCCAAGAAAAAAAAAGAAAAGGAGGGCAAAAACAGAACACCAAAAATAACGGACCCAAAACCGAAACGCACGGCCAACCTTGGGGACTTCAGAGAAAATGGCGCGATAACCACTATACCAATTGTGTCATACATGTGGCATAAAGAGTACGATCCCGCTTCATCGGCAATTAATGATATAGCCCTAGCTAGACTCAAAAGACCATGGAAAGTGCCAAATTCTGAAATAAAAATCTGCACTGAAGTCGATCACAGTGTAGGTGGTTTGTACACAGCAATTGGAATGGGCCTTCGTATTGAAGGTGATCACAATTCGTTACCTGGGGTTTTACAGGAAACTGTCCTCAAGGAAGATCCGACTGGAAATTCGTGTGGAAATTTTCGAAAAATGGAGCCAACGACTCAAATATGTCTGAAAAAACCAGATGCCAGGGTGACAGCCACTGGTCCAGGTGACAGTGGGGGCCCAATAGTTCTAGTAGACGACATCAGGGGGAAGAGAGTGGCTCGATGCGCTTATGGAATGACCTCCTGTGCTTACTGTGATGGTAGCGGAGGGCTGTATATGCGGCTGTCAAATTACAGACAGTGGATAAAAACAGCCAAAGTGAGAGTTCAAGCATGATAGAATTTTGCAGGTTAAGCGCGGGTCGGGGTAAAATTTGCTGAAATTGAAAAAAATTTAAGTTAATTTGGCGCAATATTTTGAGATAAGCAAATTTTTGTAACTGAGAATGTGAACTTTAA
>TRINITY_DN195220_c0_g2_i2
CGTGTACTTCTGATTACCCCAGATGGGTTTGTATGTCTATTGGTCTTGGCTCTGTTTTGACTTCTGCTGGGTTCCAATTTCCTCAATTTCCAACTTTTGTTTAGTAAATGGTCGGCCACGGTTTACTTACACATGCAGGTAATACGATTATAACTACCCAATTCTCAAAGATGTTTTCTTCCATCTCAGCGCTGCTTGTAATAACCGCATCTCTTGAGTTTGTTTGTGTTTATTGTTTGAACAACAATCTTAGCCGTAGAATCATTGGAGGTCATGACAGTGAAGACTACTGGCCATTCTATGTTAACATTACGTGGACTGACACAGAGACCGGAGGTCCAGGCGGATGTGGTGGAATTTTGATAGATGAACAGCATATACTTAGTGCTGCTCACTGCTTTTACGGCTCTCCAGTTTTATACGAAAAAGACAACACAGGTTTGTTTGCTTGCTTGCCGGGTCTTATTGGAATATGAACTTTTTACTTTTTGGGCTCTATATGTAATGGTGTTCCCCTAGTCAAGACCAGATTGTTATCTTGCAAGATTCTGGAAAAACTCAAAAGAGTTCCTTCCAGTTGAG
>TRINITY_DN195220_c0_g2_i3
CGTGTACTTCTGATTACCCCAGATGGGTTTGTATGTCTATTGGTCTTGGCTCTGTTTTGACTTCTGCTGGGTTCCAATTTCCTCAATTTCCAACTTTTGTTTAGTAAATGGTCGGCCACGGTTTACTTACACATGCAGGTAATACGATTATAACTACCCAATTCTCAAAGATGTTTTCTTCCATCTCAGCGCTGCTTGTAATAACCGCATCTCTTGAGTTTGTTTGTGTTTATTGTTTGAACAACAATCTTAGCCGTAGAATCATTGGAGGTCATGACAGTGAAGACTACTGGCCATTCTATGTTAACATTACGTGGACTGACACAGAGACCGGAGGTCCAGGCGGATGTGGTGGAATTTTGATAGATGAACAGCATATACTTAGTGCTGCTCACTGCTTTTACGGCTCTCCAGTTTTATACGAAAAAGACAACACAGAAGCGGCCAAGAAAAAAAAAGAAAAGGAGGGCAAAAACAGAACACCAAAAATAACGGACCCAAAACCGAAACGCACGGCCAACCTTGGGGACTTCAGAGAAAATGGCGCGATAACCACTATACCAATTGTGTCATACATGTGGCATAAAGAAGTCGACAGGAAACCGAGCGAGCAGCCCCTGGCAAAAAGAGTGCTAAAGAGGTACGATCCCGCTTCATCGGCAATTAATGATATAGCCCTAGCTAGACTCAAAAGACCATGGAAAGTGCCAAATTCTGAAATAAAAATCTGCACTGAAGTCGATCACAGTGTAGGTGGTTTGTACACAGCAATTGGAATGGGCCTTCGTATTGAAGGTGATCACAATTCGTTACCTGGGGTTTTACAGGAAACTGTCCTCAAGGAAGATCCGACTGGAAATTCGTGTGGAAATTTTCGAAAAATGGAGCCAACGACTCAAATATGTCTGAAAAAACCAGATGCCAGGGTGACAGCCACTGGTCCAGGTGACAGTGGGGGCCCAATAGTTCTAGTAGACGACATCAGGGGGAAGAGAGTGGCTCGATGCGCTTATGGAATGACCTCCTGTGCTTACTGTGATGGTAGCGGAGGGCTGTATATGCGGCTGTCAAATTACAGACAGTGGATAAAAACAGCCAAAGTGAGAGTTCAAGCATGATAGAATTTTGCAGGTTAAGCGCGGGTCGGGGTAAAATTTGCTGAAATTGAAAAAAATTTAAGTTAATTTGGCGCAATATTTTGAGATAAGCAAATTTTTGTAACTGAGAATGTGAACTTTAA
>TRINITY_DN19999_c1_g1_i1
TTGTCTCTAGACTGATTCAGCGCTGATTTGCTTTGCCACGAACATCCGGGTTGCCAACAGAGCACGGAAATAATTTTGTTTTGACAAAGATCCAAATCAAAATGATGCTTCGACAAATTGTTGTGATTCTTGTGATCGTGGCGGTCATTCGAGCCGATGTGTCGTGGATGCGGCGACAATTCGGGGGGAAAAGAGTAGACACTGATCTATATGAGCGAGCAAGATATCCGGAACCCGTATTCGAACGGGAAGATAAGAGGAACGACCCGGAATGCAAAGATAGTACGGATTGCCCCGAGAACGAGTGGTGCCTTGACTATGAATATAAATGTGTGAAGTTATAATCATAAACTTTCTACAACTGTAACATTTGAACTCGATTTACTGTTTTTATATGCTGAGAAACAATTCTAGAGAACTTTGATAATGTACATAGCTAAAAACTATGATATAATTTCAGCTATCGAAATAAAATGGTATAAAAGTCAGTATATGCAGAATGCTTATAATTTAACATGTAAATAATACTTGTATGTATATAGTATGTATGTAATTTTATGAATTGAAAATTTTTGTAATCAAAAAAAA
>TRINITY_DN19999_c1_g1_i2
CTTTAGTGCAGTAACAGCAGTATTATTTTCAAAAGTCCACCAATAAGTATAAAATCAAAAACACATGAATAATTTGTTTTTGTTCACGATTGCAACCAAAAGAATACGTGAGAACAAAAACTGTGGACTAGACAAGTTATTTGTTAAAAATACGTGGTTAAGTCTGTTCAACAATTTATGGATCGTGCAAAATTTTATCAAAAGCAGATAAACATAGATAAACTTAATTGTTCCATTATAACTGTCCAACGACATGAACTGTAAAAAAGAAAAAAACAAAGAATCTCACGAGCGCTATTCTGTTCAATTCGGCTCTTCGGTTAGATTGTGTGTGCTGAATTTAGCCAATAGTAGCACTTGGAACTAATCATGATGAATGATCTAGCTTATAAAAATCAAAAACAGGCACTATTTTTCATTTTCGAAAATAGTACTGTGAAGAAAAACTATTCAAAGACTGCTGAGTTTGCAAAAACTTTTTTCCAAAGAAAGGTTAGTAGATCCTTCTAGTCTCTTCCTTTTTAATAATAATTTCAATAAAATTAATTTTTATCTCACTCTCTTACCAATCTTTAGAAGAAAAGTCTCCAACTTTTTCCAATTGTCCATATCAGATGGTTATCTTGTACAATTCAGGAAAATGGGGCAACAAATATTAATCTTATGAGATTCCGCTCGTAATGAATGTCAATAGATGAATTGCCATCCCAAAAGATATGAATTAATTCAGATTTTCTATTGTATGATTGCTATAAAATTGTTTCATTGCAGCTACACCCACTTTCTACTAATTTTTAATGTGGTTCAGTGTTTTTGATTCCAATATAAAATTGCCTGGAAACAGCTGAGAGAAGTTCAAGAAAGACGTTGAAGGAAGAAAACCTTGTCCAAAATGAAACTTTTATTACAATTTTTAATGCTACCCGGACTTGAGTATTTCCGCGCCGAACTCGCATATTCCAAGAGTAAGAGTAATTTGGTTCTGAAGCATTGCATCTTAAAGCGCAGTTTTTCTTCTATGCTTATATTGACGTCATAGAGTTCACCCAGGGAAAATATAACCAGCATAGTCTTAACATTACTCATGCACCGAAGTTAAGTCTGAGTAGCATAATGTCTTACATGCTTACAACTATTTCTCAACTTTTGCTTACAACTGTTAATTACTATAGTAGTAAGCACGCTCTTTATTCTTAAGCTAGGCTGTAAGTAGTCAACACAAAGCCAATTTAGCTTGGTGGTTAAAACTTGCCACGCATATTAAATGTTACATGTAACCACGCCAATGTTCAAATGGCATAAAAAGCAAAACATGTTTGCGGGAGTTAGTCTGAACGCTATTTTTCATGCAGTAAATTTTACTCAACAATCAAGACAAGCCTGTGTAAATTGTGACATCAACAGAGTTCTGGCTATC
>TRINITY_DN19999_c1_g1_i3
CTTTAGTGCAGTAACAGCAGTATTATTTTCAAAAGTCCACCAATAAGTATAAAATCAAAAACACATGAATAATTTGTTTTTGTTCACGATTGCAACCAAAAGAATACGTGAGAACAAAAACTGTGGACTAGACAAGTTATTTGTTAAAAATACGTGGTTAAGTCTGTTCAACAATTTATGGATCGTGCAAAATTTTATCAAAAGCAGATAAACATAGATAAACTTAATTGTTCCATTATAACTGTCCAACGACATGAACTGTAAAAAAGAAAAAAACAAAGAATCTCACGAGCGCTATTCTGTTCAATTCGGCTCTTCGGTTAGATTGTGTGTGCTGAATTTAGCCAATAGTAGCACTTGGAACTAATCATGATGAATGATCTAGCTTATAAAAATCAAAAACAGGCACTATTTTTCATTTTCGAAAATAGTACTGTGAAGAAAAACTATTCAAAGACTGCTGAGTTTGCAAAAACTTTTTTCCAAAGAAAGATCCAAATCAAAATGATGCTTCGACAAATTGTTGTGATTCTTGTGATCGTGGCGGTCATTCGAGCCGATGTGTCGTGGATGCGGCGACAATTCGGGGGGAAAAGAGTAGACACTGATCTATATGAGCGAGCAAGATATCCGGAACCCGTATTCGAACGGGAAGATAAGAGGAACGACCCGGAATGCAAAGATAGTACGGATTGCCCCGAGAACGAGTGGTGCCTTGACTATGAATATAAATGTGTGAAGTTATAATCATAAACTTTCTACAACTGTAACATTTGAACTCGATTTACTGTTTTTATATGCTGAGAAACAATTCTAGAGAACTTTGATAATGTACATAGCTAAAAACTATGATATAATTTCAGCTATCGAAATAAAATGGTATAAAAGTCAGTATATGCAGAATGCTTATAATTTAACATGTAAATAATACTTGTATGTATATAGTATGTATGTAATTTTATGAATTGAAAATTTTTGTAATCAAAAAAAA
>TRINITY_DN64137_c0_g1_i1
TGCTCACTACTACCCTAAAGAGGGTGTCTATGCTGATTACTGCAGTAAAAGCAGCCACGGATTTTACGCAGTGTGTGAAATCACGTCTGCTCTCTGAATCTTCCTCAGACATAAGAAACAGAGGAATAATGATGACAGCTGTACAGGGTAGTCATTCTTCAACAGCATCATAATAAATTGTATGAGTTGCAGCAAAATAAAATTATAATGAAGTATTTTTCAATTGAAAAAGAACTGAAACCTTTGAGTATGCGACAAAAGTTAGCCCCTTACAGGATGCTAGGAGGCAAAATGCTAGTTTAAGCACCGTTTCAGAGCTATTCCAAAACGATATATTTAACTTTTGAATATCATTTTCTTTCATATATAAATTATGTATAAAAAAGAATTTCCAAATTAGTTTTCTGTTCCAATTTTCATTATAAGCAAAGTTGCAACATCTATAGAGTTCATTACTATCTTATATCAGCAATTACCACGCATTAACATGTTCTGGAGGGCAATGAATGGCACCGGCTGAGGAACTGGCTCTAACCCCGGGTCGAGGAAAAATCGGGAAAGTATGTAAGATAAGCGGTGAAAAGTTGTTTTTTTCACCGCAAATTTCGTACGTTCACCGCTTACTCTAGTGGTGAAATTACATAAATTGACCACATAGAAAAAAGTGTCACAAAGATGTAATAATAAG
>TRINITY_DN64137_c0_g1_i2
TGAAGTGGAATATTATATCGGAAAATAATCAGCCATGAAATTACTCACATACTATATTTTAGTTTTTTCGTTGTCTGTAGTTGGATTGTTGGCAACGAGCTTCTATCCGACCTGTCCAGAACAATTTTCCCGAATTGATTCCATCGACGGCAAGTGCTTCCGAATTTTGCAGTACGAGTATCATAACTACTATGAAGCAGAAAGTGATTGTCACCGATTGGGTGCGAGAATTTTCGTGCCAGAGAGCAAAGCACAGGATGACAGCATGACGAAGTATATGAAAAGCGCTGTTAAGGAAAACAAGAACGGTCACTGGATTGGATACGTAAGAGCAATGACTGAGAAAGGCAAACGGAGTGATGCAAACAATTGGGAGTCAACAACAACAGGGTCGCCTCTCCTGAAGAAGAACTTTTGGTGGCATTCTGGACACCCTAACACTGGCAAGGATGAGTTCTGTTCTGCTCACTACTACCCTAAAGAGGGTGTCTATGCTGATTACTGCAGTAAAAGCAGCCACGGATTTTACGCAGTGTGTGAAATCACGTCTGCTCTCTGAATCTTCCTCAGACATAAGAAACAGAGGAATAATGATGACAGCTGTACAGGGTAGTCATTCTTCAACAGCATCATAATAAATTGTATGAGTTGCAGCAAAATAAAATTATAATGAAGTATTTTTCAATTGAAAAAGAACTGAAACCTTTGAGTATGCGACAAAAGTTAGCCCCTTACAGGATGCTAGGAGGCAAAATGCTAGTTTAAGCACCGTTTCAGAGCTATTCCAAAACGATATATTTAACTTTTGAATATCATTTTCTTTCATATATAAATTATGTATAAAAAAGAATTTCCAAATTAGTTTTCTGTTCCAATTTTCATTATAAGCAAAGTTGCAACATCTATAGAGTTCATTACTATCTTATATCAGCAATTACCACGCATTAACATGTTCTGGAGGGCAATGAATGGCACCGGCTGAGGAACTGGCTCTAACCCCGGGTCGAGGAAAAATCGGGAAAGTATGTAAGATAAGCGGTGAAAAGTTATGTAAATTCACCGCTAGAGTAAAACATACGCGTTGAACTTTTATAAGATTAGCGGTGAAATTACAAATTTTAGCGGTG
>TRINITY_DN64137_c0_g1_i3
GGCTGCAAGTGTTTGCTCTTAAAAACTGATTTATGCATCTTGTTAATTTTGAATTGGAATATTATATTGGAAAATAACTCAGCCATGAAATTACTCAGATACTATTTTTTGGTTTTTTCATTGTCTGTAGTTGGATTGTTGGCAACGAGCTTCTATCCGACCTGTCCAGAACAATTTTCCCGAATTGATTCCATCGACGGCAAGTGCTTCCGAATTTTGCAGTACGAGTATCATAACTACTATGAAGCAGAAAGTGATTGTCACCGATTGGGTGCGAGAATTTTCGTGCCAGAGAGCAAAGCACAGGATGACAGCATGACGAAGTATATGAAAAGCGCTGTTAAGGAAAACAAGAACGGTCACTGGATTGGATACGTAAGAGCAATGACTGAGAAAGGCAAACGGAGTGATGCAAACAATTGGGAGTCAACAACAACAGGGTCACCTCTCCTGAAGAAGACCTTTTGGTGGCATTCTGGCCACCCTAACACTGGAAATGATGAGTTCTGTTGTGCTCACTACTACCCTAAAGAGGGTGTCTATGCTGATTACTGCAGTAAAAGCAGCCACGGATTTTACGCAGTGTGTGAAATCACGTCTGCTCTCTGAATCTTCCTCAGACATAAGAAACAGAGGAATAATGATGACAGCTGTACAGGGTAGTCATTCTTCAACAGCATCATAATAAATTGTATGAGTTGCAGCAAAATAAAATTATAATGAAGTATTTTTCAATTGAAAAAGAACTGAAACCTTTGAGTATGCGACAAAAGTTAGCCCCTTACAGGATGCTAGGAGGCAAAATGCTAGTTTAAGCACCGTTTCAGAGCTATTCCAAAACGATATATTTAACTTTTGAATATCATTTTCTTTCATATATAAATTATGTATAAAAAAGAATTTCCAAATTAGTTTTCTGTTCCAATTTTCATTATAAGCAAAGTTGCAACATCTATAGAGTTCATTACTATCTTATATCAGCAATTACCACGCATTAACATGTTCTGGAGGGCAATGAATGGCACCGGCTGAGGAACTGGCTCTAACCCCGGGTCGAGGAAAAATCGGGAAAGTATGTAAGATAAGCGGTGAAAAGTT
>TRINITY_DN8064_c0_g1_i1
TTGATAAAACATTTTTTTCTGTTTATAATCTCGTTTATTTTAATATCAACAGCAAGTATAATTAATGCAAGTCGTTTTTTAAAAACCGTATACGCCATAAAAACTTTCGTTTTAGTAAAGTTTTGATTGGATGGCGTTCAGCCAGAACTTCAGTCGCAAAATGCCAAAGGACTTATTTTTGTGATTAAAAATCATTATAACAAAAACTAAACTCGAACGAAAGTTGCATCTCTGAAAATCCAAAATCAATTTTCGACAATGCCCGTCAAATACAGCGGAGAACCCCAGGACCCCAAGGCCTCCCCCTTCGATGGGGTCGCAACCCAGGACATGACCAGGGACCAGCTGGAGGAGTTCGTGATGCAAATGAGGGAAGAGTTGGATCAGGAGAGACAGGAGAAGAACTATTTCCAGATGGAGTGTGACAAACTGAACACCTTCTGGGAAATCTCAAAGAGACAGCTGGCGGATTTGTCAGCATAGATGCCCAATTTGAAACTGAAATGCCCAATTTGAAACTGAAACTCTAAAACTCTCTAGTCAAGAGAATTGAAATCTCTCTAGTCAAGAGAATTGAAATCTCTCTAGTCAAGAGAATTGAAATCTCTCTATTCAAGAGAATTGAAATCTCTCTAGTCAAGAGAATTGAAATCTCTCATGTACAGTGCTATTCACACAAAGATTATCTACTTTACAATACTTTTGTAATTGATATGTTCATAATATATGTTTGAAAACTTGTTTTCATTTTTCACGAAATTGGATAATCAGAAATTGTGATTAGAAATTGTCGATATAGTGCCCAGGTTTAGGTGCGCGACCCTAGACTGCTCTGATCAGACCATCG
>TRINITY_DN8064_c0_g1_i10
ATTTAAAATAACTCTTGAAAAAATCACACAGTTATTCTAACTGTAAGCTCATATGCAAAACGCTGCAGAGTTGAACTTACTCGTTTTGTATTTTATTAAAAAGTTTTATTCGTTATAAATGTTTACTTTGATAACTTTGGGGCAATTCCAGTTCGTGTGATTTGAGCAACGCGCTTCAAAAATAACTCCTTTTTTAATTGAATATCAACGGAACACGCGTTTTTTGCAACTTGTGCTAGTTATGAATAACTTTTTTGACTTTATTGACTTTTCGAGTTTAATGCAGTGTCGGCAATGTGATAAAACTTCGAATGTCATTTTGTGCTTTTTCCTTTTCAAGACCGCCGCGTGTTCAACACGATCGCGTTCCGAATAACAAACAACAGAAAACAAATAGAAAGCATTTTTTCGTTCTGATGAACTTTTCTATTGATAAAACATTTTTTTCTGTTTATAATCTCGTTTATTTTAATATCAACAGCAAGTATAATTAATGCAAGTCGTTTTTTAAAAACCGTATACGCCATAAAAACTTTCGTTTTAGTAAAGTTTTGATTGGATGGCGTTCAGCCAGAACTTCAGTCGCAAAATGCCAAAGGACTTATTTTTGTGATTAAAAATCATTATAACAAAAACTAAACTCGAACGAAAGTTGCATCTCTGAAAATCCAAAATCAATTTTCGGGTTGAAAAAAAAAAACAGACAATGCCCGTCAAATACAGCGGAGAACCCCAGGACCCCAAGGCCTCCCCCTTCGATGGGGTCGCAACCCAGGACATGACCAGGGACCAGCTGGAGGAGTTCGTGATGCAAATGAGGGAAGAGTTGGATCAGGAGAGACAGGAGAAGAACTATTTCCAGATGGAGTGTGACAAACTGAACACCTTCTGGGAAATCTCAAAGAGACAGCTGGCGGATTTGTCAGCATAGATGCCCAATTTGAAACTGAAATGCCCAATTTGAAACTGAAACTCTAAAACTCTCTAGTCAAGAGAATTGAAATCTCTCATGTACAGTGCTATTCACACAAAGATTATCTACTTTACAATACTTTTGTAATTGATATGTTCATAATATATGTTTGAAAACTTGTTTTCATTTTTCACGAAATTGGATAATCAGAAATTGTGATTAGAAATTGTCGATATAGTGCCCAGGTTTAGGTGCGCGACCCTAGACTGCTCTGATCAGACCATCG
>TRINITY_DN8064_c0_g1_i13
ATTTAAAATAACTCTTGAAAAAATCACACAGTTATTCTAACTGTAAGCTCATATGCAAAACGCTGCAGAGTTGAACTTACTCGTTTTGTATTTTATTAAAAAGTTTTATTCGTTATAAATGTTTACTTTGATAACTTTGGGGCAATTCCAGTTCGTGTGATTTGAGCAACGCGCTTCAAAAATAACTCCTTTTTTAATTGAATATCAACGGAACACGCGTTTTTTGCAACTTGTGCTAGTTATGAATAACTTTTTTGACTTTATTGACTTTTCGAGTTTAATGCAGTGTCGGCAATGTGATAAAACTTCGAATGTCATTTTGTGCTTTTTCCTTTTCAAGACCGCCGCGTGTTAAAAAAACACGTTTCGAATAACAAATAACAGAAAACAAATAGACAGCATTTTTTCGTTCTCATGAACTTTTCTTTTGATAAAACATTTTTTTCTGTTTATAATCTCGTTTATTTTAATATCAACAGCAAGTATAATTAATGCAAGTCGTTTTTTAAAAACCGTATACGCCATAAAAACTTTCGTTTTAGTAAAGTTTTGATTGGATGGCGTTCAGCCAGAACTTCAGTCGCAAAATGCCAAAGGACTTATTTTTGTGATTAAAAATCATTATAACAAAAACTAAACTCGAACGAAAGTTGCATCTCTGAAAATCCAAAATCAATTTTCGACAATGCCCGTCAAATACAGCGGAGAACCCCAGGACCCCAAGGCCTCCCCCTTCGATGGGGTCGCAACCCAGGACATGACCAGGGACCAGCTGGAGGAGTTCGTGATGCAAATGAGGGAAGAGTTGGATCAGGAGAGACAGGAGAAGAACTATTTCCAGATGGAGTGTGACAAACTGAACACCTTCTGGGAAATCTCAAAGAGACAGCTGGCGGATTTGTCAGCATAGATGCCCAATTTGAAACTGAAATGCCCAATTTGAAACTGAAACTCTAAAACTCTCTAGTCAAGAGAATTGAAATCTCTCTAGTCAAGAGAATTGAAATCTCTATAGTCAAGAGAATTGAAATATCTCTAGTCAAGAGAATTGAAATATCTCATGTACAGTGCTATTCACACAAAGATTATCTACTTTACAATACTTTTGTAATTGATATGTTCATAATATATGTTTGAAAACTTGTTTTCATTTTTCACGAAATTGGATAATCAGAAATTGTGATTAGAAATTGTCGATATAGTGCCCAGGTTTAGGTGCGCGACCCTAGACTGCTCTGATCAGACCATCG
>TRINITY_DN8064_c0_g1_i14
ACAATGCCCGTCAAATACAGCGGAGAACCCCAGGACCCCAAGGCCTCCCCCTTCGATGGGGTCGCAACCCAGGACATGACCAGGGACCAGCTGGAGGAGTTCGTGATGCAAATGAGGGAAGAGTTGGATCAGGAGAGACAGGAGAAGAACTATTTCCAGATGGAGTGTGACAAACTGAACACCTTCTGGGAAATCTCAAAGAGACAGCTGGCGGATTTGTCAGCATAGATGCCCAATTTGAAACTGAAATGCCCAATTTGAAACTGAAACTCTAAAACTCTCTAGTCAAGAGAATTGAAATCTCTCTAGTCAAGAGAATTGAAATCTCTCTAGTCAAGAGAATTGAAATCTATCTAGTCAAGAGAATTGAAATCTCTCTATTCAAGAGAATTGAAATCTCTCTAGTCAAGAGAATTGAAATCTCTCATGTACAGTGCTATTCACACAAAGATTATCTACTTTACAATACTTTTGTAATTGATATGTTCATAATATATGTTTGAAAACTTGTTTTCATTTTTCACGAAATTGGATAATCAGAAATTGTGATTAGAAATTGTCGATATAGTGCCCAGGTTTAGGTGCGCGACCCTAGACTGCTCTGATCAGACCATCG
>TRINITY_DN8064_c0_g1_i15
ATTTAAAATAACTCTTGAAAAAATCACACAGTTATTCTAACTGTAAGCTCATATGCAAAACGCTGCAGAGTTGAACTTACTCGTTTTGTATTTTATTAAAAAGTTTTATTCGTTATAAATGTTTACTTTGATAACTTTGGGGCAATTCCAGTTCGTGTATTTGAGCAACGCGCTTCAAAAATAACTCCTTTTTTAATTGAATATCAACGGAACACGCGTTTTTTGCAACTTGTGCTAGTTATGAATAACTTTTTTGACTTTATTGACTTTTCGAGTTTAATGCAGTGTCGGCAATGTGATAAAACTTCGAATGTCATTTTGTGCTTTTTCCTTTTCAAGACCGCCGCGTGTTCAACACGATCGCGTTCCGAATAACAAACAACAGAAAACAAATAGAAAGCATTTTTTCGTTCTGATGAACTTTTCTATTGATAAAACATTTTTTTCTGTTTATAATCTCGTTTATTTTAATATCAACAGCAAGTATAATTAATGCAAGTCGTTTTTTAAAAACCGTATACGCCATAAAAACTTTCGTTTTAGTAAAGTTTTGATTGGATGGCGTTCAGCCAGAACTTCAGTCGCAAAATGCCAAAGGACTTATTTTTGTGATTAAAAATCATTATAACAAAAACTAAACTCGAACGAAAGTTGCATCTCTGAAAATCCAAAATCAATTTTCGGTGCCGTACAAAATACCCAGGTTGAAAAAAAAAAACAGACAATGCCCGTCAAATACAGCGGAGAACCCCAGGACCCCAAGGCCTCCCCCTTCGATGGGGTCGCAACCCAGGACATGACCAGGGACCAGCTGGAGGAGTTCGTGATGCAAATGAGGGAAGAGTTGGATCAGGAGAGACAGGAGAAGAACTATTTCCAGATGGAGTGTGACAAACTGAACACCTTCTGGGAAATCTCAAAGAGACAGCTGGCGGATTTGTCAGCATAGATGCCCAATTTGAAACTGAAATGCCCAATTTGAAACTGAAACTCTAAAACTCTCTAGTCAAGAGAATTGAAATCTCTATAGTCAAGAGAATTGAAATCTCTCTATTCAAGAGAATTGAAATCTCTCTAGTCAAGAGAATTGAAATCTCTCTATTCAAGAGAATTGAAATCTCTCTAGTAAAGAGAATTGAAATCTCTCTAGTCAAGAGAATTGAAATCTCTCATGTACAGTGCTATTCACACAAAGATTATCTACTTTACAATACTTTTGTAATTGATATGTTCATAATATATGTTTGAAAACTTGTTTTCATTTTTCACGAAATTGGATAATCAGAAATTGTGATTAGAAATTGTCGATATAGTGCCCAGGTTTAGGTGCGCGACCCTAGACTGCTCTGATCAGACCATCG
>TRINITY_DN8064_c0_g1_i18
ATTTAAAATAACTCTTGAAAAAATCACACAGTTATTCTAACTGTAAGCTCATATGCAAAACGCTGCAGAGTTGAACTTACTCGTTTTGTATTTTATTAAAAAGTTTTATTCGTTATAAATGTTTACTTTGATAACTTTGGGGCAATTCCAGTTCGTGTATTTGAGCAACGCGCTTCAAAAATAACTCCTTTTTTAATTGAATATCAACGGAACACGCGTTTTTTGCAACTTGTGCTAGTTATGAATAACTTTTTTGACTTTATTGACTTTTCGAGTTTAATGCAGTGTCGGCAATGTGATAAAACTTCGAATGTCATTTTGTGCTTTTTCCTTTTCAAGACCGCCGCGTGTTCAACACGATCGCGTTCCGAATAACAAACAACAGAAAACAAATAGAAAGCATTTTTTCGTTCTGATGAACTTTTCTATTGATAAAACATTTTTTTCTGTTTATAATCTCGTTTATTTTAATATCAACAGCAAGTATAATTAATGCAAGTCGTTTTTTAAAAACCGTATACGCCATAAAAACTTTCGTTTTAGTAAAGTTTTGATTGGATGGCGTTCAGCCAGAACTTCAGTCGCAAAATGCCAAAGGACTTATTTTTGTGATTAAAAATCATTATAACAAAAACTAAACTCGAACGAAAGTTGCATCTCTGAAAATCCAAAATCAATTTTCGGGTTGAAAAAAAACAGACAATGCCCGTCAAATACAGCGGAGAACCCCAGGACCCCAAGGCCTCCCCCTTCGATGGGGTCGCAACCCAGGACATGACCAGGGACCAGCTGGAGGAGTTCGTGATGCAAATGAGGGAAGAGTTGGATCAGGAGAGACAGGAGAAGAACTATTTCCAGATGGAGTGTGACAAACTGAACACCTTCTGGGAAATCTCAAAGAGACAGCTGGCGGATTTGTCAGCATAGATGCCCAATTTGAAACTGAAATGCCCAATTTGAAACTGAAACTCTAAAACTCTCTAGTCAAGAGAATTGAAA
>TRINITY_DN8064_c0_g1_i20
ACAATGCCCGTCAAATACAGCGGAGAACCCCAGGACCCCAAGGCCTCCCCCTTCGATGGGGTCGCAACCCAGGACATGACCAGGGACCAGCTGGAGGAGTTCGTGATGCAAATGAGGGAAGAGTTGGATCAGGAGAGACAGGAGAAGAACTATTTCCAGATGGAGTGTGACAAACTGAACACCTTCTGGGAAATCTCAAAGAGACAGCTGGCGGATTTGTCAGCATAGATGCCCAATTTGAAACTGAAATGCCCAATTTGAAACTGAAACTCTAAAACTCTCTAGTCAAGAGAATTGAAATCTCTCTATTCAAGAGAATTGAAATCTCTCTAGTCAAGAGAATTGAAATCTCTCTATTCAATAGAATTGAAATCTCTCTAGTCAAGAGAATTGAAATCTCTCTAGTCAAGAGAATTGAAATCTCTCATGTACAGTGCTATTCACACAAAGATTATCTACTTTACAATACTTTTGTAATTGATATGTTCATAATATATGTTTGAAAACTTGTTTTCATTTTTCACGAAATTGGATAATCAGAAATTGTGATTAGAAATTGTCGATATAGTGCCCAGGTTTAGGTGCGCGACCCTAGACTGCTCTGATCAGACCATCG
>TRINITY_DN8064_c0_g1_i21
ATTTAAAATAACTCTTGAAAAAATCACACAGTTATTCTAACTGTAAGCTCATATGCAAAACGCTGCAGAGTTGAACTTACTCGTTTTGTATTTTATTAAAAAGTTTTATTCGTTATAAATGTTTACTTTGATAACTTTGGGGCAATTCCAAACAAAAACTAAACTCGAACGAAAGTTGCATCTCTGAAAATCCAAAATCAATTTTCGGGTTGAAAAAAAACAGACAATGCCCGTCAAATACAGCGGAGAACCCCAGGACCCCAAGGCCTCCCCCTTCGATGGGGTCGCAACCCAGGACATGACCAGGGACCAGCTGGAGGAGTTCGTGATGCAAATGAGGGAAGAGTTGGATCAGGAGAGACAGGAGAAGAACTATTTCCAGATGGAGTGTGACAAACTGAACACCTTCTGGGAAATCTCAAAGAGACAGCTGGCGGATTTGTCAGCATAGATGCCCAATTTGAAACTGAAATGCCCAATTTGAAACTGAAACTCTAAAACTCTCTAGTCAAGAGAATTGAAA
>TRINITY_DN8064_c0_g1_i26
ATTTAAAATAACTCTTGAAAAAATCACACAGTTATTCTAACTGTAAGCTCATATGCAAAACGCTGCAGAGTTGAACTTACTCGTTTTGTATTTTATTAAAAAGTTTTATTCGTTATAAATGTTTACTTTGATAACTTTGGGGCAATTCCAGTTCGTGTATTTGAGCAACGCGCTTCAAAAATAACTCCTTTTTTAATTGAATATCAACGGAACACGCGTTTTTTGCAACTTGTGCTAGTTATGAATAACTTTTTTGACTTTATTGACTTTTCGAGTTTAATGCAGTGTCGGCAATGTGATAAAACTTCGAATGTCATTTTGTGCTTTTTCCTTTTCAAGACCGCCGCGTGTTAAAAAAACACGTTTCGAATAACAAATAACAGAAAACAAATAGACAGCATTTTTTCGTTCTCATGAACTTTTCTTTTGATAAAACATTTTTTTCTGTTTATAATCTCGTTTATTTTAATATCAACAGCAAGTATAATTAATGCAAGTCGTTTTTTAAAAACCGTATACGCCATAAAAACTTTCGTTTTAGTAAAGTTTTGATTGGATGGCGTTCAGCCAGAACTTCAGTCGCAAAATGCCAAAGGACTTATTTTTGTGATTAAAAATCATTATAACAAAAACTAAACTCGAACGAAAGTTGCATCTCTGAAAATCCAAAATCAATTTTCGACAATGCCCGTCAAATACAGCGGAGAACCCCAGGACCCCAAGGCCTCCCCCTTCGATGGGGTCGCAACCCAGGACATGACCAGGGACCAGCTGGAGGAGTTCGTGATGCAAATGAGGGAAGAGTTGGATCAGGAGAGACAGGAGAAGAACTATTTCCAGATGGAGTGTGACAAACTGAACACCTTCTGGGAAATCTCAAAGAGACAGCTGGCGGATTTGTCAGCATAGATGCCCAATTTGAAACTGAAATGCCCAATTTGAAACTGAAACTCTAAAACTCTCTAGTCAAGAGAATTGAAATCTCTATAGTCAAGAGAATTGAAATATCTCATGTACAGTGCTATTCACACAAAGATTATCTACTTTACAATACTTTTGTAATTGATATGTTCATAATATATGTTTGAAAACTTGTTTTCATTTTTCACGAAATTGGATAATCAGAAATTGTGATTAGAAATTGTCGATATAGTGCCCAGGTTTAGGTGCGCGACCCTAGACTGCTCTGATCAGACCATCG
>TRINITY_DN8064_c0_g1_i29
ATTTAAAATAACTCTTGAAAAAATCACACAGTTATTCTAACTGTAAGCTCATATGCAAAACGCTGCAGAGTTGAACTTACTCGTTTTGTATTTTATTAAAAAGTTTTATTCGTTATAAATGTTTACTTTGATAACTTTGGGGCAATTCCAGTTCGTGTATTTGAGCAACGCGCTTCAAAAATAACTCCTTTTTTAATTGAATATCAACGGAACACGCGTTTTTTGCAACTTGTGCTAGTTATGAATAACTTTTTTGACTTTATTGACTTTTCGAGTTTAATGCAGTGTCGGCAATGTGATAAAACTTCGAATGTCATTTTGTGCTTTTTCCTTTTCAAGACCGCCGCGTGTTCAACACGATCGCGTTCCGAATAACAAACAACAGAAAACAAATAGAAAGCATTTTTTCGTTCTGATGAACTTTTCTATTGATAAAACATTTTTTTCTGTTTATAATCTCGTTTATTTTAATATCAACAGCAAGTATAATTAATGCAAGTCGTTTTTTAAAAACCGTATACGCCATAAAAACTTTCGTTTTAGTAAAGTTTTGATTGGATGGCGTTCAGCCAGAACTTCAGTCGCAAAATGCCAAAGGACTTATTTTTGTGATTAAAAATCATTATAACAAAAACTAAACTCGAACGAAAGTTGCATCTCTGAAAATCCAAAATCAATTTTCGGTGCCGTACAAAATACCCAGTGAAACGAAACAAACTTAAATATCTTGATAAAAAATATTCTGACAATGCCCGTCAAATACAGCGGAGAACCCCAGGACCCCAAGGCCTCCCCCTTCGATGGGGTCGCAACCCAGGACATGACCAGGGACCAGCTGGAGGAGTTCGTGATGCAAATGAGGGAAGAGTTGGATCAGGAGAGACAGGAGAAGAACTATTTCCAGATGGAGTGTGACAAACTGAACACCTTCTGGGAAATCTCAAAGAGACAGCTGGCGGATTTGTCAGCATAGATGCCCAATTTGAAACTGAAATGCCCAATTTGAAACTGAAACTCTAAAACTCTCTAGTCAAGAGAATTGAAATCTCTATAGTCAAGAGAATTGAAATATCTCATGTACAGTGCTATTCACACAAAGATTATCTACTTTACAATACTTTTGTAATTGATATGTTCATAATATATGTTTGAAAACTTGTTTTCATTTTTCACGAAATTGGATAATCAGAAATTGTGATTAGAAATTGTCGATATAGTGCCCAGGTTTAGGTGCGCGACCCTAGACTGCTCTGATCAGACCATCG
>TRINITY_DN8064_c0_g1_i3
TTGATAAAACATTTTTTTCTGTTTATAATCTCGTTTATTTTAATATCAACAGCAAGTATAATTAATGCAAGTCGTTTTTTAAAAACCGTATACGCCATAAAAACTTTCGTTTTAGTAAAGTTTTGATTGGATGGCGTTCAGCCAGAACTTCAGTCGCAAAATGCCAAAGGACTTATTTTTGTGATTAAAAATCATTATAACAAAAACTAAACTCGAACGAAAGTTGCATCTCTGAAAATCCAAAATCAATTTTCGGTGCCGTACAAAATACCCAGTTGAAAAAAAAAAACAGACAATGCCCGTCAAATACAGCGGAGAACCCCAGGACCCCAAGGCCTCCCCCTTCGATGGGGTCGCAACCCAGGACATGACCAGGGACCAGCTGGAGGAGTTCGTGATGCAAATGAGGGAAGAGTTGGATCAGGAGAGACAGGAGAAGAACTATTTCCAGATGGAGTGTGACAAACTGAACACCTTCTGGGAAATCTCAAAGAGACAGCTGGCGGATTTGTCAGCATAGATGCCCAATTTGAAACTGAAATGCCCAATTTGAAACTGAAACTCTAAAACTCTCTAGTCAAGAGAATTGAAA
>TRINITY_DN8064_c0_g1_i37
ATTTAAAATAACTCTTGAAAAAATCACACAGTTATTCTAACTGTAAGCTCATATGCAAAACGCTGCAGAGTTGAACTTACTCGTTTTGTATTTTATTAAAAAGTTTTATTCGTTATAAATGTTTACTTTGATAACTTTGGGGCAATTCCAGTTCGTGTGATTTGAGCAACGCGCTTCAAAAATAACTCCTTTTTTAATTGAATATCAACGGAACACGCGTTTTTTGCAACTTGTGCTAGTTATGAATAACTTTTTTGACTTTATTGACTTTTCGAGTTTAATGCAGTGTCGGCAATGTGATAAAACTTCGAATGTCATTTTGTGCTTTTTCCTTTTCAAGACCGCCGCGTGTTAAAAAAACACGTTTCGAATAACAAATAACAGAAAACAAATAGACAGCATTTTTTCGTTCTCATGAACTTTTCTTTTGATAAAACATTTTTTTCTGTTTATAATCTCGTTTATTTTAATATCAACAGCAAGTATAATTAATGCAAGTCGTTTTTTAAAAACCGTATACGCCATAAAAACTTTCGTTTTAGTAAAGTTTTGATTGGATGGCGTTCAGCCAGAACTTCAGTCGCAAAATGCCAAAGGACTTATTTTTGTGATTAAAAATCATTATAACAAAAACTAAACTCGAACGAAAGTTGCATCTCTGAAAATCCAAAATCAATTTTCGGTACCGTACAAAATACCCAGTGAAACGAAACAAACTTAAATATCTTGATAAAAAATATTCTGGTTAGAATACAAAAATAGTCAAACTTGTAACTTATTTTCATGTTTCAGAAAATTAATTGTCTGGCCATAAGATTGCAAATATATAAAAGTTTGGCATGGAACTTGACTCCATATTAGCCATTCAAAAGACGAGAAATTTTATTCGGATTAGTAAGTGAATTTCCGAATGGATTAGTGAGCGAATTTCCGAAATCTTAAAACAGCGGAGCCCGCATCAAAAAGGATTTTTGGTACGCATTTTTTCCATATATGGGAATCTAGATTGCGCTGCTCGTACGTGGTATTATGTAAGTAAAATTTGAGGGATAAAGGGAATTAAGGCAATGAAGGGTTGAAAACTTCCCTTATACTTTAATATGAAAACTCGACACTTATAGAATCTCAAACTATGTTTAATGGAAAACATTTTTCTACCCAAATTCAATTTTGTTAACAAAATCAAGATTTATATATGTTTCGGTAAGATAGGGTGATTTAACTTTCGTTTCACTGGGTTGAAAAAAAAAAAACAGACAATGCCCGTCAAATACAGCGGAGAACCCCAGGACCCCAAGGCCTCCCCCTTCGATGGGGTCGCAACCCAGGACATGACCAGGGACCAGCTGGAGGAGTTCGTGATGCAAATGAGGGAAGAGTTGGATCAGGAGAGACAGGAGAAGAACTATTTCCAGATGGAGTGTGACAAACTGAACACCTTCTGGGAAATCTCAAAGAGACAGCTGGCGGATTTGTCAGCATAGATGCCCAATTTGAAACTGAAATGCCCAATTTGAAACTGAAACTCTAAAACTCTCTAGTCAAGAGAATTGAAA
>TRINITY_DN8064_c0_g1_i40
ATTTAAAATAACTCTTGAAAAAATCACACAGTTATTCTAACTGTAAGCTCATATGCAAAACGCTGCAGAGTTGAACTTACTCGTTTTGTATTTTATTAAAAAGTTTTATTCGTTATAAATGTTTACTTTGATAACTTTGGGGCAATTCCAGTTCGTGTGATTTGAGCAACGCGCTTCAAAAATAACTCCTTTTTTAATTGAATATCAACGGAACACGCGTTTTTTGCAACTTGTGCTAGTTATGAATAACTTTTTTGACTTTATTGACTTTTCGAGTTTAATGCAGTGTCGGCAATGTGATAAAACTTCGAATGTCATTTTGTGCTTTTTCCTTTTCAAGACCGCCGCGTGTTAAAAAAACACGTTTCGAATAACAAATAACAGAAAACAAATAGACAGCATTTTTTCGTTCTCATGAACTTTTCTTTTGATAAAACATTTTTTTCTGTTTATAATCTCGTTTATTTTAATATCAACAGCAAGTATAATTAATGCAAGTCGTTTTTTAAAAACCGTATACGCCATAAAAACTTTCGTTTTAGTAAAGTTTTGATTGGATGGCGTTCAGCCAGAACTTCAGTCGCAAAATGCCAAAGGACTTATTTTTGTGATTAAAAATCATTATAACAAAAACTAAACTCGAACGAAAGTTGCATCTCTGAAAATCCAAAATCAATTTTCGGTACCGTACAAAATACCCAGTGAAACGAAACAAACTTAAATATCTTGATAAAAAATATTCTGGTTAGAATACAAAAATAGTCAAACTTGTAACTTATTTTCATGTTTCAGAAAATTAATTGTCTGGCCATAAGATTGCAAATATATAAAAGTTTGGCATGGAACTTGACTCCATATTAGCCATTCAAAAGACGAGAAATTTTATTCGGATTAGTAAGCGAATTTCCGAAATCTTAATACATAGCGGAGCCCGCATCGAAAAGGATTTTGGGTACGCATTTTTGCCATATATGGGAATCTAGATTGCGCTGCTCGTACGTGGTATTATGTAAGTAAAATTTGAGGGATAAAGGGATTAAGGCAATGAAGGGGGTAAATAAAACCCCCCTTTGGGTTGAAAACTTCCCTTATACTTTAATATGAAAACTCGACACTTATAGAATCTCAAACTATGTTTAATGGAAAACATTTTTCTACCCAAATTCAATTTTGTTAACAAAATCAAGATTTATATATGTTTCGGTAAGATAGGGTGATTTAACTTTCGTTTCACTGGGTTGAAAAAAAAAAAACAGACAATGCCCGTCAAATACAGCGGAGAACCCCAGGACCCCAAGGCCTCCCCCTTCGATGGGGTCGCAACCCAGGACATGACCAGGGACCAGCTGGAGGAGTTCGTGATGCAAATGAGGGAAGAGTTGGATCAGGAGAGACAGGAGAAGAACTATTTCCAGATGGAGTGTGACAAACTGAACACCTTCTGGGAAATCTCAAAGAGACAGCTGGCGGATTTGTCAGCATAGATGCCCAATTTGAAACTGAAATGCCCAATTTGAAACTGAAACTCTAAAACTCTCTAGTCAAGAGAATTGAAA
>TRINITY_DN8064_c0_g1_i42
TTGATAAAACATTTTTTTCTGTTTATAATCTCGTTTATTTTAATATCAACAGCAAGTATAATTAATGCAAGTCGTTTTTTAAAAACCGTATACGCCATAAAAACTTTCGTTTTAGTAAAGTTTTGATTGGATGGCGTTCAGCCAGAACTTCAGTCGCAAAATGCCAAAGGACTTATTTTTGTGATTAAAAATCATTATAACAAAAACTAAACTCGAACGAAAGTTGCATCTCTGAAAATCCAAAATCAATTTTCGACAATGCCCGTCAAATACAGCGGAGAACCCCAGGACCCCAAGGCCTCCCCCTTCGATGGGGTCGCAACCCAGGACATGACCAGGGACCAGCTGGAGGAGTTCGTGATGCAAATGAGGGAAGAGTTGGATCAGGAGAGACAGGAGAAGAACTATTTCCAGATGGAGTGTGACAAACTGAACACCTTCTGGGAAATCTCAAAGAGACAGCTGGCGGATTTGTCAGCATAGATGCCCAATTTGAAACTGAAATGCCCAATTTGAAACTGAAACTCTAAAACTCTCTAGTCAAGAGAATTGAAATCTCTCTAGTCAAGAGAATTGAAATCTCTCATGTACAGTGCTATTCACACAAAGATTATCTACTTTACAATACTTTTGTAATTGATATGTTCATAATATATGTTTGAAAACTTGTTTTCATTTTTCACGAAATTGGATAATCAGAAATTGTGATTAGAAATTGTCGATATAGTGCCCAGGTTTAGGTGCGCGACCCTAGACTGCTCTGATCAGACCATCG
>TRINITY_DN8064_c0_g1_i43
ATTTAAAATAACTCTTGAAAAAATCACACAGTTATTCTAACTGTAAGCTCATATGCAAAACGCTGCAGAGTTGAACTTACTCGTTTTGTATTTTATTAAAAAGTTTTATTCGTTATAAATGTTTACTTTGATAACTTTGGGGCAATTCCAGTTCGTGTGATTTGAGCAACGCGCTTCAAAAATAACTCCTTTTTTAATTGAATATCAACGGAACACGCGTTTTTTGCAACTTGTGCTAGTTATGAATAACTTTTTTGACTTTATTGACTTTTCGAGTTTAATGCAGTGTCGGCAATGTGATAAAACTTCGAATGTCATTTTGTGCTTTTTCCTTTTCAAGACCGCCGCGTGTTAAAAAAACACGTTTCGAATAACAAATAACAGAAAACAAATAGACAGCATTTTTTCGTTCTCATGAACTTTTCTTTTGATAAAACATTTTTTTCTGTTTATAATCTCGTTTATTTTAATATCAACAGCAAGTATAATTAATGCAAGTCGTTTTTTAAAAACCGTATACGCCATAAAAACTTTCGTTTTAGTAAAGTTTTGATTGGATGGCGTTCAGCCAGAACTTCAGTCGCAAAATGCCAAAGGACTTATTTTTGTGATTAAAAATCATTATAACAAAAACTAAACTCGAACGAAAGTTGCATCTCTGAAAATCCAAAATCAATTTTCGGGTTGAAAAAAAAAAACAGACAATGCCCGTCAAATACAGCGGAGAACCCCAGGACCCCAAGGCCTCCCCCTTCGATGGGGTCGCAACCCAGGACATGACCAGGGACCAGCTGGAGGAGTTCGTGATGCAAATGAGGGAAGAGTTGGATCAGGAGAGACAGGAGAAGAACTATTTCCAGATGGAGTGTGACAAACTGAACACCTTCTGGGAAATCTCAAAGAGACAGCTGGCGGATTTGTCAGCATAGATGCCCAATTTGAAACTGAAATGCCCAATTTGAAACTGAAACTCTAAAACTCTCTAGTCAAGAGAATTGAAATCTCTATAGTCAAGAGAATTGAAATATCTCATGTACAGTGCTATTCACACAAAGATTATCTACTTTACAATACTTTTGTAATTGATATGTTCATAATATATGTTTGAAAACTTGTTTTCATTTTTCACGAAATTGGATAATCAGAAATTGTGATTAGAAATTGTCGATATAGTGCCCAGGTTTAGGTGCGCGACCCTAGACTGCTCTGATCAGACCATCG
>TRINITY_DN8064_c0_g1_i5
ATTTAAAATAACTCTTGAAAAAATCACACAGTTATTCTAACTGTAAGCTCATATGCAAAACGCTGCAGAGTTGAACTTACTCGTTTTGTATTTTATTAAAAAGTTTTATTCGTTATAAATGTTTACTTTGATAACTTTGGGGCAATTCCAAACAAAAACTAAACTCGAACGAAAGTTGCATCTCTGAAAATCCAAAATCAATTTTCGACAATGCCCGTCAAATACAGCGGAGAACCCCAGGACCCCAAGGCCTCCCCCTTCGATGGGGTCGCAACCCAGGACATGACCAGGGACCAGCTGGAGGAGTTCGTGATGCAAATGAGGGAAGAGTTGGATCAGGAGAGACAGGAGAAGAACTATTTCCAGATGGAGTGTGACAAACTGAACACCTTCTGGGAAATCTCAAAGAGACAGCTGGCGGATTTGTCAGCATAGATGCCCAATTTGAAACTGAAATGCCCAATTTGAAACTGAAACTCTAAAACTCTCTAGTCAAGAGAATTGAAATCTCTCTAGTCAAGAGAATTGAAATCTCTCATGTACAGTGCTATTCACACAAAGATTATCTACTTTACAATACTTTTGTAATTGATATGTTCATAATATATGTTTGAAAACTTGTTTTCATTTTTCACGAAATTGGATAATCAGAAATTGTGATTAGAAATTGTCGATATAGTGCCCAGGTTTAGGTGCGCGACCCTAGACTGCTCTGATCAGACCATCG
>TRINITY_DN8064_c0_g1_i7
ATTTAAAATAACTCTTGAAAAAATCACACAGTTATTCTAACTGTAAGCTCATATGCAAAACGCTGCAGAGTTGAACTTACTCGTTTTGTATTTTATTAAAAAGTTTTATTCGTTATAAATGTTTACTTTGATAACTTTGGGGCAATTCCAGTTCGTGTGATTTGAGCAACGCGCTTCAAAAATAACTCCTTTTTTAATTGAATATCAACGGAACACGCGTTTTTTGCAACTTGTGCTAGTTATGAATAACTTTTTTGACTTTATTGACTTTTCGAGTTTAATGCAGTGTCGGCAATGTGATAAAACTTCGAATGTCATTTTGTGCTTTTTCCTTTTCAAGACCGCCGCGTGTTAAAAAAACACGTTTCGAATAACAAATAACAGAAAACAAATAGACAGCATTTTTTCGTTCTCATGAACTTTTCTTTTGATAAAACATTTTTTTCTGTTTATAATCTCGTTTATTTTAATATCAACAGCAAGTATAATTAATGCAAGTCGTTTTTTAAAAACCGTATACGCCATAAAAACTTTCGTTTTAGTAAAGTTTTGATTGGATGGCGTTCAGCCAGAACTTCAGTCGCAAAATGCCAAAGGACTTATTTTTGTGATTAAAAATCATTATAACAAAAACTAAACTCGAACGAAAGTTGCATCTCTGAAAATCCAAAATCAATTTTCGGTACCGTACAAAATACCCAGTGAAACGAAACAAACTTAAATATCTTGATAAAAAATATTCTGACAATGCCCGTCAAATACAGCGGAGAACCCCAGGACCCCAAGGCCTCCCCCTTCGATGGGGTCGCAACCCAGGACATGACCAGGGACCAGCTGGAGGAGTTCGTGATGCAAATGAGGGAAGAGTTGGATCAGGAGAGACAGGAGAAGAACTATTTCCAGATGGAGTGTGACAAACTGAACACCTTCTGGGAAATCTCAAAGAGACAGCTGGCGGATTTGTCAGCATAGATGCCCAATTTGAAACTGAAATGCCCAATTTGAAACTGAAACTCTAAAACTCTCTAGTCAAGAGAATTGAAATCTCTATAGTCAAGAGAATTGAAATATCTCTAGTCAAGAGAATTGAAATATCTCTAGTCAAGAGAATTGAAATATCTCTAGTCAAGAGAATTGAAATATCTCATGTACAGTGCTATTCACACAAAGATTATCTACTTTACAATACTTTTGTAATTGATATGTTCATAATATATGTTTGAAAACTTGTTTTCATTTTTCACGAAATTGGATAATCAGAAATTGTGATTAGAAATTGTCGATATAGTGCCCAGGTTTAGGTGCGCGACCCTAGACTGCTCTGATCAGACCATCG
>TRINITY_DN3954_c0_g1_i11
CCCCCCAGTACGTTTTGCTCCCCCCAGTAACATGTTGCTCCCCCCGAGTACGTTTTGCTCCCCCCAGTAACATGTTGCTCCCCCCGAGCACGTGTCATTAAAAGGTAAATCATTATGTTAAAATATGGCACCTGCGTCTGGGAGGTGCAAATAATATGCACCCCCTAAGTTGGGGGGGGGGGGGCACAAACGGAAAAGATCCATATTTTTTACAGTTCCAATACACTTCTATCTCGTAACTGTTGTTTTCCGTTAAAAGAGTATTCAAACGACATTGATATATGTAATTGTGGTTTGTTGGTAGAAACATCACGTGATTCACACAAAAAAACGTATAATATTACACAGTTTTCCGCGGGAAAAATTTCAAACGTGTTTAAATGTTTACACGATTTTTAGATTAAAATTACACATTTTATCGGGCTTAATGTCACTATTTGCCCTGCTACTAATTCTAGTCAATCAGTATTCGATTATTTTGCAAGCATTTGTAGATTCAATTGGAAAAAAAACTGTAAATTTTTATCTGCAATATTTTTTAGTGAATAGCTCTAAATAGTTGCCTTGCCTATCAATTAATTGCAAAAATTTATATCGGATTTACAGCATTTGCAGAAGAGTAACCTAATTTTTATTTTATTGGCAACATATAACGGTACAACTTCTCACAGCACGACAGAAATTCAAAAAATTTAAAGCGCGG
>TRINITY_DN3954_c0_g1_i13
CGCATAGCCATCATTATGAGGCGTTGTTTTCATGCTTTAATTGCTGTCTAGTCTGACAAACAACTCGTGACCTCTATTTTTAAAAGGTGTGGTTGGTAATTTGTCCTCATTTTAATCGAATTTCTCAAAAAACGTTGCTGCTCTCATTTCTTTGGATTGACCTTCAATTGGAACAGGTAACGATTGTTCACTCCAAAAAAAAGTTTTAGGTACAATTGTCTTCACCATCTATGTACCAGCAGCGCCGATTAAATGAATTTAGAGGCTGAAATGCTAGTCAAAGAGATAACAATTTTGATTTGCACTTTCGCTTTGCTTCAAGCCGACGTTTTGCAGCGCCGAAACCCAAATCTTCACAGACGACAGTCGGAGGACCAACTTGGGGCACGACACTTTAGAGAACGGGTCAATTACTTTCGACGACAGCATATGTGCAATTCGACACCCCCGAGTTTTAGTTGCGTAGTTGACGACGTTTGCGCTCCTGGTGAACGAGAATGCAGAATAGCATTAGTTGGGTGGTAAAACTAGAATAAATGAGATTGTAACTTGCATTAAATATTTGTGATCTTTTTTCCGTTTCCGCCAATCAGCTTAATGGGTGCACCCCCCCCCCCACCAGCGCACGTCATATGCAATGATTTGCTATGTATGTCATATGCAATGATTTGCACGTAACTGGGGGGAGGGGGTGTACATAGTACATACAAAACTGGGGGGGGGGGTTGCAACTTGGAGGATCAGATGGAAAAGACCCAATCTTTGTCGATAAACATTTTTTGCAGCTCCAATACATTTCTATTTGGTAACTGTAGTTGTCCGTTAAAAAATTGTTCAAACGACATTGATATATGTAATTGTGGTTTGTTGGTAGAAACATCACGTGATTCACACAAAAAACGTATAATATTACACAGTTTTCCGCGGGAAAAATTTCAAACGTGTTTAAATGTTTACACGATTTTTAGATTAAAATTACACATTTTATCGGGCTTAATGTCACTATTTGCCCTGCTACTAATTCTAGTCAATCAGTATTCGATTATTTTGCAAGCATTTGTAGATTCAATTGGAAAAAAAACTGTAAATTTTTATCTGCAATATTTTTTAGTGAATAGCTCTAAATAGTTGCCTTGCCTATCAATTAATTGCAAAAATTTATATCGGATTTACAGCATTTGCAGAAGAGTAACCTAATTTTTATTTTATTGGCAACATATAACGGTACAACTTCTCACAGCACGACAGAAATTCAAAAAATTTAAAGCGCGG
>TRINITY_DN3954_c0_g1_i14
TGCATGAGGCCACACTTTCTTACAGCTCTTTTGTAAATATTAATTTATATAAATTGTTTGACAAACTGCAGAATGTTTTGAGCCGTTTTTGGCTTTCTGGCCAACTTTCACCTTACATGTACCGCATAGCCATCATTATGAGGCGTTGTTTTCATGCTTTAATTGCTGTCTAGTCTGACAAACAACTCGTGACCTCTATTTTTAAAAGGTGTGGTTGGTAATTTGTCCTCATTTTAATCGAATTTCTCAAAAAACGTTGCTGCTCTCATTTCTTTGGATTGACCTTCAATTGGAACAGGAATTTAGAGGCTGAAATGCTAGTCAAAGAGATAACAATTTTGATTTGCACTTTCGCTTTGCTTCAAGCCGACGTTTTGCAGCGCCGAAACCCAAATCTTCACAGACGACAGTCGGAGGACCAACTTGGGGCACGACACTTTAGAGAACGGGTCAATTACTTTCGACGACAGCATATGTGCAATTCGACACCCCCGAGTTTTAGTTGCGTAGTTGACGACGTTTGCGCTCCTGGTGAACGAGAATGCAGAATAGCATTAGTTGGGTGGTAAAACTAGAATAAATGAGATTGTAACTTGCATTAAATATTTGTGATCTTTTTTCCGTTTCCGCCAATCAGCTTAATGGGTGCACCCCCCCCCCCACCAGCGCACGTCATATGCAATGATTTGCTATGTATGTCATATGCAATGATTTGCACGTAACTGGGGGGAGGGGGTGTACATAGTACATACAAAACTGGGGGGGGGGGTTGCAACTTGGAGGATCAGATGGAAAAGACCCAATCTTTGTCGATAAACATTTTTTGCAGCTCCAATACATTTCTATTTGGTAACTGTAGTTGTCCGTTAAAAAATTGTTCAAACGACATTGATATATGTAATTGTGGTTTGTTGGTAGAAACATCACGTGATTCACACAAAAAACGTATAATATTACACAGTTTTCCGCGGGAAAAATTTCAAACGTGTTTAAATGTTTACACGATTTTTAGATTAAAATTACACATTTTATCGGGCTTAATGTCACTATTTGCCCTGCTACTAATTCTAGTCAATCAGTATTCGATTATTTTGCAAGCATTTGTAGATTCAATTGGAAAAAAAACTGTAAATTTTTATCTGCAATATTTTTTAGTGAATAGCTCTAAATAGTTGCCTTGCCTATCAATTAATTGCAAAAATTTATATCGGATTTACAGCATTTGCAGAAGAGTAACCTAATTTTTATTTTATTGGCAACATATAACGGTACAACTTCTCACAGCACGACAGAAATTCAAAAAATTTAAAGCGCGG
>TRINITY_DN3954_c0_g1_i16
ATTTGTTGTATGACAGACTGTAGAAGATTTTGAGACGTTTTTGGCTTTTTTGGCCAGCTTTCACCTTACATGTAACGCATAGCCATCATTATGAGGCGTTGTTTTCATGCTTTAATTGCTGTCTAGTCTGACAAACAACTCGTGACCTCTATTTTTAAAAGGTGCGGTTGGTAATTTGTCATCATTTCAATTGAATATCTCTAATAACGTTGCTGCTCTCATTGCTTTGGATTGACCTTCAATTGAAACAGGAATTCAGAGGCTGAAATGCTAGTCAAAGAGATAACAATTTTGATTTGCACTTTCGCTTTGCTTCAAGCCGACGTTTTGTATCGCCGAAACCCACATCTTCACGAACGACAGTCGGAGGGCCAACTTGAGGCACGACACTTCAATGAACGGACCCATTACTTTCGACGACAACACATGTGCAATTCGACACCCCCCAGTTTTAGTTGCGTAGTTGACGACGTTTGCGCTCCTGGTGAACGAGAATGCAGAATAGCATTAGTTGGGTGGTAAAACTAGAATAAATGAGATTGTAACTTGCATTTAATATTTGTGATCTTTTCCGTTTCCACCCTCCAGCTTTACGGGTGCATATTATTTGCACCCCACCCCGAACCACGTGCTATATGCAATGATTTGCTATGTAATTTAAAATTACGTAACGGGGGGTTTATTACCAACGGGGGGGGGATCAGTTGGAAAAGACTCACCCTTTGTCGATAAATATTTTTGGATTTTTTCCGTTTGTGGGGCCCGGGGGGGGTTGGGCGGCCCGGGGAGGGGGTGGGGCGGGCGGGTGGGTTGGTGCC
>TRINITY_DN3954_c0_g1_i2
ATTTGTTGTATGACAGACTGTAGAAGATTTTGAGACGTTTTTGGCTTTTTTGGCCAGCTTTCACCTTACATGTAACGCATAGCCATCATTATGAGGCGTTGTTTTCATGCTTTAATTGCTGTCTAGTCTGACAAACAACTCGTGACCTCTATTTTTAAAAGGAATTTAGAGGCTGAAATGCTAGTCAAAGAGATAACAATTTTGATTTGCACTTTCGCTTTGCTTCAAGCCGACGTTTTGCAGCGCCGAAACCCAAATCTTCACAGACGACAGTCGGAGGACCAACTTGGGGCACGACACTTTAGAGAACGGGTCAATTACTTTCGACGACAGCATATGTGCAATTCGACACCCCCGAGTTTTAGTTGCGTAGTTGACGACGTTTGCGCTCCTGGTGAACGAGAATGCAGAATAGCATTAGTTGGGTGGTAAAACTAGAATAAATGAGATTGTAACTTGCATTAAATATTTGTGATCTTTTTTTCCGTTTCCGCCAATCAGCTTAATGGGTGCACCCCCCCCCCCACCAGCGCACGTCATATGCAATGATTTGCTATGTATGTCATATGCAATGATTTGCACGTAACTGGGGGGAGGGGGTGTACATAGTACATACAAAACTGGGGGGGGGGGTTGCAACTTGGAGGATCAGATGGAAAAGACCCAATCTTTGTCGATAAACATTTTTTGCAGCTCCAATACATTTCTATTTGGTAACTGTAGTTGTCCGTTAAAAAATTG
>TRINITY_DN3954_c0_g1_i3
ATTTGTTGTATGACAGACTGTAGAAGATTTTGAGACGTTTTTGGCTTTTTTGGCCAGCTTTCACCTTACATGTAACGCATAGCCATCATTATGAGGCGTTGTTTTCATGCTTTAATTGCTGTCTAGTCTGACAAACAACTCGTGACCTCTATTTTTAAAAGGAATTTAGAGGCTGAAATGCTAGTCAAAGAGATAACAATTTTGATTTGCACTTTCGCTTTGCTTCAAGCCGACGTTTTGTATCGCCGAAACCCACATCTTCACGAACGACAGTCGGAGGGCCAACTTGAGGCACGACACTTCAATGAACGGACCCATTACTTTCGACGACAACACATGTGCAATTCGACACCCCCCAGTTTTAGTTGCGTAGTTGACGACGTTTGCGCTCCTGGTGAACGAGAATGCAGAATAGCATTAGTTGGGTGGTAAAACTAGAATAAATGAGATTGTAACTTGCATTTAATATTTGTGATCTTTTCCGTTTCCACCCTCCAGCTTTACGGGTGCATATTATTTGCACCCCACCCCGAACCACGTGCTATATGCAATGATTTGCTATGTAATTTAAAATTACGTAACGGGGGGTTTATTACCAACGGGGGGGGGATCAGTTGGAAAAGACTCACCCTTTGTCGATAAATATTTTTGGATTTTTTCCGTTTGTGCCCCCCAGTACGTTTTGCTCCCCCCAGTAACATGTTGCTCCCCCCGAGTACGTTTTGCTCCCCCCAGTAACATGTTGCTCCCCCCGAGCACGTGTCATTAAAAGGTAAATCATTATGTTAAAATATGGCACCTGCGTCTGGGAGGTGCAAATAATATGCACCCCCTAAGTTGGGGGGGGGGGGGCACAAACGGAAAAGATCCATATTTTTTACAGTTCCAATACACTTCTATCTCGTAACTGTTGTTTTCCGTTAAAAGAGTATTCAAACGACATTGATATATGTAATTGTGGTTTGTTGGTAGAAACATCACGTGATTCACACAAAAAACGTATAATATTACACAGTTTTCCGCGGGAAAAATTTCAAACGTGTTTAAATGTTTACACGATTTTTAGATTAAAATTACACATTTTATCGGGCTTAATGTCACTATTTGCCCTGCTACTAATTCTAGTCAATCAGTATTCGATTATTTTGCAAGCATTTGTAGATTCAATTGGAAAAAAAACTGTAAATTTTTATCTGCAATATTTTTTAGTGAATAGCTCTAAATAGTTGCCTTGCCTATCAATTAATTGCAAAAATTTATATCGGATTTACAGCATTTGCAGAAGAGTAACCTAATTTTTATTTTATTGGCAACATATAACGGTACAACTTCTCACAGCACGACAGAAATTCAAAAAATTTAAAGCGCGG
>TRINITY_DN3954_c0_g1_i5
TGCATGAGGCCACACTTTCTTACAGCTCTTTTGTAAATATTAATTTATATAAATTGTTTGACAAACTGCAGAATGTTTTGAGCCGTTTTTGGCTTTCTGGCCAACTTTCACCTTACATGTACCGCATAGCCATCATTATGAGGCGTTGTTTTCATGCTTTAATTGCTGTCTAGTCTGACAAACAACTCGTGACCTCTATTTTTAAAAGGAATTTAGAGGCTGAAATGCTAGTCAAAGAGATAACAATTTTGATTTGCACTTTCGCTTTGCTTCAAGCCGACGTTTTGTATCGCCGAAACCCACATCTTCACGAACGACAGTCGGAGGGCCAACTTGAGGCACGACACTTCAATGAACGGACCCATTACTTTCGACGACAACACATGTGCAATTCGACACCCCCCAGTTTTAGTTGCGTAGTTGACGACGTTTGCGCTCCTGGTGAACGAGAATGCAGAATAGCATTAGTTGGGTGGTAAAACTAGAATAAATGAGATTGTAACTTGCATTTAATATTTGTGATCTTTTCCGTTTCCACCCTCCAGCTTTACGGGTGCATATTATTTGCACCCCACCCCGAACCACGTGCTATATGCAATGATTTGCTATGTAATTTAAAATTACGTAACGGGGGGTTTATTACCAACGGGGGGGGGATCAGTTGGAAAAGACTCACCCTTTGTCGATAAATATTTTTGGATTTTTTCCGTTTGTGCCCCCCAGTACGTTTTGCTCCCCCCAGTAACATGTTGCTCCCCCCGAGTACGTTTTGCTCCCCCCAGTAACATGTTGCTCCCCCCGAGCACGTGTCATTAAAAGGTAAATCATTATGTTAAAATATGGCACCTGCGTCTGGGAGGTGCAAATAATATGCACCCCCTAAGTTGGGGGGGGGGGGGCACAAACGGAAAAGATCCATATTTTTTACAGTTCCAATACACTTCTATCTCGTAACTGTTGTTTTCCGTTAAAAGAGTA
>TRINITY_DN3954_c0_g1_i7
ATTTGTTGTATGACAGACTGTAGAAGATTTTGAGACGTTTTTGGCTTTTTTGGCCAGCTTTCACCTTACATGTAACGCATAGCCATCATTATGAGGCGTTGTTTTCATGCTTTAATTGCTGTCTAGTCTGACAAACAACTCGTGACCTCTATTTTTAAAAGGTGCGGTTGGTAATTTGTCATCATTTCAATTGAATATCTCTAATAACGTTGCTGCTCTCATTGCTTTGGATTGACCTTCAATTGAAACAGGAATTCAGAGGCTGAAATGCTAGTCAAAGAGATAACAATTTTGATTTGCACTTTCGCTTTGCTTCAAGCCGACGTTTTGTATCGCCGAAACCCACATCTTCACGAACGACAGTCGGAGGGCCAACTTGAGGCACGACACTTCAATGAACGGACCCATTACTTTCGACGACAACACATGTGCAATTCGACACCCCCCAGTTTTAGTTGCGTAGTTGACGACGTTTGCGCTCCTGGTGAACGAGAATGCAGAATAGCATTAGTTGGGTGGTAAAACTAGAATAAATGAGATTGTAACTTGCATTTAATATTTGTGATCTTTTCCGTTTCCACCCTCCAGCTTTACGGGTGCATATTATTTGCACCCCACCCCGAACCACGTGCTATATGCAATGATTTGCTATGTAATTTAAAATTACGTAACGGGGGGTTTATTACCAACGGGGGGGGGATCAGTTGGAAAAGACTCACCCTTTGTCGATAAATATTTTTGGATTTTTTCCGTTTGTGCCCCCCAGTACGTTTTGCTCCCCCCAGTAACATGTTGCTCCCCCCGAGTACGTTTTGCTCCCCCCAGTAACATGTTGCTCCCCCCGAGCACGTGTCATTAAAAGGTAAATCATTATGTTAAAATATGGCACCTGCGTCTGGGAGGTGCAAATAATATGCACCCCCTAAGTTGGGGGGGGGGGGGCACAAACGGAAAAGATCCATATTTTTTACAGTTCCAATACACTTCTATCTCGTAACTGTTGTTTTCCGTTAAAAGAGTATTCAAACGACATTGATATATGTAATTGTGGTTTGTTGGTAGAAACATCACGTGATTCACACAAAAAACGTATAATATTACACAGTTTTCCGCGGGAAAAATTTCAAACGTGTTTAAATGTTTACACGATTTTTAGATTAAAATTACACATTTTATCGGGCTTAATGTCACTATTTGCCCTGCTACTAATTCTAGTCAATCAGTATTCGATTATTTTGCAAGCATTTGTAGATTCAATTGGAAAAAAAACTGTAAATTTTTATCTGCAATATTTTTTAGTGAATAGCTCTAAATAGTTGCCTTGCCTATCAATTAATTGCAAAAATTTATATCGGATTTACAGCATTTGCAGAAGAGTAACCTAATTTTTATTTTATTGGCAACATATAACGGTACAACTTCTCACAGCACGACAGAAATTCAAAAAATTTAAAGCGCGG
>TRINITY_DN3954_c0_g1_i8
CGCATAGCCATCATTATGAGGCGTTGTTTTCATGCTTTAATTGCTGTCTAGTCTGACAAACAACTCGTGACCTCTATTTTTAAAAGGTGTGGTTGGTAATTTGTCCTCATTTTAATCGAATTTCTCAAAAAACGTTGCTGCTCTCATTTCTTTGGATTGACCTTCAATTGGAACAGGTAACGATTGTTCACTCCAAAAAAAAAGTTTTAGGTACAATTGTCTTCACCATCTATGTACCAGCAGCGCCGATTAAATGAATTTAGAGGCTGAAATGCTAGTCAAAGAGATAACAATTTTGATTTGCACTTTCGCTTTGCTTCAAGCCGACGTTTTGTATCGCCGAAACCCACATCTTCACGAACGACAGTCGGAGGGCCAACTTGAGGCACGACACTTCAATGAACGGACCCATTACTTTCGACGACAACACATGTGCAATTCGACACCCCCCAGTTTTAGTTGCGTAGTTGACGACGTTTGCGCTCCTGGTGAACGAGAATGCAGAATAGCATTAGTTGGGTGGTAAAACTAGAATAAATGAGATTGTAACTTGCATTTAATATTTGTGATCTTTTCCGTTTCCACCCTCCAGCTTTACGGGTGCATATTATTTGCACCCCACCCCGAACCACGTGCTATATGCAATGATTTGCTATGTAATTTAAAATTACGTAACGGGGGGTTTATTACCAACGGGGGGGGGATCAGTTGGAAAAGACTCACCCTTTGTCGATAAATATTTTTGGATTTTTTCCGTTTGTGCCCCCCAGTACGTTTTGCTCCCCCCAGTAACATGTTGCTCCCCCCGAGTACGTTTTGCTCCCCCCAGTAACATGTTGCTCCCCCCGAGCACGTGTCATTAAAAGGTAAATCATTATGTTAAAATATGGCACCTGCGTCTGGGAGGTGCAAATAATATGCACCCCCTAAGTTGGGGGGGGGGGGGCACAAACGGAAAAGATCCATATTTTTTACAGTTCCAATACACTTCTATCTCGTAACTGTTGTTTTCCGTTAAAAGAGTATTCAAACGACATTGATATATGTAATTGTGGTTTGTTGGTAGAAACATCACGTGATTCACACAAAAAACGTATAATATTACACAGTTTTCCGCGGGAAAAATTTCAAACGTGTTTAAATGTTTACACGATTTTTAGATTAAAATTACACATTTTATCGGGCTTAATGTCACTATTTGCCCTGCTACTAATTCTAGTCAATCAGTATTCGATTATTTTGCAAGCATTTGTAGATTCAATTGGAAAAAAAACTGTAAATTTTTATCTGCAATATTTTTTAGTGAATAGCTCTAAATAGTTGCCTTGCCTATCAATTAATTGCAAAAATTTATATCGGATTTACAGCATTTGCAGAAGAGTAACCTAATTTTTATTTTATTGGCAACATATAACGGTACAACTTCTCACAGCACGACAGAAATTCAAAAAATTTAAAGCGCGG
>TRINITY_DN6889_c0_g1_i3
TTCAGTTTTTGATTTACCAAAAACCGGGATTGTTTATAGAAAGAAAACTTGCTTTCTTCTTTTTGTTATTTTGCATAACCGACACTGACGAGAAGATATCACTGTTGCAATAATTCTTCCCTTTCACTCAAAATTTGCTCTCATGAATTTCTTCATCTGTTTCCTCATTATCATATATTTGGAACGCCAAAAAAGTGATGCTGCACTAATTAAGCGGTCGCCACAACGAAGTCATTCGGATTGCAACAATGTTGACAAGCGTGGAGGAGGTTTTTTCCGATTTCTCTTGTTTGATTGTGCTGGTGGTGGAGGTCACGGCGGAGGAGGAGGGGCAGATTCGGGGGATGAGCCCTACGGTCAAGTGAGTCAGCCCAGTGGATCTGGAGGAATTCAGAACATTGGCGAGGGCTTCCAGCACGCGTTTGGACAGAACCAACCATCTGGAAGTGGAAACGTACTCAGTGGGAACGACAATTTCCCGACAGCAGCACCAATGTTTGATACAACAACTACCACCAGGTAAAAACAGGAGAGTTCACTACATTTTCCATTTTTTTTCATGTTTCACTACAGAGTTTTGGAACATATTGTCGTCATTATATAAAAGTAAGCAAAGTGACCTTTCACCTTAGATTACCTTCTAGATTAAAAATTAAAGAAGTGTAAAACTTACAGATTATCATGTGGGACCTTTATGGGGGAGGAATTATATACACAACTGGTATTTTTTTGTTCAGTCAATTTTCGCCAATCATTATTTTTATCGTACAGGACA
>TRINITY_DN6889_c0_g1_i4
TTCAGTTTTTGATTTACCAAAAACCGGGATTGTTTATAGAAAGAAAATTTGTTTTTCTTCTTTTTAGTATTTTGTGTAACCCACAGTGACGAGAAGATATCATTGTTGAAATAATTCTTTCCTTTCAATCAACAATGGCTCTCAAGAATTTCTTTATCTGTTTCCTCGTTATCATATATCTGGACATTCGAAAAAGTGATGCTTCGCTAATTAAGCGGTCGCAACATCGAAGTTATTCGGATTGCAACAAAGTTGACAAGCGTGGAGGAGGCTTTTTCCGATTTCTCTTGTTTGATTGTGCTGGTGGAGGTCACGGAGGAGGAGGAGGAGGAGGAGGAGGGGCAGATTCTGGGGATGAGCCCTATGGCCAAGTGAATCAGCCCAGTGGATCTGGAGGAATTCAGAACATTGGCGAGGGCTTCCAGCACGCGTTTGGACAGAACCAACCATCTGAAGGAAGTGGAAACGCACTCAGTGGAAACGACAATTTCCCGACAGCAGCGCCAATGTTTGATACAACGACCACCACAAGCACACATCACTTCAACTATTTGAACCAGCCAGGACCGTCATCAAGCAATTTTGGCACCAACCAAAACACTGCCCATCCTGGATCACCTGCTGGACAGGACTTTTGGAATTATATAAGGGGAGCTTACGTTCGAAACCAGCAGAACAATCAGCAAGCTGGTCAACAATCCGATGACGACAGTGGGATTGAGGCTGATCACAAACGTAGAAGTTCGCCCCCTTTCCCACGAAGCACTTATAGCCACAATTTAATTCCTGGAAAACGCTCAATGAGTGCTTATGACACCAGCTACAAGCGAATCCACGTGGAAAAACCACAACATGCGCCCAGAAATTTGATTAGGCGCGAAATGATTAGTTCTCCAGGTTTGTATGCCAAGGCCTTTTAAGTGACTCAACAGAGGAAAAAAGCAGATACTGGCCTCTAAAATTGTCAACTTTGATGTCAGCAGCCAACAAAATCTGGTGATGGGGTTCAATTAAGCAATCCAAATCTTTAAATTCAATGTATACCGGCTATTGATTTTCAAATGGTATGTACTAGTGGTGGTTTTGAGCTACATACAAGACCTGCTGAACAAAAACAAACTTTTGGCTGTCTCTTTCCCAGGTTGAGGTGGGTGGTTGAGATCAGACCATTAGCAACCCAGTGAAATGAAACTTG
>TRINITY_DN6889_c0_g1_i5
TTTGTTTTTCTTCTTTTTAGTATTTTGTGTAACCCACAGTGACGAGAAGATATCATTGTTGAAATAATTCTTTCCTTTCAATCAACAATGGCTCTCAAGAATTTCTTTATCTGTTTCCTCGTTATCATATATCTGGACATTCGAAAAAGTGATGCTTCGCTAATTAAGCGGTCGCAACATCGAAGTTATTCGGATTGCAACAAAGTTGACAAGCGTGGAGGAGGCTTTTTCCGATTTCTCTTGTTTGATTGTGCTGGTGGAGGTCACGGAGGAGGAGGAGGAGGAGGAGGAGGGGCAGATTCTGGGGATGAGCCCTATGGCCAAGTGAATCAGCCCAGTGGATCTGGAGGAATTCAGAACATTGGCGAGGGCTTCCAGCACGCGTTTGGACAGAACCAACCATCTGGAAGTGGAAACGCACTCAGTGGAAACGACAATTTCCCGACAGCAGCGCCAATGTTTGATACAACGACCACCACAAGCACACATCACTTCAACTATTTGAACCAGCCAGGACCGTCATCAAGCAATTTTGGCACCAACCAAAACACTGCCCATCCTGGATCACCTGCTGGACAGGACTTTTGGAATTATATAAGGGGAGCTTACGTTCGAAACCAGCAGAACAATCAGCAAGCTGGTCAACAATCCGATGACGACAGTGGGATTGAGGCTGATCACAAACGTAGAAGTTCGCCCCCTTTCCCACGAAGCACTTATAGCCACAATTTAATTCCTGGAAAACGCTCAATGAGTGCTTATGACACCAGCTACAAGCGAATCCACGTGGAAAAACCACAACATGCGCCCAGAAATTTGATTAGGCGCGAAATGATTAGTTCTCCAGGTTTGTATGCCAAGGCCTTTTAAGTGACTCAACAGAGGAAAAAAGCAGATACTGGCCTCTAAAATTGTCAACTTTGATGTCAGCAGCCAACAAAATCTGGTGATGGGGTTCAATTAAGCAATCCAAATCTTTAAATTCAATGTATACCGGCTATTGATTTTCAAATGGTATGTACTAGTGGTGGTTTTGAGCTACATACAAGACCTGCTGAACAAAAACAAACTTTTGGCTGTCTCTTTCCCAGGTTGAGGTGGGTGGTTGAGATCAGACCATTAGCAACCCAGTGAAATGAAACTTG
>TRINITY_DN6889_c0_g1_i6
TTCAGTTTTTGATTTACCAAAAACCGGGATTGTTTATAGAAAGAAAACTTGCTTTCTTCTTTTTGTTATTTTGCATAACCGACACTGACGAGAAGATATCACTGTTGCAATAATTCTTCCCTTTCACTCAAAATTTGCTCTCATGAATTTCTTCATCTGTTTCCTCATTATCATATATTTGGAACGCCAAAAAAGTGATGCTGCACTAATTAAGCGGTCGCCACAACGAAGTCATTCGGATTGCAACAATGTTGACAAGCGTGGAGGAGGTTTTTTCCGATTTCTCTTGTTTGATTGTGCTGGTGGTGGAGGTCACGGCGGAGGAGGAGGGGCAGATTCGGGGGATGAGCCCTACGGTCAAGTGAGTCAGCCCAGTGGATCTGGAGGAATTCAGAACATTGGCGAGGGCTTCCAGCACGCGTTTGGACAGAACCAACCATCTGGAAGTGGAAACGTACTCAGTGGGAACGACAATTTCCCGACAGCAGCACCAATGTTTGATACAACAACTACCACCAGCACACATCACTTCAACTATTTGAACCAGCCAGGACCGTCATCAAGCAATTTTGGCACCAACCAAAACACTGCCCATCCTGGATCACCTGCTGGACAGGACTTTTGGAATTATATAAGGGGAGCTTACGTTCGAAACCAGCAGAACAATCAGCAAGCTGGTCAACAATCCGATGACGACAGTGGGATTGAGGCTGATCACAAACGTAGAAGTTCGCCCCCTTTCCCACGAAGCACTTATAGCCACAATTTAATTCCTGGAAAACGCTCAATGAGTGCTTATGACACCAGCTACAAGCGAATCCACGTGGAAAAACCACAACATGCGCCCAGAAATTTGATTAGGCGCGAAATGATTAGTTCTCCAGGTTTGTATGCCAAGGCCTTTTAAGTGACTCAACAGAGGAAAAAAGCAGATACTGGCCTCTAAAATTGTCAACTTTGATGTCAGCAGCCAACAAAATCTGGTGATGGGGTTCAATTAAGCAATCCAAATCTTTAAATTCAATGTATACCGGCTATTGATTTTCAAATGGTATGTACTAGTGGTGGTTTTGAGCTACATACAAGACCTGCTGAACAAAAACAAACTTTTGGCTGTCTCTTTCCCAGGTTGAGGTGGGTGGTTGAGATCAGACCATTAGCAACCCAGTGAAATGAAACTTG
>TRINITY_DN1631_c0_g1_i1
GTTTTTTTGGGGATCACTTATAAAGCAGATACTTCTTAGTATGAAGAATGTAATATTTGTTACACATTAACAATTGCTCAATATAAGCTCTCTCTCTCTCTCTCACTCTCAGTCGAATAAAAAAAATTCTTCACTCGCTCAAAACAATACTATTTATTCAGGGACTAAAAAATACCGAAATCAACAAAATTTTGAACAACTTTAATGGCAACATCCAGAAATTACTGTTATATCATGAAAAAACAGCTATTTGGACTTTTGGCTTTGCTAATTCTAGTTAAAGTATGCATTGGAGGTGCAAATGCCGGCGATACAGGAACAGAGAAACGGATCAGAGGAGGGCATCTTGTCACGAATTACACAAAGTTCAAGTCCTTTGCCCGAGTGCTTGTGAATCCATGGGAAAATAGATGGGACCATATATGTGGAGGAGTTTTAACGACTGCAAGAACAATTTTGACACACGCATTTTGTATTTGGGATGCAACGACTCAAAAGCCTAAAGAATTCAAAAAACTGGCTGTCCGTGCTGGAGATTTCACATGGGACCTCGGCGATGAAAAAGACAGATCACAGATAGGCGGACTATTTGTATGCGTTCACTTCAGCCACGAATACAAAGTTGAAAATGAGGCTACAGACACTAACCAACTTGCAGAAATCTACCTCCACGATAACTTTAAGACATCGGAATATATAAACCCTATTCGATTCTGCGTGCCTCATGAAGGTGTGAATGAGAACACAACCCTGCGCTCTGTTGGCATGGGCAGACACATTGAAGGCAGAAATATAGGAAAAGATACCAAACTCAGGTGGGTAGATGTGGAGATCACTAACTGCAACTTTAAGAATTCCGAGGGCGAGGTGCAACCTGAACCGAAGTCACTTGTCTGTTATAAAGCGGACACAACGTGCCACGAAAGTGGCGATGCGGGAGACCCAACTTATTTGTACGACAAGATCAACGATGAGCCTCTGTGTGTTTACTCTATATATTATTTTTATTACAACAGCGTAGGATGCTCAACAGGAAAAGTTTCAGTACACGCAAAGCTCTCGTACTTTCCTCTACCTGACTTGGCACTTGACAGACGCTACTGTGGAAATGAGATTTGCATTCCGATGTTGCAAGAGTGTGATCCAAACGACACTAAGGCGAAGTGTTGTTCCGAACTTTTCTGTGAGGTGAAAGGACCCATCGAGGCACATCGTTGTTTGCCCCATTGGTTCGATTGATCTTTGATCTATTGTTACAAATGTCAGAATAACGGTTGAGGAACTAAAAATTCTCTACAGATTCTAATTTCAACTGAATTCAATTTAACATTCCAGGTAAAAA
>TRINITY_DN1631_c0_g1_i2
GTTTTTTTGGGGATCACTTATAAAGCAGATACTTCTTAGTATGAAGAATGTAATATTTGTTACACATTAACAATTGCTCAATATAAGCTCTCTCTCTCTCTCTCAGTCGAACAAAAAAAATTCGTGACTCGCTCAAAACAATACTATTTTTTCAGGGACTAAAAAATACCGAAGTCAAAAAAATTTTCAAAAACTTTATTTGCAAAATCCAGCAATTACTGTTTTATCATGAAAAAACAGCTAGTTGGACTTTTGGCTTCGCTAATTCTAGTTAAAGTATGCATTGGAGGTGCAAATGCCGGCGATACAGGAACAGAGAAACGGATCAGAGGAGGGCATCTTGTCACGAATTACACAAAGTTCAAGTCCTTTGCCCGAGTGCTTGTGAATCCATGGGAAAATAGATGGGACCATATATGTGGAGGAGTTTTAACGACTGCAAGAACAATTTTGACACACGCATTTTGTATTTGGGATGCAACGACTCAAAAGCCTAAAGAATTCAAAAAACTGGCTGTCCGTGCTGGAGATTTCACATGGGACCTCGGCGATGAAAAAGACAGATCACAGATAGGCGGACTATTTGTATGCGTTCACTTCAGCCACGAATACAAAGTTGAAAATGAGGCTACAGACACTAACCAACTTGCAGAAATCTACCTCCACGATAACTTTAAGACATCGGAATATATAAACCCTATTCGATTCTGCGTGCCTCATGAAGGTGTGAATGAGAACACAACCCTGCGCTCTGTTGGCATGGGCAGACACATTGAAGGCAGAAATATAGGAAAAGATACCAAACTCAGGTGGGTAGATGTGGAGATCACTAACTGCAACTTTAAGAATTCCGAGGGCGAGGTGCAACCTGAACCGAAGTCACTTGTCTGTTATAAAGCGGACACAACGTGCCACGAAAGTGGCGATGCGGGAGACCCAACTTATTTGTACGACAAGATCAACGATGAGCCTCTGTGTGTTTACTCTATATATTATTTTTATTACAACAGCGTAGGATGCTCAACAGGAAAAGTTTCAGTACACGCAAAGCTCTCGTACTTTCCTCTACCTGACTTGGCACTTGACAGACGCTACTGTGGAAATGAGATTTGCATTCCGATGTTGCAAGAGTGTGATCCAAACGACACTAAGGCGAAGTGTTGTTCCGAACTTTTCTGTGAGGTGAAAGGACCCATCGAGGCACATCGTTGTTTGCCCCATTGGTTCGATTGATCTTTGATCTATTGTTACAAATGTCAGAATAACGGTTGAGGAACTAAAAATTCTCTACAGATTCTAATTTCAACTGAATTCAATTTAACATTCCAGGTAAAAA
>TRINITY_DN12285_c0_g1_i1
AAATATGTCTGCCTATAATTCCTGGGAATTATTGTATCAACAAACATATACATGACCTACTTCTAGTAAGGGCTCCAATAAATGCCTTCAGAAGAAACGTGGGATTTTATAGTTATTTATTTTTGTTGGAGAAGAGAAATTATAGCCATCTCAGTATAAAGAGGGAGCTATTTTGGACCAGTTTATTGCATATTGATTGCAACCTTTTTTTAGCACTGAAAAGATCCCTAATAAAGCGACTGTTTAAGTGGAAATGCTTTCAGCTTTGGGGATATTTTGCAGCACGATTCTGTTGCTCATTGATACCAGAAGCAATGGCACTCCAAATGAAATGCTGAGGGATTTGTCATCACAATCACGAGTACCCAGCTTAGTGCATTTACAAGCCAGCAATGGAGACCGACGAGGAGGTGGTTTGTTGTACTATATGATGGGGCGCCGAAACTCAGCAGGACCGAGCAAAGAACGAAGAGGCGTTGGTTACTACCACATCAATAATGAACGTGAAAATAATGAACAACTGAGTTAAACAGAACTTTTCCAAAAACCCACACTTGCCAGCTGAATCTCTGCAACAAAGGACAAATACGGACAAATAAAGCATTAATAAACATTAAAGCACAGTCTGCGTATTTATGCCTCAAAAATAAAATTGATATTTTATACTCACAACAAACACTATTCGACAAGTTAGCGAAAATAGTACAGTTGCTCAGAATTTGTAATTGAAAACGGCTATCAATACGTTCTGATATACCTTCAAAAATCAGATATTCTCTCTACATAATGCAGAATTGCAAAACAATCTGTTTAGGAGCATTTCACTTTCTGTTTCTTATCTGTCGTGATCTCTAACGCAGGTCAATGATTTCATCAAGTCGAACTCTAATTTGAATTTGAATTATACAAAATTCAACTCGTATTTGTAGTACTTACCTATGCAAAAAAATGAG
>TRINITY_DN59993_c0_g2_i1
CAATAATGTGTTGTGCGAGAGTAACAGAATTACTCTTTGTTTCAATTCGAAGTGTTCACATATACTAAATAGATTGGACCACTCATATAGTCATTTCATAGATAGAGAATAGTTGCGATCTTGTTTTCTAACATTTAAAGAGGTTGTTATCAATGGTGGACATTATAGTGAAATTACTAATAAAACTCATATTTTCACACAAGAAATGATGTAAGTGTTTCGAATTATAACTAAAAGAGCTATTTATAAAAACTTACGTTTTTTATACCAAGCACAATTAAACATCAATTATACTTCACCTGCGCTTAATTAATAGATTTTGTTTTCATACGAAACATATGGCAACACCTACCGAACAACTATATTCGATCTGCCTTTTAGATTCAACTTCTCGAATTTACAGCTCTAGATAAAACATCTTCCATATAAGGTATAGCAGAACTGCAATTAAACTGAAAACTTCACCAATATGTTAGTTGATGATTTAAACAGCAAATACGCTGAAATTGCCCAGAATTATCCTTCAAACTCAACCAGGAAAAACTACTTCCTAGCTGCAACCATGGTCTTAATCCAGCGCAATTCTCCAAATATTGGGAGCTCAGAACTTTGGGCAAAAGTGGCAGAAATGGACAGTGGATCACCCCACGGAGGAATCATTGGAATGGGCAACTCAAAGTGGGAAAAGCGTCTGAACAAATTCAAAATTATCAGATTTCACGCAGTTCTCCACGACGCTGGTGGTCATCTAAAGAGAAGGCACAATATTGGTCCAGGGTACATCTATGCTTCATCCTGCTGCTCGTGTTGTAACAATCCCTACCTTGGACATGTTTCTGGTCTCATATACTGCTTAAGTGCAAAATTATTCTGTAAATCATATCGCAAACTTCAGTTGTGATTAATTTCGTTTTTTCTTCTTTTTTGATACTTTGTTGTAGCGATTCTGATAGAAAAATTGATTGGAAAATTTCCACTTATTGAAGACTTTATATTTTCATAGCAGCAGACAATAAAACTATGATGCATAACTGCGAGGACAAATAATTACAGGCTCAAGAATATCAAAAGACAA
>TRINITY_DN59993_c0_g2_i3
GTTTAAGAGACTTACACCTATTATATCTAGAAGATTGTACACCTGCACAATTTTGAAATTTCATAACAATTTTAACTTTGAATTAGGACAAAACTTTTCATCTGATACCCATTGAGGCAACGAATCCATGTGCCTACATTGTGGAAATCTGCTACGAAAAAAATTGCGCATTTGGTAAACAAAATCCACATAGGATTGTTCAAATTTGAAACACAATTTTCACATTTAAAAGTGAACTGAAATTAGCAAAGTGATTTCTATTATCTACAGCCAAATTGTCCTCGAATAATTTCACATTTTGCCTTCTCAACTATTCTAATTACAAAGGCATCATTACTGTCTATTTGACGGTATTGGGGCGGAGTGATCTATTACGAGCGTTTATCCGTACCGAAAAAATCTACCTCCAAAAAACGTCGCCTGCCTTCAGTTCAATGCGTAAGGCGCTTAAAGTTAGCGATAGTGGTTCAAACGAAGCAATTAACAGCCTTAAAATTCAAAGTAAGATCAATAAAATGCGAAAAGTAGTTACCTTCGACTGCAAGGCCATTTAACAAAATTTGAATCCATTTTGATAGGAAGCGATTATAAGATAATTAAATAATTAAATAAGTGTTCAAAAAATTTATTGCAAGTTTTTTTTTCGCAAAAGGTGAATATTATACAAGATTTCATATTCTAGTACACATTATTAGAGCAAAAAGGGAAGTGTTTTCCACATTTCATGTTATCAATTTACCTAAAAAATG
>TRINITY_DN59993_c0_g2_i4
AAAAAATATTGACACTCAAAAATTAATTTTTCTGTTATGAAGTACTTTGTAAAAATGCTCAAAGATTCAATTAAGGCTTGACCTATTATATAAAACTAAAAAAATATTGACACTCAATAATTAATTTGTCTGTTAGATCATTATATTCTTGTTAGATCATTATATTTTTGTATTTATTTGGCCAGACAGTTAATAATTGGCATTATTTAAATTATTCCTATTAAAACATCAAATTTTCTATAAACGAAATTTTTGTAGCAGAGTTGAGTTGAGACAAAATTTCAAGAATATAAAGAAACA
>TRINITY_DN59993_c0_g2_i5
CAATAATGTGTTGTGCGAGAGTAACAGAATTACTCTTTGTTTCAATTCGAAGTGTTCACATATACTAAATAGATTGGACCACTCATATAGTCATTTCATAGATAGAGAATAGTTGCGATCTTGTTTTCTAACATTTAAAGAGGTTGTTATCAATGGTGGACATTATAGTGAAATTACTAATAAAACTCATATTTTCACACAAGAAATGATGTAAGTGTTTCGCGTTATAAACACTTATATAAGAGCTATTTATAATAACTTACGTTTTTTATACCGAGCACAATTAAACATCAATTATACTTCACCTGCGCTTAATTAATAGATTTTGTTTTCATACGAAACATATGGCAACACCTACCGAACAACTATATTCGATCTGCCTTTTAGATTCAACTTCTCGAATTTACAGCTCTAGATAAAACATCTTCCATATAAGGTATAGCAGAACTGCAATTAAACTGAAAACTTCACCAATATGTTAGTTGATGATTTAAACAGCAAATACGCTGAAATTGCCCAGAATTATCCTTCAAACTCAACCAGGAAAAACTACTTCCTAGCTGCAACCATGGTCTTAATCCAGCGCAATTCTCCAAATATTGGGAGCTCAGAACTTTGGGCAAAAGTGGCAGAAATGGACAGTGGATCACCCCACGGAGGAATCATTGGAATGGGCAACTCAAAGTGGGAAAAGCGTCTGAACAAATTCAAAATTATCAGGTTTAAGAGACTTACACCTATTATATCTAGAAGATTGTACACCTGCACAATTTTGAAATTTCATAACAATTTTAACTTTGAATTAGGACAAAACTTTTCATCTGATACCCATTGAGGCAACGAATCCATGTGCCTACATTGTGGAAATCTGCTACGAAAAAAATTGCGCATTTGGTAAACAAAATCCACATAGGATTGTTCAAATTTGAAACACAATTTTCACATTTAAAAGTGAACTGAAATTAGCAAAAGGTTTTCTATTATCTACAGCCAAACTGTCCTCGAATAATTTCACATTTTGCCTTCTCAACTATTCTAATTACAAAGGCATCATTACTGTCTATTTGACGGTATTGGGGCGGAGTGATCTATTACGAGCGTTTATCCGTACCGAAAAAATCTACCTCCAAAAAACGTCGCCTGCCTTCAGTTCAATGCGTAAGGCGCTTAAAGTTAGCGATAGTGGTCTAAACAAAGCAATCAAAAGCCTTAAAGTTCAAAGTTAGATCAATAAAATGCGAAAAGTAGTTACCTTCGACTGCAAGGCCATTTAACAAAATTTGAATCCATTTTGATAGGAAGCGATTATAAGATAATTAAATAATTAAATAAGTGTTCAAAAAATTTATTGCAAGTTTTTTTTTCGCAAAAGGTGAATATTATACAAGATTTCATATTCTAGTACACATTATTAGAGCAAAAAGGGAAGTGTTTTCCACATTTCATGTTATCAATTTACCTAAAAAATG
>TRINITY_DN59993_c0_g2_i6
AAAAAATATTGACACTCAAAAATTAATTTTTCTGTTATGAAGTACTTTGTAAAAATGCTCAAAGATTCAATTAAGGCTTGACCTATTATATAAAACTAAAAAAATATTGACACTCAATAATTAATTTGTCCGTTATGAAGTACTTTGTAATAATGCTCAAAAATTCAATCAAGGCTTGACAAAATCTATGCTTAGAGTTCAAAATTCCCATTACGCAGCTGAGTAATTTAATAGTTTGTTGATTAATCTAGCTGTTTCTTTTTCCTTTTATTGTGAGCTGTATTTTTCCGAGAATCGTCCATGAAATTATATCTTGAGCTCAATGAAATGAATTGTTCAGCCGGCAATGCACATTTTTCAAATAGCAAATTATTTGGACAAGTATTTGACGTAAAATGCAAACTTAAGTTCCCCATTAAATTTACCATTAAGTTTTTTTGTGCAAAAAAATCGTACAGAATTCGCAAAACTAACCATGTTATCCTTAAAATATGAATACTCAAAAATAATGCAGCAAAAATTGTTCGCTGGCTCATAAATAACACAATTTTGAAAAAAAACAAGTACTATTTTGACATTATTGGAAAAATATCCGGGAATATTTGAAGATAGCGTGAAAATAAATGTTTTCAGATTTCACGCAGTTCTCCACGACGCTGGTGGTCATCTAAAGAGAAGGCACAATATTGGTCCAGGGTACATCTATGCTTCATCCTGCTGCTCGTGTTGTAACAATCCCTACCTTGGACATGTTTCTGGTCTCATATACTGCTTAAGTGCAAAATTATTCTGTAAATCATATCGCAAACTTCAGTTGTGATTAATTTCGTTTTTTCTTCTTTTTTGATACTTTGTTGTAGCGATTCTGATAGAAAAATTGATTGGAAAATTTCCACTTATTGAAGACTTTATATTTTCATAGCAGCAGACAATAAAACTATGATGCATAACTGCGAGGACAAATAATTACAGGCTCAAGAATATCAAAAGACAA
>TRINITY_DN59993_c0_g2_i7
CAATAATGTGTTGTGCGAGAGTAACAGAATTACTCTTTGTTTCAATTCGAAGTGTTCACATATACTAAATAGATTGGACCACTCATATAGTCATTTCATAGATAGAGAATAGTTGCGATCTTGTTTTCTAACATTTAAAGAGGTTGTTATCAATGGTGGACATTATAGTGAAATTACTAATAAAACTCATATTTTCACACAAGAAATGATGTAAGTGTTTCGCGTTATAAACACTTATATAAGAGCTATTTATAATAACTTACGTTTTTTATACCGAGCACAATTAAACATCAATTATACTTCACCTGCGCTTAATTAATAGATTTTGTTTTCATACGAAACATATGGCAACACCTACCGAACAACTATATTCGATCTGCCTTTTAGATTCAACTTCTCGAATTTACAGCTCTAGATAAAACATCTTCCATATAAGGTATAGCAGAACTGCAATTAAACTGAAAACTTCACCAATATGTTAGTTGATGATTTAAACAGCAAATACGCTGAAATTGCCCAGAATTATCCTTCAAACTCAACCAGGAAAAACTACTTCCTAGCTGCAACCATGGTCTTAATCCAGCGCAATTCTCCAAATATTGGGAGCTCAGAACTTTGGGCAAAAGTGGCAGAAATGGACAGTGGATCACCCCACGGAGGAATCATTGGAATGGGCAACTCAAAGTGGGAAAAGCGTCTGAACAAATTCAAAATTATCAGATTTCACGCAGTTCTCCACGACGCTGGTGGTCATCTAAAGAGAAGGCACAATATTGGTCCAGGGTACATCTATGCTTCATCCTGCTGCTCGTGTTGTAACAATCCCTACCTTGGACATGTTTCTGGTCTCATATACTGCTTAAGTGCAAAATTATTCTGTAAATCATATCGCAAACTTCAGTTGTGATTAATTTCGTTTTTTCTTCTTTTTTGATACTTTGTTGTAGCGATTCTGATAGAAAAATTGATTGGAAAATTTCCACTTATTGAAGACTTTATATTTTCATAGCAGCAGACAATAAAACTATGATGCATAACTGCGAGGACAAATAATTACAGGCTCAAGAATATCAAAAGACAA
>TRINITY_DN59993_c0_g2_i8
ATTTCACGCAGTTCTCCACGACGCTGGTGGTCATCTAAAGAGAAGGCACAATATTGGTCCAGGGTACATCTATGCTTCATCCTGCTGCTCGTGTTGTAACAATCCCTACCTTGGACATGTTTCTAGTCTCTTATACTAATTAAAAGCAAAATTATTCTGCAAATGATATCGCAAACTCCAGTTGTGATTTATTTCCTGTTTCTTTATATTCTTGAAATTTTGTCTCAACTCAACTCTGCTACAAAAATTTCGTTTATAGAAAATTTGATGTTTTAATAGGAATAATTTAAATAATGCCAATTATTAACTGTCTGGCCAAATAAATACAAAAATATAATGATCTAACAAGAATATAATGATCTAAC
>TRINITY_DN7102_c0_g2_i1
CCAATGTTCAAATGGCATAAAAAGCAAAACATGTTTGCGGGAGTTAGTCTGAACGCTATTTTTCATGCAGTAAATTTTACTCAACAATCAAGACAAGCCTGTGTAAATTGTGACATCAACAGAGTTCTGGCTATCCACAAATAACAGATTGTCTCTAGACTGATTCAGCGCTGATTTGCTTTGCCACGAACATCCGGGTTGCCAACAGAGCACGGAAATAATTTTGTTTTGACAAAGGTAGTGGCAAAAAGACACAAAAAGCGACGTGTATAGTAAAGAAAGTTTTGAGTACACAAAACATTCATTGTTCAAAATTTATTTGACAGATTTTTAATTTTTTTTGCAGACCTAAATTCATTGTACAAATTTTATTTGACAGATTTTTAAATTTTTTTGCAGCTAAGTAAATTTACTTAAAGCCTCATAAAAACGTTATATTTACAAAAATATAAAAGTTCTCTAATATATCATGTTTTTTTCTTAAAAATTTTTGTTTTGAAATTTTGTCATGCATTACGAAAAATGCGAGTAATCAATTTGAGATCATTGTCATCGGGCAAACATTATTTGTAATTAACTAAGTAGTCAAAAACTGATTGTGAGAAATTTTTTCAGCAGATATTTAACAAGGCGATTTATTATGTATACTATCTTTAAACATTTCTGAATTGTCTAATAAATAAGGCTTCAGAAGTTGCCTGAGATCTGTTATGACGGCAAAAAATATACTGTCAGTCAAATAGGGCATAAAAATGTCAGAAATTTTTCTTTCACAGTAGTGCCATTTGTTCTATTTAAGTGGAATCGATTTTTGTTGCTTTTATTTTACGATGAATTCAAGAGAGACTTAAAGTGGATCTTAAGAAAGTCCAATTTGGAATTATGTTCTCGAAATAGGGATGTTGTTTCTTTTATAAGGGGTTTTCTGTGAGTAGATATAGTGTGTTTTTTCAATTTTTTTTTGGCTTAAACTTTCTGATTGACCATCGATTGATCTACTCTTGACATGCTATCGTTAAAATATTGTTTTAACATTGTGTTAAATTTCTGCTATACTATTTTTTAGTTTAAAATATGTTCAGCATAGGTACCGGTCACATTTCTCAGTTTAACAATCGATCAAATGGGTTTCCCTTTAAAAATTTTTTATTTTTTGACCACCATTACTATGTTTTTGTCAAAATTTACTAAGATTACTTCTGATTTTCCTTTTCAAAATAATAAATACATTATGATGTGGATAACTATAGTCAAAAGAAAAATAATATACAACCTAAAAATAATTTGTTCAGCAAAATACACCTTTGCGTTTCCTGTGGACATCACAGACAACTGTTTAAATAAACATAAAATTGTTCCTCCAGCTTAGTAATTAAACTTTATCATGAGCCGCTGCATTAATGTAACCCAATGAGGGGATAGATCGATGAAAGTTAAGGTTCTACAGAAAAAAAGGATAGAAGAAGTGAAAAGCGCTTAGTTTATTTTTTGTCATTTTGTCCAGCATTAATTAATGAGACTCACAATATATTTCAAGAAACATGATGGGAGGGGTTGATGGGTGCTCCGATTGTCATTCAATTTCATTA
>TRINITY_DN71165_c1_g1_i1
CGCACACACACTTTGCTCTGTTATAGACAGGACTGATCAAAGAAACTTGTTTAAATGTCACAAAACTTTGCTTAATTGCTTAACTTTAGTTCAATTGCACTTTCTTTACCTGAATTAAAAGCTACATAGAGTTATTCATGCACACGAGCAGCTTTTTAGTTGACATTAAACATGCCATAATACTTTCATATTGCATAGTCTGGTCAAGATGTTATACAGCACAACCAAATTTTGAATTAGACTAGCTCTTATGCCCATCTCGGCGTACTTTTCACGAGAAATTTTTATTTGCATAAAATCTGCACAGTTAAATAAGCACATTTTTTGAAGCATGACTTATAGTTTTTCTATTGCCATTTAGCAGCAGTATTTTCAAGTAGCATATTTTGTTCAAATTATATTACAGCAACCCATACAGCACTCCAATTTCTGCAGACTTTCCACAGCAAAAACGCTCAAGGCACCCAATTACACGAAAGTTATCTTGATTAATTTGATTTGTGGTGCTCAGAAGAGTAGAAAAAACAAAACGACATGCACGTGACTGTTAGAATAAGTTACGCGCTCGGTATTAACTTTTCACATCGTGAGAAATTTCTGCAAAAGAACGCTGATCAACTGATCAACAAGCAACTAAGAGCACAAAACTTTGTCAGTTTCGTCGGTTTCATCAATCACCGTTGCCTATATGATGTATAAGATTGCCGTGTTTTTCCTTCTGATCGCCGTGATTGAAGCCGATGTTGTGCGAAAGAGGGAATATGGGGGAGCAAATTGGGCTGAGAGACGATACATGGACGTGGTGGAGAGACTGATGGATGAGGTCGCTGATAGACGAGAGATGGAGGGCAACTTGAGAAGGATGCTGGCAGCCGAGCAGTTCCCAGAGACGAGGCAGGACTGTTTAAACCCACGGCTGTGCTAACAAGCGCGTGTGAACAAACCATTGCATTTTTTTACTGGTTATGATTTTCGTAGTTCTAATGATTCTGTAAATAGCCGGTACCAAACAGATTGGATAATAATACAGTGTGTAAATATTGTTTTGCAATTAAATATAGTTTAGTATATTCAAAAA
>TRINITY_DN71165_c1_g1_i3
TAATCATGCGCTAACCAGTTATGTCATATTGGTAAATTATGCAACTGTTGTTCAGTGAATGCGAAGAAATAGAATAGAAGAAAATAGCAATGATTCCGTTTAGAAACGGATCAAGCAATCATGACAATCGGAAAGTATTCTTTCACTGTGTTATCTCTCGCCGAAATAGGCTGTGAGTAACCTCTTTCCATTTCAAATGGCAGGATAAATTCCTCAAGAAACAAAAAACGAATTAGAATGAAAACAAGCAACAAACAATCAGACCAATTTTGAATTCTGTAGAATAAAAAGGGATTCTCCCAGATCAGAGGTTGCTTTTATCCCCCCCACGCCTAG
>TRINITY_DN71165_c1_g1_i4
TAATCATGCGCTAACCAGTTATGTCATATTGGTAAATTATGCAACTGTTGTTCAGTGAATGCGAAGAAATAGAATAGAAGAAAATAGCAATGATTCCGTTTAGAAACGGATCAAGCAATCATGACAATCGGTTTCATCAATCACCGTTGCCTATATGATGTATAAGATTGCCGTGTTTTTCCTTCTGATCGCCGTGATTGAAGCCGATGTTGTGCGAAAGAGGGAATATGGGGGAGCAAATTGGGCTGAGAGACGATACATGGACGTGGTGGAGAGACTGATGGATGAGGTCGCTGATAGACGAGAGATGGAGGGCAACTTGAGAAGGATGCTGGCAGCCGAGCAGTTCCCAGAGACGAGGCAGGACTGTTTAAACCCACGGCTGTGCTAACAAGCGCGTGTGAACAAACCATTGCATTTTTTTACTGGTTATGATTTTCGTAGTTCTAATGATTCTGTAAATAGCCGGTACCAAACAGATTGGATAATAATACAGTGTGTAAATATTGTTTTGCAATTAAATATAGTTTAGTATATTCAAAAA
>TRINITY_DN71165_c1_g1_i5
CGCACACACACTTTGCTCTGTTATAGACAGGACTGATCAAAGAAACTTGTTTAAATGTCACAAAACTTTGCTTAATTGCTTAACTTTAGTTCAATTGCACTTTCTTTACCTGAATTAAAAGCTACATAGAGTTATTCATGCACACGAGCAGCTTTTTAGTTGACATTAAACATGCCATAATACTTTCATATTGCATAGTCTGGTCAAGATGTTATACAGCACAACCAAATTTTGAATTAGACTAGCTCTTATGCCCATCTCGGCGTACTTTTCACGAGAAATTTTTATTTGCATAAAATCTGCACAGTTAAATAAGCACATTTTTTGAAGCATGACTTATAGTTTTTCTATTGCCATTTAGCAGCAGTATTTTCAAGTAGCATATTTTGTTCAAATTATATTACAGCAACCCATACAGCACTCCAATTTCTGCAGACTTTCCACAGCAAAAACGCTCAAGGCACCCAATTACACGAAAGTTATCTTGATTAATTTGATTTGTGGTGCTCAGAAGAGTAGAAAAAACAAAACGACATGCACGTGACTGTTAGAATAAGTTACGCGCTCGGTATTAACTTTTCACATCGTGAGAAATTTCTGCAAAAGAACGCTGATCAACTGATCAACAAGCAACTAAGAGCACAAAACTTTGTCAGTTTCGTCGGTAAGAGTTTTAATGAAAAAAAAATCACTTGGACTCTTTATTTTAAGTTATTTATCAAACTCTTAAGCGCAGCCGAGTGGTTGAATAACTCAGAGAGGGCGATGGCAGCCTTGTGCTATACTGCTGTGATAAATTCTCGTAGCAAATACAACAGTTGCATAACTTAATGCCACCAATCATTTGATTAGACTATCTCTTCCACTCTCTTCTCACCACTCTTCATTCAGCAACAGTAAGGCAACAAAGTGGCCCTGAATAGTATATCAGGCAATCACATTTTCACGTCCGTGTCACACATTCGTGGTAATAATCATGCG
>TRINITY_DN10198_c4_g4_i1
TTTATGTCTGATATCTTGTCTACCTTCAGGCGATTAGATTGGTCTCAGTAATAAAGAAAAACTTATTCAAAGTCGGAGTACACACAACTCTGAGCAATTTAACATATCACTGTCGTATAGATTTAAACTGAGTTTATAAGCAAAAACTGTTCTGTTTTTACATGGAGCGCTTGACAAAAATCTCAAGCATGCACATTTGATCATGTGACATGGTTGTTACAAACAAAGTGAAGAACTCAATTTTCCATTTTTTGGATAAAAACTCCGTACAACAGTTGTTGATAATCTAGAGATAGATAACTTTCTGTGTTGCTTCAAACTATCTATTCAACGGTAAGTCAATCTTATTTCTAAGTTGTTAAAATGAATATATCTCCTCTTAATTCCTTTTCAACTAATCTTTGAATTATTGGTTGCTTTTATGCAAATGCCTTCAAAATTATTTTATTTTATGGGTCCCAATCTCAGGCGTAAAATTCCGATCACTGAGTCAACTGATTTTCACTTACAACGTAGATGTGTTCTAAAAAAAATCATGCTCTCCAAAATTTAATCGGACAAAAAAAGAAAACGTTAGTTGTAAAAAACGCCGAGAGTTGTAAATGGCATTAAAGGCCGCGGCGTCAGAATTTGCGGGTTAAAAAACAAATTGCAAAAAAGGAGGCTTGGTAATGTGCGTTCGCATATAAAGTTCCGACCCCGCTCATCCACATTTTTCACTTAAAGAGATAAAAAAATTAACGTATCCACATATCATTCAACAAACTACAAAA
>TRINITY_DN10198_c4_g4_i2
TTTATGTCTGATATCTTGTCTACCTTCAGGCGATTAGATTGGTCTCAGTAATAAAGAAAAACTTATTCAAAGTCGGAGTACACACAACTCTGAGCAATTTAACATATCACTGTCGTATAGATTTAAACTGAGTTTATAAGCAAAAACTGTTCTGTTTTTACATGGAGCGCTTGACAAAAATCTCAAGCATGCACATTTGATCATGTGACATGGTTGTTACAAACAAAGTGAAGAACTCAATTTTCCATTTTTTGGATAAAAACTCCGTACAACAGTTGTTGATAATCTAGAGATAGATAACTTTCTGTGTTGCTTCAAACTATCTATTCAACGTTGAAAGCCGATTTGAAATGCTTCGACAGATTGTTTTGATTCTGGCCATTGTTGTCATCGCTCAAGCTGATTTTCTTGGGAGACGCTATCCAAATTGGAATAATATTAATGAGCGTGACCTCTACCAACGACGCCATCAGGAACTGAATGCTGTGAAAGAGAGGGGAGAGATTGGAAAGCGTTGTTTCGATGACGGGGGCTGCGGGCCTGGTACACAATGCGTTATGTTCTACTGTGCTCCTAAGTAAAAGTAGCAATACGGACGGATATGTGGCTGAATTATTGATAAAAAACAATGGGCAAATAACTCAAAAGAACATACCTTTTTCCTATATCTCTCTACTAACTATCTCCTTAAGCTTAATGCTTACTTAAAAGAACATATCTGTAAATATTTTATATTACTTTATACAAATTGAAGCTTGAGTTGAAAAATTAGAAACAACAGTTAAAATTTTTAAGTTTCTCTCTGTTTTTGTGTGAGAAAGTATTTTTATGTTTCAACATAATTGTTCATATATCGCATCGGCTGTTTTCATATCATGATTTGATCATATGTAATGGTACGTGCTCTGTAACTTAGAGAGCATATATCGGGAGCACAAATGCAGACACGGATTCCGATA
>TRINITY_DN5586_c0_g1_i1
CATTCATTTAGCAATGTTGCAATTGAGCTGGTATAAAATATTATTGTGGTAGATAGCAATAAGCATCGCAAATAGTTGAATATCTGCTGTATTTGATATACAAACAAGAATCCAATCATGAAAAATAGGAGCTTTGTCGACATTTTGGACATATACAACCTTGCAATTTCTTAACAGCCTTTAATGCCATATTTCTGAAGACAATTATTGTTATTGCCGTTTATTAAATCTCTACAGTTTTGAGAATTATTGGGTTTTGTTCAGCTCCCAATTTCTAAAATTTCTGCTTTCAGTTAACTGGGAACAAATTGTGGTATTATCTAATTAGTCGAATTGCTACCGCTTAAAGAATCGAGAACATTTTTGTTGATCAGAAGGAGATCTCCACATCAACTGGTTGATGGTTTAAGTTTAGGTGCTACTTCTTTTCACCCCAGATCTCAGAACAAACATTTCG
>TRINITY_DN5586_c0_g1_i2
CATTCATTTAGCAATGTTGCAATTGAGCTGGTATAAAATATTATTGTGGTAGATAGCAATAAGCATCGCAAATAGTTGAATATCTGCTGTATTTGGTATACAAACATGAACGCAATAATGAAAAATAGAAGCTTTGTCGAAATTTTGGACATATACAACATTGCAATTTCTTAACAGCCTTTAATGCCATATTTCTGAAGACAATTATTGTTATTGCCGTTTATTAAATCTCTACAGTTTTGAGAATTATTGGGTTTTGTTCAGCTCCCAATTTCTAAAATTTCTGCTTTCAGTTAACTGGGAACAAATTGTGGTATTATCTAATTAGTCGAATTGCTACCGCTTAAAGAATCGAGAACTTTTTTGTGGATCAGAAGGAGATCTCCATATCAACTGGTTGATGGTTTAAGTTTAGCCGCCTTGTATGACAATAAATGCTCAAAGCTGATGAAGATAAAAGTGTGAGCTGAATCTATTTTGAAACACTCTCACCCGTATTAGGATAATGAAACGAATTTTTGTACAAGTTTATGATTATTTTTGGCTCTTAAAATATGATTAGTTTTGGCTCTTAAAAGGGGCAATAACTAGATAGCAACGGACAGTATAATGAATGTCGCAATTAACCCAATGGCACGCAAGTTAGCTGGCGCACTTCAAACAAAGCGTGTTGGTAATCATATTGATATTTATCAGTGCCGATTTGAGTAAATGCGGTATCGCAAGAGTTAACTGATAATCAACAAATCGATTCAAGCCGTCTTGACCAATTACTTCCAAAATCATTTTGGCCAAATTGGTTTCTCAGTGGGCAGTTCAAGTGCAAAAATTTAAGTGTTGCACTACCCCCCTTATAACGTACTTTCTTAGATCTATAGACTTTTCATTAAGTGATTGAGAGCGAACTATTGCGACAGTGACAAACCGATTTTGGTAGAGTGACAAACCGACTGTCGCAAAAGTCTTTAGATCTAAGAACGGACGTTATATGAAGGATTGCAACACAGCTTAACTAAATTTTTGCATATCTAACTCTTATCAATAGCACCAGTCTCATAAATCTAAATTTTCATTTTTGGGTGAAGTTGCTTTGTAATTTCTTCTTTTAGAGTTCTTTTCTTTCGAAACACGAAAATTGTTTTACCACTTTTTGACAATATAGTATCGACAAAATTGAACATTTTCTCAATCTTTCCAACAATCTCGCACCTTTGCCAAAAACGATATTTTTGAAGATAAGTCAGTAAAATTTAAGAAACATTGCAATATTAATCAAAATGATTTAAAATTTGTGGGGTTGTTGAAATGATTGGATTTTGTTTATAGAGTCATTTGAACAGATTTATCTTGGCTTGTTTCGAGGAGCGATACCTTGTTTGGTCATTTTAGAAAAATTATCAAATAGATTCACTTTAAACAGATCTCAGAACAAACATTTCGATTGAATCTGCACGAGTGAAATTATCGCCTGAGTATGTCGAAATTGAAACCAGTTCCACGAACTCCTGAAGACCTTCGAAAAGAGTGCATGAGCCAAGGCTTGCTCAAACCCAAACCTGATCTCACCAAACCCAGGAACCAATTGCTCTCTTTCATCTACGAAAGCCACAAAATTGGCCGGAGCATCGACCGCGCCTCGATTCTTCTGGTAGGCACTTCGGGTGTGGGGAAGTCGAGTACCATCAACCACTTGTTCGGACTGGAGCAATCGAGCAAGGTTGTGTTTGCTAAAACTAGTGATGTTGCTTCTGAGACGAGAACTACGACTGAGTACATCATCAATGTCAACTCACCCAAATATCAGGCTTCTGGTCTCCGCTTGGGTCTGGTTGACACACCTGGTTTCAACGATACAGATGGGAGCAAACAAGACGCCTGCAACTTCTATTCGATCAAGAAGTTCTACGAAAATTACTTAAAAGGAAGTCGGCCAAATCTGATCTTTGTGCTGATACAAGCTACTGACACTCGGATCCAGGGACAAAACAGTAACTTGGCCAAGTCTTTGCGATGTCTGCGTGAGCTGAAAATAATCGATTCAAAACGACCCAATGTCGTGGGGGTGATAACTTGGAGTACCTCTTTAGGGGAAAACCCAAAGAAGTTCGCCCAAAATATCCAGTCAAAGATGAAAACTGTTCGCGAGACTATATTCCAGTTCTTGGAAGTTAACGCGCCAGTTGTGGCTTTGGAGAATGATGTTGAATATCTGAACAGAGATGGGGATTACACTGTTTTGCCGGATGGTACCAGGCAAGTACGGAATCTATATCAAGCTTGTTTGAAGCTTTTCGAAACTAATGGCGATGCTTATGGCCAGCTCATCTTTAACGAGGCTTTTCACGATGGTCCCAAAAATGTGACAATAGGATCTAAAGTTGAAGCCAAGAACGCGAGCAAAAGTCCTTTGTCAAAAGATGAGCAGCATTTCTTTGAGTTCTTTACGAAAGCTCTCGAGGGCGGAATTGCGGACCCTTTGATCCAAGAAGCCCAGCAATTCATAGCTAAAGAGGTTCCAGACAGTCCAGATGCCGCAACTCAGATTCAAGGGGTCGTTGGGGACCTCAAGAAGATAGGCGTAGAGAATAAAAATGACCTGAAGTACATTTCAACGAAAGGGTTAAACTTGAAAACGGATCATGACTTAACCCCAATTGGCGAGAAGTTCTTGAAGGAACTTGGGGTTAAAGATACGCAAGTAAGCATTGCAGAAAGCTCAGCACCTCTTATTGGTCAGGGGTACAACATTTTGAACGATTCTTGCGTGCCGAGTAAAATATTTGACGTAACAGAAGTGCAAACAAAATATGGATTGACTATTCCTAGTATTGCAAAAATAGTCGCTGTCAATCAAACAGGTACATTTATGTACAACTATGAAACCACCCAAGAACTTGTAAAAGGACGGCTATCCCATCTGAACGTTTCATTAAACGTCGATTATTCCGTGTTCTCGTTCTCGAGTAAAGCTGGCTTCAATTTGCAAGCTGATAAGAAATCATCGACCAAAAGCCAAGAAATGTCATACTTTGTGGAAGAGCGACTGTTTGAGGTCAACTTGGGCAACTTTTGCGATCCCGGGTTGAAACTGACAACCGACTTCATTGAAGACGTAAGAACCCTACCCGCTAAATTTGAAATTAATTCGGAGGGAAACAGAACGAGTTTTGAACGGTTTTTCAACCGGTGGGGACATTTTGTGGTCACTAAGGCCTCGGGTGGAGGATCGGTCGAGCTGAAAATAAACTCATCCGCTATTAAAACTGATTCGAAGGATATTGAGTCAATTCGAACGGCTCTAACTGCCTCGTTCAGTTCTGGTTTTCTGGACGTTGGAAGCAACATTTCGGGGGGTGACAATTCGTCACTGGCAGTTAATGGAACATCGCTTTTGGCTTCGAGTACTGTAATTTGGAACGGTGGATCTCGCGAACTGCATAAGAAAGACACGATTAAAGATGGACATGCAATGGATCAATGGCGGAATTCATTGACAATAAATCCAGCCATGCTTTCCACCGAAATGTATCTAGAGCCAATATCGACATTAATTAGACTGGCAGACAGTACCAAATATGACAGTACATACGAGGCACTTCAGAAGTTCCTAGGAGGGAGCTTCAAAGTGGTTGTGCAAAAGGAAAAAGAGGCGCGTGAAAAAAGAGAACGTGAACAAAAGGAGAAGGAAGAAGAGGAAAAAGCAGAGAGTAACAAAAGAAATGAGACAACAAAGGATCCGACTCCAAAAAAGAGCTGCTTTCCTCTCCAATCTCACGTGACCATAATTAGAGCGGGAACTGAAATGACAGAAGCAATCAAAAATCTCAAACCTGGAGATCTAGTACTCAGCTACGACACCAGAAACGGAAATCAACTATTCTCGCCTTTCATAGCTTGGTTGGACTACAGCTTAGAATCAACTCGGTTCAAGAGAATCACGCTTCAAAACGGATCGGAAGTTTACATAACTGATGACCATCTGATCTTCGAATCATCAGAAAAACGGGTTGCAAAACTAGCAGGCGAGTTGAAAGTTGGCGATCTTTTGATGGTTCAAAACGGCGAAACCTCCAAAATTGTATCGATTACTCATTGTGAGAAATTCGGTTTTGGAGCACCTTTAACAGCTGCCGGAACCATTTACGTGGACGGGGTTCTGGCGAGCTGCTATGCAAATCTGCCTCCGGAGGGTTGTCGAATTCTGGGTGTTGAAATATCGGCCCAGACTATTGGAAACATTGGATTTGGGCCTCTGAAAATGCTTCGCTGGTTTCAGAAATACCAATTTAAGATGTCCAAGAATGATATGCATCCTTATGCACAATCACTGATTTGGGTCTATCGAAATATTCTGCACCAAAAATTGGTCTAGCTAAGTTGCTTGGAAGGTTGCATAGCAAAGAAACACGATTTCTATAAATGAGTTTATAATGGACATTCTAATTAATACTCTAAATAAATCCAATAACTTTGTACAATATACTAATAAACTCAATTCAAATGCTTGTATTATTCAAATTGTATAACACACTAATAAATTCAATTCAAATGCTTGTATTAATCAAGTTAATGTTCAAATTGTAATTCAAAATCAAACGAGGAACGTGATGATTTGATGAAGTGTTTGACCAGAAATTTGATTACCAGTAGTGGTAACATCTAATCTAATAACTGCTGATAAATTTTTACAATCATTGCCACTTTTTACAAATCGGTACCCGCATTGGAATGATTGAAATAGAAATCGATTTTATAGCGGTTTTTATTTTTAAAAATGTCATCAACAAAATCCCTTCTACGGCCTCAATAGGGGACCATTTTAACGATTTAAATCCTCTTAAATCCATTTACTTATGTTGAAAAAAATGGATTATAGTCGTTTAAAGAACGTCTGAAATGGATTTAAATTGAGCTACAAAAACTCCATTAAATAGATTATTATCTATTTTTACTATTGTTTCTCCG
>TRINITY_DN5586_c0_g1_i3
CATTCATTTAGCAATGTTGCAATTGAGCTGGTATAAAATATTATTGTGGTAGATAGCAATAAGCATCGCAAATAGTTGAATATCTGCTGTATTTGGTATACAAACATGAACGCAATAATGAAAAATAGAAGCTTTGTCGAAATTTTGGACATATACAACATTGCAATTTCTTAACAGCCTTTAATGCCATATTTCTGAAGACAATTATTGTTATTGCCGTTTATTAAATCTCTACAGTTTTGAGAATTATTGGGTTTTGTTCAGCTCCCAATTTCTAAAATTTCTGCTTTCAGTTAACTGGGAACAAATTGTGGTATTATCTAATTAGTCGAATTGCTACCGCTTAAAGAATCGAGAACTTTTTTGTGGATCAGAAGGAGATCTCCATATCAACTGGTTGATGGTTTAAGTTTAGGTGCTACTTCTTTTCACCCCAGATCTCAGAACAAACATTTCG
>TRINITY_DN5586_c0_g1_i4
CATTCATTTAGCAATGTTGCAATTGAGCTGGTATAAAATATTATTGTGGTAGATAGCAATAAGCATCGCAAATAGTTGAATATCTGCTGTATTTGGTATACAAACATGAACGCAATAATGAAAAATAGAAGCTTTGTCGAAATTTTGGACATATACAACATTGCAATTTCTTAACAGCCTTTAATGCCATATTTCTGAAGACAATTATTGTTATTGCCGTTTATTAAATCTCTACAGTTTTGAGAATTATTGGGTTTTGTTCAGCTCCCAATTTCTAAAATTTCTGCTTTCAGTTAACTGGGAACAAATTGTGGTATTATCTAATTAGTCGAATTGCTACCGCTTAAAGAATCGAGAACTTTTTTGTGGATCAGAAGGAGATCTCCATATCAACTGGTTGATGGTTTAAGTTTAGCCGCCTTGTATGACAATAAATGCTCAAAGCTGATGAAGATAAAAGTGTGAGCTGAATCTATTTTGAAACACTCTCACCCGTATTAGGATAATGAAACGAATTTTTGTACAAGTTTATGATTATTTTTGGCTCTTAAAATATGATTAGTTTTGGCTCTTAAAAGGGGCAATAACTAGATAGCAACGGACAGTATAATGAATGTCGCAATTAACCCAATGGCACGCAAGTTAGCTGGCGCACTTCAAACAAAGCGTGTTGGTAATCATATTGATATTTATCAGTGCCGATTTGAGTAAATGCGGTATCGCAAGAGTTAACTGATAATCAACAAATCGATTCAAGCCGTCTTGACCAATTACTTCCAAAATCATTTTGGCCAAATTGGTTTCTCAGTGGGCAGTTCAAGTGCAAAAATTTAAGTGTTGCACTACCCCCCTTATAACGTACTTTCTTAGATCTATAGACTTTTCATTAAGTGATTGAGAGCGAACTATTGCGACAGTGACAAACCGATTTTGGTAGAGTGACAAACCGACTGTCGCAAAAGTCTTTAGATCTAAGAACGGACGTTATATGAAGGATTGCAACACAGCTTAACTAAATTTTTGCATATCTAACTCTTATCAATAGCACCAGTCTCATAAATCTAAATTTTCATTTTTGGGTGAAGTTGCTTTGTAATTTCTTCTTTTAGAGTTCTTTTCTTTCGAAACACGAAAATTGTTTTACCACTTTTTGACAATATAGTATCTAAGTCATTTGAACAGATTTTTCTTGGCTTGTTTCGAGGAGCGATACCTTGTTTGGTCATTTTAGAAAAATTATCAAATAGATTCACTTTAAACAGATCTCAGAACAAACATTTCGATTGAATCTGCACGAGTGAAATTATCGCCTGAGTATGTCGAAATTGAAACCAGTTCCACGAACTCCTGAAGACCTTCGAAAAGAGTGCATGAGCCAAGGCTTGCTCAAACCCAAACCTGATCTCACCAAACCCAGGAACCAATTGCTCTCTTTCATCTACGAAAGCCACAAAATTGGCCGGAGCATCGACCGCGCCTCGATTCTTCTGGTAGGCACTTCGGGTGTGGGGAAGTCGAGTACCATCAACCACTTGTTCGGACTGGAGCAATCGAGCAAGGTTGTGTTTGCTAAAACTAGTGATGTTGCTTCTGAGACGAGAACTACGACTGAGTACATCATCAATGTCAACTCACCCAAATATCAGGCTTCTGGTCTCCGCTTGGGTCTGGTTGACACACCTGGTTTCAACGATACAGATGGGAGCAAACAAGACGCCTGCAACTTCTATTCGATCAAGAAGTTCTACGAAAATTACTTAAAAGGAAGTCGGCCAAATCTGATCTTTGTGCTGATACAAGCTACTGACACTCGGATCCAGGGACAAAACAGTAACTTGGCCAAGTCTTTGCGATGTCTGCGTGAGCTGAAAATAATCGATTCAAAACGACCCAATGTCGTGGGGGTGATAACTTGGAGTACCTCTTTAGGGGAAAACCCAAAGAAGTTCGCCCAAAATATCCAGTCAAAGATGAAAACTGTTCGCGAGACTATATTCCAGTTCTTGGAAGTTAACGCGCCAGTTGTGGCTTTGGAGAATGATGTTGAATATCTGAACAGAGATGGGGATTACACTGTTTTGCCGGATGGTACCAGGCAAGTACGGAATCTATATCAAGCTTGTTTGAAGCTTTTCGAAACTAATGGCGATGCTTATGGCCAGCTCATCTTTAACGAGGCTTTTCACGATGGTCCCAAAAATGTGACAATAGGATCTAAAGTTGAAGCCAAGAACGCGAGCAAAAGTCCTTTGTCAAAAGATGAGCAGCATTTCTTTGAGTTCTTTACGAAAGCTCTCGAGGGCGGAATTGCGGACCCTTTGATCCAAGAAGCCCAGCAATTCATAGCTAAAGAGGTTCCAGACAGTCCAGATGCCGCAACTCAGATTCAAGGGGTCGTTGGGGACCTCAAGAAGATAGGCGTAGAGAATAAAAATGACCTGAAGTACATTTCAACGAAAGGGTTAAACTTGAAAACGGATCATGACTTAACCCCAATTGGCGAGAAGTTCTTGAAGGAACTTGGGGTTAAAGATACACAAGTTAGCATTGCGGAAAGCTCAGCACCTCTTATTGGCCAGGGGTACAATATTTTGAACGATTCTTGCGTGCCGAGTAAAATATTTGACGTAACAGAAGTGCAAACAAAATATGGATTGACTATTCCTAGTATTGCAAAAATAGTCGCTGTCAATCAAACAGGTACATTTATGTACAACTATGAAACCACCCAAGAACTTGTAAAAGGACGGCTATCCCATCTGAACGTTTCATTAAACGTCGATTATTCCGTGTTCTCGTTCTCGAGTAAAGCTGGCTTCAATTTGCAAGCTGATAAGAAATCATCGACCAAAAGCCAAGAAATGTCATACTTTGTGGAAGAGCGACTGTTTGAGGTCAACTTGGGCAACTTTTGCGATCCCGGGTTGAAACTGACAACCGACTTCATTGAAGACGTAAGAACCCTACCCGCTAAATTTGAAATTAATTCGGAGGGAAACAGAACGAGTTTTGAACGGTTTTTCAACCGGTGGGGACATTTTGTGGTCACTAAGGCCTCGGGTGGAGGATCGGTCGAGCTGAAAATAAACTCATCCGCTATTAAAACTGATTCGAAGGATATTGAGTCAATTCGAACGGCTCTAACTGCCTCGTTCAGTTCTGGTTTTCTGGACGTTGGAAGCAACATTTCGGGGGGTGACAATTCGTCACTGGCAGTTAATGGAACATCGCTTTTGGCTTCGAGTACTGTAATTTGGAACGGTGGATCTCGCGAACTGCATAAGAAAGACACGATTAAAGATGGACATGCAATGGATCAATGGCGGAATTCATTGACAATAAATCCAGCCATGCTTTCCACCGAAATGTATCTAGAGCCAATATCGACATTAATTAGACTGGCAGACAGTACCAAATATGACAGTACATACGAGGCACTTCAGAAGTTCCTAGGAGGGAGCTTCAAAGTGGTTGTGCAAAAGGAAAAAGAGGCGCGTGAAAAAAGAGAACGTGAACAAAAGGAGAAGGAAGAAGAGGAAAAAGCAGAGAGTAACAAAAGAAATGAGACAACAAAGGATCCGACTCCAAAAAAGAGCTGCTTTCCTCTCCAATCTCACGTGACCATAATTAGAGCGGGAACTGAAATGACAGAAGCAATCAAAAATCTCAAACCTGGAGATCTAGTACTCAGCTACGACACCAGAAACGGAAATCAACTATTCTCGCCTTTCATAGCTTGGTTGGACTACAGCTTAGAATCAACTCGGTTCAAGAGAATCACGCTTCAAAACGGATCGGAAGTTTACATAACTGATGACCATCTGATCTTCGAATCATCAGAAAAACGGGTTGCAAAACTAGCAGGCGAGTTGAAAGTTGGCGATCTTTTGATGGTTCAAAACGGCGAAACCTCCAAAATTGTATCGATTACTCATTGTGAGAAATTCGGTTTTGGAGCACCTTTAACAGCTGCCGGAACCATTTACGTGGACGGGGTTCTGGCGAGCTGCTATGCAAATCTGCCTCCGGAGGGTTGTCGAATTCTGGGTGTTGAAATATCGGCCCAGACTATTGGAAACATTGGATTTGGGCCTCTGAAAATGCTTCGCTGGTTTCAGAAATACCAATTTAAGATGTCCAAGAATGATATGCATCCTTATGCACAATCACTGATTTGGGTCTATCGAAATATTCTGCACCAAAAATTGGTCTAGCTAAGTTGCTTGGAAGGTTGCATAGCAAAGAAACACGATTTCTATAAATGAGTTTATAATGGACATTCTAATTAATACTCTAAATAAATCCAATAACTTTGTACAATATACTAATAAACTCAATTCAAATGCTTGTATTATTCAAATTGTATAACACACTAATAAATTCAATTCAAATGCTTGTATTAATCAAGTTAATGTTCAAATTGTAATTCAAAATCAAACGAGGAACGTGATGATTTGATGAAGTGTTTGACCAGAAATTTGATTACCAGTAGTGGTAACATCTAATCTAATAACTGCTGATAAATTTTTACAATCATTGCCACTTTTTACAAATCGGTACCCGCATTGGAATGATTGAAATAGAAATCGATTTTATAGCGGTTTTTATTTTTAAAAATGTCATCAACAAAATCCCTTCTACGGCCTCAATAGGGGACCATTTTAACGATTTAAATCCTCTTAAATCCATTTACTTATGTTGAAAAAAATGGATTATAGTCGTTTAAAGAACGTCTGAAATGGATTTAAATTGAGCTACAAAAACTCCATTAAATAGATTATTATCTATTTTTACTATTGTTTCTCCG
>TRINITY_DN5586_c0_g1_i5
CATTCATTTAGCAATGTTGCAATTGAGCTGGTATAAAATATTATTGTGGTAGATAGCAATAAGCATCGCAAATAGTTGAATATCTGCTGTATTTGGTATACAAACATGAACGCAATAATGAAAAATAGAAGCTTTGTCGAAATTTTGGACATATACAACATTGCAATTTCTTAACAGCCTTTAATGCCATATTTCTGAAGACAATTATTGTTATTGCCGTTTATTAAATCTCTACAGTTTTGAGAATTATTGGGTTTTGTTCAGCTCCCAATTTCTAAAATTTCTGCTTTCAGTTAACTGGGAACAAATTGTGGTATTATCTAATTAGTCGAATTGCTACCGCTTAAAGAATCGAGAACTTTTTTGTGGATCAGAAGGAGATCTCCATATCAACTGGTTGATGGTTTAAGTTTAGCCGCCTTGTATGACAATAAATGCTCAAAGCTGATGAAGATAAAAGTGTGAGCTGAATCTATTTTGAAACACTCTCACCCGTATTAGGATAATGAAACGAATTTTTGTACAAGTTTATGATTATTTTTGGCTCTTAAAATATGATTAGTTTTGGCTCTTAAAAGGGGCAATAACTAGATAGCAACGGACAGTATAATGAATGTCGCAATTAACCCAATGGCACGCAAGTTAGCTGGCGCACTTCAAACAAAGCGTGTTGGTAATCATATTGATATTTATCAGTGCCGATTTGAGTAAATGCGGTATCGCAAGAGTTAACTGATAATCAACAAATCGATTCAAGCCGTCTTGACCAATTACTTCCAAAATCATTTTGGCCAAATTGGTTTCTCAGTGGGCAGTTCAAGTGCAAAAATTTAAGTGTTGCACTACCCCCCTTATAACGTACTTTCTTAGATCTATAGACTTTTCATTAAGTGATTGAGAGCGAACTATTGCGACAGTGACAAACCGATTTTGGTAGAGTGACAAACCGACTGTCGCAAAAGTCTTTAGATCTAAGAACGGACGTTATATGAAGGATTGCAACACAGCTTAACTAAATTTTTGCATATCTAACTCTTATCAATAGCACCAGTCTCATAAATCTAAATTTTCATTTTTGGGTGAAGTTGCTTTGTAATTTCTTCTTTTAGAGTTCTTTTCTTTCGAAACACGAAAATTGTTTTACCACTTTTTGACAATATAGTATCGACAAAATTGAACATTTTCTCAATCTTTCCAACAATCTCGCACCTTTGCCAAAAACGATATTTTTGAAGATAAGTCAGTAAAATTTAAGAAACATTGCAATATTAATCAAAATGATTTAAAATTTGTGGGGTTGTTGAAATGATTGGATTTTGTTTATAGAGTCATTTGAACAGATTTATCTTGGCTTGTTTCGAGGAGCGATACCTTGTTTGGTCATTTTAGAAAAATTATCAAAATAGATTCACTTTAAACAGATCTCAGAACAAACATTTCGATTGAATCTGCACGAGTGAAATTATCGCCTGAGTATGTCGAAATTGAAACCAGTTCCACGAACTCCTGAAGACCTTCGAAAAGAGTGCATGAGCCAAGGCTTGCTCAAACCCAAACCTGATCTCACCAAACCCAGGAACCAATTGCTCTCTTTCATCTACGAAAGCCACAAAATTGGCCGGAGCATCGACCGCGCCTCGATTCTTCTGGTAGGCACTTCGGGTGTGGGGAAGTCGAGTACCATCAACCACTTGTTCGGACTGGAGCAATCGAGCAAGGTTGTGTTTGCTAAAACTAGTGATGTTGCTTCTGAGACGAGAACTACGACTGAGTACATCATCAATGTCAACTCACCCAAATATCAGGCTTCTGGTCTCCGCTTGGGTCTGGTTGACACACCTGGTTTCAACGATACAGATGGGAGCAAACAAGACGCCTGCAACTTCTATTCGATCAAGAAGTTCTACGAAAATTACTTAAAAGGAAGTCGGCCAAATCTGATCTTTGTGCTGATACAAGCTACTGACACTCGGATCCAGGGACAAAACAGTAACTTGGCCAAGTCTTTGCGATGTCTGCGTGAGCTGAAAATAATCGATTCAAAACGACCCAATGTCGTGGGGGTGATAACTTGGAGTACCTCTTTAGGGGAAAACCCAAAGAAGTTCGCCCAAAATATCCAGTCAAAGATGAAAACTGTTCGCGAGACTATATTCCAGTTCTTGGAAGTTAACGCGCCAGTTGTGGCTTTGGAGAATGATGTTGAATATCTGAACAGAGATGGGGATTACACTGTTTTGCCGGATGGTACCAGGCAAGTACGGAATCTATATCAAGCTTGTTTGAAGCTTTTCGAAACTAATGGCGATGCTTATGGCCAGCTCATCTTTAACGAGGCTTTTCACGATGGTCCCAAAAATGTGACAATAGGATCTAAAGTTGAAGCCAAGAACGCGAGCAAAAGTCCTTTGTCAAAAGATGAGCAGCATTTCTTTGAGTTCTTTACGAAAGCTCTCGAGGGCGGAATTGCGGACCCTTTGATCCAAGAAGCCCAGCAATTCATAGCTAAAGAGGTTCCAGACAGTCCAGATGCCGCAACTCAGATTCAAGGGGTCGTTGGGGACCTCAAGAAGATAGGCGTAGAGAATAAAAATGACCTGAAGTACATTTCAACGAAAGGGTTAAACTTGAAAACGGATCATGACTTAACCCCAATTGGCGAGAAGTTCTTGAAGGAACTTGGGGTTAAAGATACACAAGTTAGCATTGCGGAAAGCTCAGCACCTCTTATTGGCCAGGGGTACAATATTTTGAACGATTCTTGCGTGCCGAGTAAAATATTTGACGTAACAGAAGTGCAAACAAAATATGGATTGACTATTCCTAGTATTGCAAAAATAGTCGCTGTCAATCAAACAGGTACATTTATGTACAACTATGAAACCACCCAAGAACTTGTAAAAGGACGGCTATCCCATCTGAACGTTTCATTAAACGTCGATTATTCCGTGTTCTCGTTCTCGAGTAAAGCTGGCTTCAATTTGCAAGCTGATAAGAAATCATCGACCAAAAGCCAAGAAATGTCATACTTTGTGGAAGAGCGACTGTTTGAGGTCAACTTGGGCAACTTTTGCGATCCCGGGTTGAAACTGACAACCGACTTCATTGAAGACGTAAGAACCCTACCCGCTAAATTTGAAATTAATTCGGAGGGAAACAGAACGAGTTTTGAACGGTTTTTCAACCGGTGGGGACATTTTGTGGTCACTAAGGCCTCGGGTGGAGGATCGGTCGAGCTGAAAATAAACTCATCCGCTATTAAAACTGATTCGAAGGATATTGAGTCAATTCGAACGGCTCTAACTGCCTCGTTCAGTTCTGGTTTTCTGGACGTTGGAAGCAACATTTCGGGGGGTGACAATTCGTCACTGGCAGTTAATGGAACATCGCTTTTGGCTTCGAGTACTGTAATTTGGAACGGTGGATCTCGCGAACTGCATAAGAAAGACACGATTAAAGATGGACATGCAATGGATCAATGGCGGAATTCATTGACAATAAATCCAGCCATGCTTTCCACCGAAATGTATCTAGAGCCAATATCGACATTAATTAGACTGGCAGACAGTACCAAATATGACAGTACATACGAGGCACTTCAGAAGTTCCTAGGAGGGAGCTTCAAAGTGGTTGTGCAAAAGGAAAAAGAGGCGCGTGAAAAAAGAGAACGTGAACAAAAGGAGAAGGAAGAAGAGGAAAAAGCAGAGAGTAACAAAAGAAATGAGACAACAAAGGATCCGACTCCAAAAAAGAGCTGCTTTCCTCTCCAATCTCACGTGACCATAATTAGAGCGGGAACTGAAATGACAGAAGCAATCAAAAATCTCAAACCTGGAGATCTAGTACTCAGCTACGACACCAGAAACGGAAATCAACTATTCTCGCCTTTCATAGCTTGGTTGGACTACAGCTTAGAATCAACTCGGTTCAAGAGAATCACGCTTCAAAACGGATCGGAAGTTTACATAACTGATGACCATCTGATCTTCGAATCATCAGAAAAACGGGTTGCAAAACTAGCAGGCGAGTTGAAAGTTGGCGATCTTTTGATGGTTCAAAACGGCGAAACCTCCAAAATTGTATCGATTACTCATTGTGAGAAATTCGGTTTTGGAGCACCTTTAACAGCTGCCGGAACCATTTACGTGGACGGGGTTCTGGCGAGCTGCTATGCAAATCTGCCTCCGGAGGGTTGTCGAATTCTGGGTGTTGAAATATCGGCCCAGACTATTGGAAACATTGGATTTGGGCCTCTGAAAATGCTTCGCTGGTTTCAGAAATACCAATTTAAGATGTCCAAGAATGATATGCATCCTTATGCACAATCACTGATTTGGGTCTATCGAAATATTCTGCACCAAAAATTGGTCTAGCTAAGTTGCTTGGAAGGTTGCATAGCAAAGAAACACGATTTCTATAAATGAGTTTATAATGGACATTCTAATTAATACTCTAAATAAATCCAATAACTTTGTACAATATACTAATAAACTCAATTCAAATGCTTGTATTATTCAAATTGTATAACACACTAATAAATTCAATTCAAATGCTTGTATTAATCAAGTTAATGTTCAAATTGTAATTCAAAATCAAACGAGGAACGTGATGATTTGATGAAGTGTTTGACCAGAAATTTGATTACCAGTAGTGGTAACATCTAATCTAATAACTGCTGATAAATTTTTACAATCATTGCCACTTTTTACAAATCGGTACCCGCATTGGAATGATTGAAATAGAAATCGATTTTATAGCGGTTTTTATTTTTAAAAATGTCATCAACAAAATCCCTTCTACGGCCTCAATAGGGGACCATTTTAACGATTTAAATCCTCTTAAATCCATTTACTTATGTTGAAAAAAATGGATTATAGTCGTTTAAAGAACGTCTGAAATGGATTTAAATTGAGCTACAAAAACTCCATTAAATAGATTATTATCTATTTTTACTATTGTTTCTCCG
>TRINITY_DN5586_c0_g1_i6
CATTCATTTAGCAATGTTGCAATTGAGCTGGTATAAAATATTATTGTGGTAGATAGCAATAAGCATCGCAAATAGTTGAATATCTGCTGTATTTGGTATACAAACATGAACGCAATAATGAAAAATAGAAGCTTTGTCGAAATTTTGGACATATACAACATTGCAATTTCTTAACAGCCTTTAATGCCATATTTCTGAAGACAATTATTGTTATTGCCGTTTATTAAATCTCTACAGTTTTGAGAATTATTGGGTTTTGTTCAGCTCCCAATTTCTAAAATTTCTGCTTTCAGTTAACTGGGAACAAATTGTGGTATTATCTAATTAGTCGAATTGCTACCGCTTAAAGAATCGAGAACTTTTTTGTGGATCAGAAGGAGATCTCCATATCAACTGGTTGATGGTTTAAGTTTAGCCGCCTTGTATGACAATAAATGCTCAAAGCTGATGAAGATAAAAGTGTGAGCTGAATCTATTTTGAAACACTCTCACCCGTATTAGGATAATGAAACGAATTTTTGTACAAGTTTATGATTATTTTTGGCTCTTAAAATATGATTAGTTTTGGCTCTTAAAAGGGGCAATAACTAGATAGCAACGGACAGTATAATGAATGTCGCAATTAACCCAATGGCACGCAAGTTAGCTGGCGCACTTCAAACAAAGCGTGTTGGTAATCATATTGATATTTATCAGTGCCGATTTGAGTAAATGCGGTATCGCAAGAGTTAACTGATAATCAACAAATCGATTCAAGCCGTCTTGACCAATTACTTCCAAAATCATTTTGGCCAAATTGGTTTCTCAGTGGGCAGTTCAAGTGCAAAAATTTAAGTGTTGCACTACCCCCCTTATAACGTACTTTCTTAGATCTATAGACTTTTCATTAAGTGATTGAGAGCGAACTATTGCGACAGTGACAAACCGATTTTGGTAGAGTGACAAACCGACTGTCGCAAAAGTCTTTAGATCTAAGAACGGACGTTATATGAAGGATTGCAACACAGCTTAACTAAATTTTTGCATATCTAACTCTTATCAATAGCACCAGTCTCATAAATCTAAATTTTCATTTTTGGGTGAAGTTGCTTTGTAATTTCTTCTTTTAGAGTTCTTTTCTTTCGAAACACGAAAATTGTTTTACCACTTTTTGACAATATAGTATCTAAGTCATTTGAACAGATTTTTCTTGGCTTGTTTCGAGGAGCGATACCTTGTTTGGTCATTTTAGAAAAATTATCAAATAGATTCACTTTAAACAGATCTCAGAACAAACATTTCGATTGAATCTGCACGAGTGAAATTATCGCCTGAGTATGTCGAAATTGAAACCAGTTCCACGAACTCCTGAAGACCTTCGAAAAGAGTGCATGAGCCAAGGCTTGCTCAAACCCAAACCTGATCTCACCAAACCCAGGAACCAATTGCTCTCTTTCATCTACGAAAGCCACAAAATTGGCCGGAGCATCGACCGCGCCTCGATTCTTCTGGTAGGCACTTCGGGTGTGGGGAAGTCGAGTACCATCAACCACTTGTTCGGACTGGAGCAATCGAGCAAGGTTGTGTTTGCTAAAACTAGTGATGTTGCTTCTGAGACGAGAACTACGACTGAGTACATCATCAATGTCAACTCACCCAAATATCAGGCTTCTGGTCTCCGCTTGGGTCTGGTTGACACACCTGGTTTCAACGATACAGATGGGAGCAAACAAGACGCCTGCAACTTCTATTCGATCAAGAAGTTCTACGAAAATTACTTAAAAGGAAGTCGGCCAAATCTGATCTTTGTGCTGATACAAGCTACTGACACTCGGATCCAGGGACAAAACAGTAACTTGGCCAAGTCTTTGCGATGTCTGCGTGAGCTGAAAATAATCGATTCAAAACGACCCAATGTCGTGGGGGTGATAACTTGGAGTACCTCTTTAGGGGAAAACCCAAAGAAGTTCGCCCAAAATATCCAGTCAAAGATGAAAACTGTTCGCGAGACTATATTCCAGTTCTTGGAAGTTAACGCGCCAGTTGTGGCTTTGGAGAATGATGTTGAATATCTGAACAGAGATGGGGATTACACTGTTTTGCCGGATGGTACCAGGCAAGTACGGAATCTATATCAAGCTTGTTTGAAGCTTTTCGAAACTAATGGCGATGCTTATGGCCAGCTCATCTTTAACGAGGCTTTTCACGATGGTCCCAAAAATGTGACAATAGGATCTAAAGTTGAAGCCAAGAACGCGAGCAAAAGTCCTTTGTCAAAAGATGAGCAGCATTTCTTTGAGTTCTTTACGAAAGCTCTCGAGGGCGGAATTGCGGACCCTTTGATCCAAGAAGCCCAGCAATTCATAGCTAAAGAGGTTCCAGACAGTCCAGATGCCGCAACTCAGATTCAAGGGGTCGTTGGGGACCTCAAGAAGATAGGCGTAGAGAATAAAAATGACCTGAAGTACATTTCAACGAAAGGGTTAAACTTGAAAACGGATCATGACTTAACCCCAATTGGCGAGAAGTTCTTGAAGGAACTTGGGGTTAAAGATACGCAAGTAAGCATTGCAGAAAGCTCAGCACCTCTTATTGGTCAGGGGTACAACATTTTGAACGATTCTTGCGTGCCGAGTAAAATATTTGACGTAACAGAAGTGCAAACAAAATATGGATTGACTATTCCTAGTATTGCAAAAATAGTCGCTGTCAATCAAACAGGTACATTTATGTACAACTATGAAACCACCCAAGAACTTGTAAAAGGACGGCTATCCCATCTGAACGTTTCATTAAACGTCGATTATTCCGTGTTCTCGTTCTCGAGTAAAGCTGGCTTCAATTTGCAAGCTGATAAGAAATCATCGACCAAAAGCCAAGAAATGTCATACTTTGTGGAAGAGCGACTGTTTGAGGTCAACTTGGGCAACTTTTGCGATCCCGGGTTGAAACTGACAACCGACTTCATTGAAGACGTAAGAACCCTACCCGCTAAATTTGAAATTAATTCGGAGGGAAACAGAACGAGTTTTGAACGGTTTTTCAACCGGTGGGGACATTTTGTGGTCACTAAGGCCTCGGGTGGAGGATCGGTCGAGCTGAAAATAAACTCATCCGCTATTAAAACTGATTCGAAGGATATTGAGTCAATTCGAACGGCTCTAACTGCCTCGTTCAGTTCTGGTTTTCTGGACGTTGGAAGCAACATTTCGGGGGGTGACAATTCGTCACTGGCAGTTAATGGAACATCGCTTTTGGCTTCGAGTACTGTAATTTGGAACGGTGGATCTCGCGAACTGCATAAGAAAGACACGATTAAAGATGGACATGCAATGGATCAATGGCGGAATTCATTGACAATAAATCCAGCCATGCTTTCCACCGAAATGTATCTAGAGCCAATATCGACATTAATTAGACTGGCAGACAGTACCAAATATGACAGTACATACGAGGCACTTCAGAAGTTCCTAGGAGGGAGCTTCAAAGTGGTTGTGCAAAAGGAAAAAGAGGCGCGTGAAAAAAGAGAACGTGAACAAAAGGAGAAGGAAGAAGAGGAAAAAGCAGAGAGTAACAAAAGAAATGAGACAACAAAGGATCCGACTCCAAAAAAGAGCTGCTTTCCTCTCCAATCTCACGTGACCATAATTAGAGCGGGAACTGAAATGACAGAAGCAATCAAAAATCTCAAACCTGGAGATCTAGTACTCAGCTACGACACCAGAAACGGAAATCAACTATTCTCGCCTTTCATAGCTTGGTTGGACTACAGCTTAGAATCAACTCGGTTCAAGAGAATCACGCTTCAAAACGGATCGGAAGTTTACATAACTGATGACCATCTGATCTTCGAATCATCAGAAAAACGGGTTGCAAAACTAGCAGGCGAGTTGAAAGTTGGCGATCTTTTGATGGTTCAAAACGGCGAAACCTCCAAAATTGTATCGATTACTCATTGTGAGAAATTCGGTTTTGGAGCACCTTTAACAGCTGCCGGAACCATTTACGTGGACGGGGTTCTGGCGAGCTGCTATGCAAATCTGCCTCCGGAGGGTTGTCGAATTCTGGGTGTTGAAATATCGGCCCAGACTATTGGAAACATTGGATTTGGGCCTCTGAAAATGCTTCGCTGGTTTCAGAAATACCAATTTAAGATGTCCAAGAATGATATGCATCCTTATGCACAATCACTGATTTGGGTCTATCGAAATATTCTGCACCAAAAATTGGTCTAGCTAAGTTGCTTGGAAGGTTGCATAGCAAAGAAACACGATTTCTATAAATGAGTTTATAATGGACATTCTAATTAATACTCTAAATAAATCCAATAACTTTGTACAATATACTAATAAACTCAATTCAAATGCTTGTATTATTCAAATTGTATAACACACTAATAAATTCAATTCAAATGCTTGTATTAATCAAGTTAATGTTCAAATTGTAATTCAAAATCAAACGAGGAACGTGATGATTTGATGAAGTGTTTGACCAGAAATTTGATTACCAGTAGTGGTAACATCTAATCTAATAACTGCTGATAAATTTTTACAATCATTGCCACTTTTTACAAATCGGTACCCGCATTGGAATGATTGAAATAGAAATCGATTTTATAGCGGTTTTTATTTTTAAAAATGTCATCAACAAAATCCCTTCTACGGCCTCAATAGGGGACCATTTTAACGATTTAAATCCTCTTAAATCCATTTACTTATGTTGAAAAAAATGGATTATAGTCGTTTAAAGAACGTCTGAAATGGATTTAAATTGAGCTACAAAAACTCCATTAAATAGATTATTATCTATTTTTACTATTGTTTCTCCG
>TRINITY_DN31838_c0_g1_i1
GCGACCATCCAGAAGCAGCATTCCAGACTTAGAATTCACTGGTGTAGCAATGACTACCTGGATATGGTTGATTAGCGCCAGGGTTTTGATCGTGGCTATGAACATTAGCTTCGTTACTGTCATGTGGGTTATCCCAAATATTTTTGAAGAGATCACGACCTGGAAAATTGAAATGAACTGTCGATTCGTAAACTGGATAATCCACCGATTCGCTGGAATTTGGCTGATTGCAGTGCCAACAGTTCTGCATGTTGTGGTTCTTGTTACTCCTGCGCTGATTGATCGAATCGATATAAACCTACAGTACGATGGTTTTAACTGGGATGACTGGTGGGATCCGTGCGTGAAAGCGTTCGGATCTTACGTAACATCCGAGAGGATTCTGTATACATGGGATGAGGTGTTCCGATTCTTGTTGATCATAGTTATATTCTGCCTCCTTTTGCCCCTCAGTCGATCTGAGTGGATGCTGGCCAAAAGTTTCTCAGTTGCGATGGGTGTTCACGCGTTTGTTGGTTTTGCATTTATGGTCGACATGGTTCGCAAAAACTCGCACCCTTTATGATGGAGATTCAATTTCCCGTTTATCATTTTGTACTGTTTGGATCGAATTATCGCTACGTTCTTCTACCGCGTGAACAGGTTCAAAGTTCACGAAATTCGAGAATGTTCTGAGAATACGTTCATTTTATTGGTCAAGATTGAAAACTTGCCGTTTTCTGACCAGGCGTGTG
>TRINITY_DN31838_c0_g1_i2
TACCTTCCGGTGGGTGACGCATTAATGATGCGACCAGCATGATGCAGCATTCCAGACTACTATTTCACTGGTGTAGCATTGACTACCTGGATATGTTGATTAGCGCCAGGGTTTTGATCGTGGCTATGAACATTAGCTTCGTTACTGTCATGTGGGTTATCCCAAATATTTTTGAAGAGATCACGACCTGGAAAATTGAAATGAACTGTCGATTCGTAAACTGGATATTCCACCGATTCGCTGGACTTTGGTTGATTGCAGT
>TRINITY_DN9803_c0_g1_i10
ACCCGAATAAGCATTATCTTCTCAAATCGTTTTTGAATTTTTGATTGGTGAAAAATATTACAACTGCTCAGAGTTGAGTAGTTGGTGCAAACTTTGTTTATCATAGATAATAAGCAGATAACGAGCAGATTTTTGCAGAAAGACGATGCTTTTAATAAATAACAGAACATTAAGAATAGAGAAAAGATAAAGAACAGAGACAAGATTTTGCTACAGCGCGTTTTTTAAGTTACTTTTATTTTTGAATTATTAATATGAGCATAATTCTTCTGTGTCTGAAAAATCTTCATCTACTTTTCCGTCAATCCCAAACACACAATTTTGTACTTTTTGTTCAAGCCTTAGCACAGTCGGCTATTTACAAGTAGTTTTAATTACTCTTTTTTATTTGAAGACTTTCTGGACCGCTGTTAAGAGTGCAACACGATGTCGGTTTTGAAGATAAGATTGGGGCTGCTACTCTTAGGAGTTGTGATAAAGACACAAACAGAAGCCCAGCAGCTGACTGCATACGGTCCACTGGAATTCCATATGGCAACCTCGGATACAGATCAAGTGATGAACAAAAAAAGTGACACTTGCGTCGTCGCAACCAGGTCCTCTAATGCAGAATTCAAAGTGGGATCCTCTACCTATTCCCAGATAACAGTTTGCGAGAACGGCTACATCATTCCAGGGATCGCCGGAACCCCAGAAACGGCTACGGCACTCACCAGTCCGGAACAGTTCCTCAACCCAAACTCTGTCATAATTGCAATTGGATTGATCGACAATTCACGGTTGGACAACATGTTTGATTATGAATGCAATATAAATTCTGAGAAGAACAATTATGTGCGGGAAACGATCTGTTCCAGCTACCGGGTTGCACATCAAAGCTACTGGGTTGATGGCTTCACTACTGGTCTCGATGCTCTTTATGCTTATTTTCTACCGTCATATACTTCAAATGCAACTAATGCACACATAATAACAACGTGGAAAGGTACAGCTAGCTACAGCGTATCATACTTGGGCTTTGTTCAAAACGATATTTATGATAGCGTTCTGCGAACTTCAATTTTCTCGAGAAGCAATGACCAAGGAAAATTTGTAAACAGTTTTGTCAATAATATCTTCATTGCAGAGCTCACAAAAAACTCGGACTTTTTGGTCATAGCAGGTTTGACAAAAGATTCAGATTTCACTGTTTCTTGGGCAATTTGCATATCATGGTACAAGGTAGCCAAACCTCCGGAAATAATAGACGAACAAAACACTTTCCAGCTGGTACTGGCATGCATGCAGGACGTGAAATGTATCCTTGTGTTCGATTACTTTGAGTTGATGTACGTGTTGCAAAATGGTCACTACATGAGGGCTGGGGTCAACATACCCGCCCAACCATTCATTGGAGTCGAGCTTCCAGGGTCGGGAACTGTGGATGTCTCTGACTTGATAACAAACGATAACACCGGATCTCCTGGATTGTGGTTGTTTGAGTTGGATCAGAGCGGCTGTGCAGCTCTTATGCTCAATTACACCCCCATAGCAGATGGATCACCATGCCCGTCAACCCAGCTGCCAACCACCCCACCAGCAACTACTGCAGCACCCACCACCCCACCAGCGACTACTGCAGCACCCACCACCCCACCACCCACTACTGCAGCACCCACCACCCCACCGCCGACTACTGCAGCACCCACCACCCAACCACCGACTACTGCAGCACCCACCACCCCACCACCGACTACTGCAGCACCCACCACCCCACCACTGACTACTGCAGCACCCACCACCC
>TRINITY_DN9803_c0_g1_i11
TGCAGCACCCACCACCCCACCACTGACTACTGCAGCACCCACCACCCCACCACCGACTACTTCAGCACCCACCACCCCACCACCGACTACTGCAGCACCCACCACCCCACCACCGACTACTGCAGCACCCACCACCCCACCACCGACTACTTCAGCACCCACCATCTCAATAGGTGGCGAAGGCCGAGCAACGGCATCATTTGGAGGTGGAACAACTGCTGCAAGTGGAGGTGGAGCGACAGATAGCGCCGGAGGTGGAACAACTGCTGCAAGCGGAGGTGGAGCGACAGATAGCGCCGGAGGTGGAACAACTGC
>TRINITY_DN9803_c0_g1_i12
TGCAGCACCCACCACCCCACCACTGACTACTGCAGCACCCACCACCCCACCACCGACTACTTCAGCACCCACCACCCCACCACCGACTACTGCAGCACCCACCACCCCACCACCGACTACTTCAGCACCCACCATCTCAATAGGTGGCGAAGGCCGAGCAACGGCATCATTTGGAGGTGGAACAACTGCTGCAAGTGGAGGTGGAGCGACAGATAGCGCCGGAGGTGGAACAACTGCTGCAAGCGGAGGTGGAGCGACAGATAGCGCCGGAGGTGGAACAACTGC
>TRINITY_DN9803_c0_g1_i13
CTGTGGTTTGCCCAGGGAGACGTTTGTGTCCCCCCGTGGTGTTCGGGGGTGGTAGCTTTTGTCCCCCCCCCCCCCGTGGTTTGCCCAGAGAGACACATCACTACTATCAACTAATAATCAAATCCAACAGAGTTCTTACGATAAGGGTGGTGTGGGAGTTTTCGTCAAAGAAGATTTCAAAATGGTTGTCAATGTAATCATAACGATTTTCTATAACGTTGGAGTCGAGCTTCCAGGGTCGGGAACTGTGGATGTCTCTGACTTGATAACAAACGATAACACCGGATCTCCTGGATTGTGGTTGTTTGAGTTGGATCAGAGCGGCTGTGCAGCTCTTATGCTCAATTACACCCCCATAGCAGATGGATCACCATGCCCGTCAACCCAGCTGCCAACCACCCCACCAGCAACTACTGCAGCACCCACCACCCCACCACCGACTACTGCAGCACCCACCACCCCACCACCGACTACTGCAGCACCCACCACCTCAATAGGTGGCGAAGGCCGAACAACGGCATCATTTGGAGGTGGAACAACTGCTGCAAGTGGAGGTGGAGCGACAGATAGCGCCGGAGGTGGAACAACTGCTGCAAGCGGAGGTGGAGCGACAGATAGCGCCGGAGGTGGAACAACTGC
>TRINITY_DN9803_c0_g1_i15
ACCCGAATAAGCATTATCTTCTCAAATCGTTTTTGAATTTTTGATTGGTGAAAAATATTACAACTGCTCAGAGTTGAGTAGTTGGTGCAAACTTTGTTTATCATAGATAATAAGCAGATAACGAGCAGATTTTTGCAGAAAGACGATGCTTTTAATAAATAACAGAACATTAAGAATAGAGAAAAGATAAAGAACAGAGACAAGATTTTGCTACAGCGCGTTTTTTAAGTTACTTTTATTTTTGAATTATTAATATGAGCATAATTCTTCTGTGTCTGAAAAATCTTCATCTACTTTTCCGTCAATCCCAAACACACAATTTTGTACTTTTTGTTCAAGCCTTAGCACAGTCGGCTATTTACAAGTAGTTTTAATTACTCTTTTTTATTTGAAGACTTTCTGGACCGCTGTTAAGAGTGCAACACGATGTCGGTTTTGAAGATAAGATTGGGGCTGCTACTCTTAGGAGTTGTGATAAAGACACAAACAGAAGCCCAGCAGCTGACTGCATACGGTCCACTGGAATTCCATATGGCAACCTCGGATACAGATCAAGTGATGAACAAAAAAAGTGACACTTGCGTCGTCGCAACCAGGTCCTCTAATGCAGAATTCAAAGTGGGATCCTCTACCTATTCCCAGATAACAGTTTGCGAGAACGGCTACATCATTCCAGGGATCGCCGGAACCCCAGAAACGGCTACGGCACTCACCAGTCCGGAACAGTTCCTCAACCCAAACTCTGTCATAATTGCAATTGGATTGATCGACAATTCACGGTTGGACAACATGTTTGATTATGAATGCAATATAAATTCTGAGAAGAACAATTATGTGCGGGAAACGATCTGTTCCAGCTACCGGGTTGCACATCAAAGCTACTGGGTTGATGGCTTCACTACTGGTCTCGATGCTCTTTATGCTTATTTTCTACCGTCATATACTTCAAATGCAACTAATGCACACATAATAACAACGTGGAAAGGTACAGCTAGCTACAGCGTATCATACTTGGGCTTTGTTCAAAACGATATTTATGATAGCGTTCTGCGAACTTCAATTTTCTCGAGAAGCAATGACCAAGGAAAATTTGTAAACAGTTTTGTCAATAATATCTTCATTGCAGAGCTCACAAAAAACTCGGACTTTTTGGTCATAGCAGGTTTGACAAAAGATTCAGATTTCACTGTTTCTTGGGCAATTTGCATATCATGGTACAAGGTAGCCAAACCTCCGGAAATAATAGACGAACAAAACACTTTCCAGCTGGTACTGGCATGCATGCAGGACGTGAAATGTATCCTTGTGTTCGATTACTTTGAGTTGATGTACGTGTTGCAAAATGGTCACTACATGAGGGCTGGGGTCAACATACCCGCCCAACCATTCATTGGAGTCGAGCTTCCAGGGTCGGGAACTGTGGATGTCTCTGACTTGATAACAAACGATAACACCGGATCTCCTGGATTGTGGTTGTTTGAGTTGGATCAGAGCGGCTGTGCAGCTCTTATGCTCAATTACACCCCCATAGCAGATGGATCACCATGCCCGTCAACCCAGCTGCCAACCACCCCACCAGCAACTACTGCAGCACCCACCACCCCACCACCGACTACTGCAGCACCCACCACCCCACCACCGACTACTCCAGCACCCACCACCCCACCACCGACTACTGCAGCACCCACCACCCCACCACCGACTACTGCAGCACCCACCACCCCACCACTGACTACTGCAGCACCCACCACCC
>TRINITY_DN9803_c0_g1_i16
TGCAGCACCCACCACCCCACCACTGACTACTGCAGCACCCACCACCCCACCACCGACTACTGCAGCACCCACCACCTCAATAGGTGGCGAAGGCCGAACAACGGCATCATTTGGAGGTGGAACAACTGCTGCAAGTGGAGGTGGAGCGACAGATAGCGCCGGAGGTGGAACAACTGCTGCAAGCGGAGGTGGAGCGACAGATAGCGCCGGAGGTGGAACAACTGC
>TRINITY_DN9803_c0_g1_i17
ACCCGAATAAGCATTATCTTCTCAAATCGTTTTTGAATTTTTGATTGGTGAAAAATATTACAACTGCTCAGAGTTGAGTAGTTGGTGCAAACTTTGTTTATCATAGATAATAAGCAGATAACGAGCAGATTTTTGCAGAAAGACGATGCTTTTAATAAATAACAGAACATTAAGAATAGAGAAAAGATAAAGAACAGAGACAAGATTTTGCTACAGCGCGTTTTTTAAGTTACTTTTATTTTTGAATTATTAATATGAGCATAATTCTTCTGTGTCTGAAAAATCTTCATCTACTTTTCCGTCAATCCCAAACACACAATTTTGTACTTTTTGTTCAAGCCTTAGCACAGTCGGCTATTTACAAGTAGTTTTAATTACTCTTTTTTATTTGAAGACTTTCTGGACCGCTGTTAAGAGTGGAGTTGTGATAAAGACACAAACAGAAGCCCAGCAGCTGACTGCATACGGTCCACTGGAATTCCATATGGCAACCTCGGATACAGATCAAGTGATGAACAAAAAAAGTGACACTTGCGTCGTCGCAACCAGGTCCTCTAATGCAGAATTCAAAGTGGGATCCTCTACCTATTCCCAGATAACAGTTTGCGAGAACGGCTACATCATTCCAGGGATCGCCGGAACCCCAGAAACGGCTACGGCACTCACCAGTCCGGAACAGTTCCTCAACCCAAACTCTGTCATAATTGCAATTGGATTGATCGACAATTCACGGTTGGACAACATGTTTGATTATGAATGCAATATAAATTCTGAGAAGAACAATTATGTGCGGGAAACGATCTGTTCCAGCTACCGGGTTGCACATCAAAGCTACTGGGTTGATGGCTTCACTACTGGTCTCGATGCTCTTTATGCTTATTTTCTACCGTCATATACTTCAAATGCAACTAATGCACACATAATAACAACGTGGAAAGGTACAGCTAGCTACAGCGTATCATACTTGGGCTTTGTTCAAAACGATATTTATGATAGCGTTCTGCGAACTTCAATTTTCTCGAGAAGCAATGACCAAGGAAAATTTGTAAACAGTTTTGTCAATAATATCTTCATTGCAGAGCTCACAAAAAACTCGGACTTTTTGGTCATAGCAGGTTTGACAAAAGATTCAGATTTCACTGTTTCTTGGGCAATTTGCATATCATGGTACAAGGTAGCCAAACCTCCGGAAATAATAGACGAACAAAACACTTTCCAGCTGGTACTGGCATGCATGCAGGACGTGAAATGTATCCTTGTGTTCGATTACTTTGAGTTGATGTACGTGTTGCAAAATGGTCACTACATGAGGGCTGGGGTCAACATACCCGCCCAACCATTCATTGGAGTCGAGCTTCCAGGGTCGGGAACTGTGGATGTCTCTGACTTGATAACAAACGATAACACCGGATCTCCTGGATTGTGGTTGTTTGAGTTGGATCAGAGCGGCTGTGCAGCTCTTATGCTCAATTACACCCCCATAGCAGATGGATCACCATGCCCGTCAACCCAGCTGCCAACCACCCCACCAGCAACTACTGCAGCACCCACCACCCCACCAGCGACTACTGCAGCACCCACCACCCCACCACCCACTACTGCAGCACCCACCACCCCACCGCCGACTACTGCAGCACCCACCACCCAACCACCGACTACTGCAGCACCCACCACCCCACCACCGACTACTGCAGCACCCACCACCCCACCACTGACTACTGCAGCACCCACCACCC
>TRINITY_DN9803_c0_g1_i4
TTGGAGTCGAGCTTCCAGGGTCGGGAACTGTGGATGTCTCTGACTTGATAACAAACGATAACACCGGATCTCCTGGATTGTGGTTGTTTGAGTTGGATCAGAGCGGCTGTGCAGCTCTTATGCTCAATTACACCCCCATAGCAGATGGATCACCATGCCCGTCAACCCAGCTGCCAACCACCCCACCAGCAACTACTGCAGCACCCACCACCCCACCACCGACTACTGCAGCACCCACCACCCCACCACCGACTACTGCAGCACCCACCACCCCACCACCGACTACTGCAGCACCCACCACCCCACCACCGACTACTCCAGCACCCACCACCCCACCACCGACTACTGCAGCACCCACCACCCCACCACTGACTACTGCAGCACCCACCACCC
>TRINITY_DN9803_c0_g1_i6
ACCCGAATAAGCATTATCTTCTCAAATCGTTTTTGAATTTTTGATTGGTGAAAAATATTACAACTGCTCAGAGTTGAGTAGTTGGTGCAAACTTTGTTTATCATAGATAATAAGCAGATAACGAGCAGATTTTTGCAGAAAGACGATGCTTTTAATAAATAACAGAACATTAAGAATAGAGAAAAGATAAAGAACAGAGACAAGATTTTGCTACAGCGCGTTTTTTAAGTTACTTTTATTTTTGAATTATTAATATGAGCATAATTCTTCTGTGTCTGAAAAATCTTCATCTACTTTTCCGTCAATCCCAAACACACAATTTTGTACTTTTTGTTCAAGCCTTAGCACAGTCGGCTATTTACAAGTAGTTTTAATTACTCTTTTTTATTTGAAGACTTTCTGGACCGCTGTTAAGAGTGCAACACGATGTCGGTTTTGAAGATAAGATTGGGGCTGCTACTCTTAGGAGTTGTGATAAAGACACAAACAGAAGCCCAGCAGCTGACTGCATACGGTCCACTGGAATTCCATATGGCAACCTCGGATACAGATCAAGTGATGAACAAAAAAAGTGACACTTGCGTCGTCGCAACCAGGTCCTCTAATGCAGAATTCAAAGTGGGATCCTCTACCTATTCCCAGATAACAGTTTGCGAGAACGGCTACATCATTCCAGGGATCGCCGGAACCCCAGAAACGGCTACGGCACTCACCAGTCCGGAACAGTTCCTCAACCCAAACTCTGTCATAATTGCAATTGGATTGATCGACAATTCACGGTTGGACAACATGTTTGATTATGAATGCAATATAAATTCTGAGAAGAACAATTATGTGCGGGAAACGATCTGTTCCAGCTACCGGGTTGCACATCAAAGCTACTGGGTTGATGGCTTCACTACTGGTCTCGATGCTCTTTATGCTTATTTTCTACCGTCATATACTTCAAATGCAACTAATGCACACATAATAACAACGTGGAAAGGTACAGCTAGCTACAGCGTATCATACTTGGGCTTTGTTCAAAACGATATTTATGATAGCGTTCTGCGAACTTCAATTTTCTCGAGAAGCAATGACCAAGGAAAATTTGTAAACAGTTTTGTCAATAATATCTTCATTGCAGAGCTCACAAAAAACTCGGACTTTTTGGTCATAGCAGGTTTGACAAAAGATTCAGATTTCACTGTTTCTTGGGCAATTTGCATATCATGGTACAAGGTAGCCAAACCTCCGGAAATAATAGACGAACAAAACACTTTCCAGCTGGTACTGGCATGCATGCAGGACGTGAAATGTATCCTTGTGTTCGATTACTTTGAGTTGATGTACGTGTTGCAAAATGGTCACTACATGAGGGCTGGGGTCAACATACCCGCCCAACCATTCATTGGAGTCGAGCTTCCAGGGTCGGGAACTGTGGATGTCTCTGACTTGATAACAAACGATAACACCGGATCTCCTGGATTGTGGTTGTTTGAGTTGGATCAGAGCGGCTGTGCAGCTCTTATGCTCAATTACACCCCCATAGCAGATGGATCACCATGCCCGTCAACCCAGCTGCCAACCACCCCACCAGCAACTACTGCAGCACCCACCACCCCACCACTGACTACTGCAGCACCCACCACCCCACCACCGACTACTGCAGCACCCACCACCCCACCACCGACTACTGCAGCACCCACCACCTCAATAGGTGGCGAAGGCCGAACAACGGCATCATTTGGAGGTGGAACAACTGCTGCAAGTGGAGGTGGAGCGACAGATAGCGCCGGAGGTGGAACAACTGCTGCAAGCGGAGGTGGAGCGACAGATAGCGCCGGAGGTGGAACAACTGC
>TRINITY_DN9803_c0_g1_i8
ACCCGAATAAGCATTATCTTCTCAAATCGTTTTTGAATTTTTGATTGGTGAAAAATATTACAACTGCTCAGAGTTGAGTAGTTGGTGCAAACTTTGTTTATCATAGATAATAAGCAGATAACGAGCAGATTTTTGCAGAAAGACGATGCTTTTAATAAATAACAGAACATTAAGAATAGAGAAAAGATAAAGAACAGAGACAAGATTTTGCTACAGCGCGTTTTTTAAGTTACTTTTATTTTTGAATTATTAATATGAGCATAATTCTTCTGTGTCTGAAAAATCTTCATCTACTTTTCCGTCAATCCCAAACACACAATTTTGTACTTTTTGTTCAAGCCTTAGCACAGTCGGCTATTTACAAGTAGTTTTAATTACTCTTTTTTATTTGAAGACTTTCTGGACCGCTGTTAAGAGTGCAACACGATGTCGGTTTTGAAGATAAGATTGGGGCTGCTACTCTTAGGAGTTGTGATAAAGACACAAACAGAAGCCCAGCAGCTGACTGCATACGGTCCACTGGAATTCCATATGGCAACCTCGGATACAGATCAAGTGATGAACAAAAAAAGTGACACTTGCGTCGTCGCAACCAGGTCCTCTAATGCAGAATTCAAAGTGGGATCCTCTACCTATTCCCAGATAACAGTTTGCGAGAACGGCTACATCATTCCAGGGATCGCCGGAACCCCAGAAACGGCTACGGCACTCACCAGTCCGGAACAGTTCCTCAACCCAAACTCTGTCATAATTGCAATTGGATTGATCGACAATTCACGGTTGGACAACATGTTTGATTATGAATGCAATATAAATTCTGAGAAGAACAATTATGTGCGGGAAACGATCTGTTCCAGCTACCGGGTTGCACATCAAAGCTACTGGGTTGATGGCTTCACTACTGGTCTCGATGCTCTTTATGCTTATTTTCTACCGTCATATACTTCAAATGCAACTAATGCACACATAATAACAACGTGGAAAGGTACAGCTAGCTACAGCGTATCATACTTGGGCTTTGTTCAAAACGATATTTATGATAGCGTTCTGCGAACTTCAATTTTCTCGAGAAGCAATGACCAAGGAAAATTTGTAAACAGTTTTGTCAATAATATCTTCATTGCAGAGCTCACAAAAAACTCGGACTTTTTGGTCATAGCAGGTTTGACAAAAGATTCAGATTTCACTGTTTCTTGGGCAATTTGCATATCATGGTACAAGGTAGCCAAACCTCCGGAAATAATAGACGAACAAAACACTTTCCAGCTGGTACTGGCATGCATGCAGGACGTGAAATGTATCCTTGTGTTCGATTACTTTGAGTTGATGTACGTGTTGCAAAATGGTCACTACATGAGGGCTGGGGTCAACATACCCGCCCAACCATTCATTGGAGTCGAGCTTCCAGGGTCGGGAACTGTGGATGTCTCTGACTTGATAACAAACGATAACACCGGATCTCCTGGATTGTGGTTGTTTGAGTTGGATCAGAGCGGCTGTGCAGCTCTTATGCTCAATTACACCCCCATAGCAGATGGATCACCATGCCCGTCAACCCAGCTGCCAACCACCCCACCAGCAACTACTGCAGCACCCACCACCCCACCACCCACTACTGCAGCACCCACCACCCCACCGCCGACTACTGCAGCACCCACCACCCAACCACCGACTACTGCAGCACCCACCACCCCACCACTGACTACTGCAGCACCCACCACCCCACCAGCGACTACTGCAGCACCCACCACCCCACCACCCACTACTGCAGCACCCACCACCCCACCGCCGACTACTGCAGCACCCACCACCCCACCACCGACTACTGCAGCACCCACCACCCCACCACCGACTACTGCAGCACCCACCAC
>TRINITY_DN12070_c0_g1_i1
GTTTTGCTTGGTTTTTCACCAGTCTTACAAAAGTTGCCTGGTTGATATACAAGCAGAGCTAAAACTTAATTGGAGAAGTTTTTGTTTGGCCATATAGTAAAATTTTGTCCCGTGTATTTTTTTAAAAAAAATTGGAATGATTGCGGAATATTGGAATGTTTTATTTTGATTTGATCCTTTTTTACTAAAACCACCAATTCTAAAACTGAATAAATTGTAATCACACATTGTTCCTTAGAAAGATGATTTTATCCCTCTGTCTTATTTTGAACTTATTTGTGTATATTTACGCCAATAAAGTAAAGCCCAACAACTTCAATGACCAGGCCGTTGGCCATCGTATGGAATTCTTATTTGTCATTTTATCGTCCATGGAAAAGTCGGCGGACAGTTACATTTTGGAATCTCTCGACCAATGGAACGACTCTTTATTAAGTCTCTCCAAACAGGACCTTGAAAACAGTCTTCCTGCTTACCTGAAATTACGCGCCCATATTTTGGGCGGATACCGGAAGGATAAAGAAATGATCAAGGAAGCATATTCCATCATGTCCAAGTTTCGACAATATATTCCTAGGATTAAACGATCTGATCTAATTCATGCGTTCCAATCGAGAATTGAAGAATGGCAGAATAAATTTATGGTTGAAGTGAACAGAACTATCGATTTATTTAAAGAGTTTTCGCATGAGAAATTTTCGAAAACTCTGAACAAATATAGAGAAGCTAATGAACTTTTTAACGAATCATTTGTCGTCAACTTTAATTATGAACGAACAGCGCCCAGGTCAGAAGCTAATGAATAATTGCGACTGCTGGTGGAAAAATTGTTATAATTCAGTTTCTAATGCTTTCAATTGGGGTTTAGGTTTATTTTAAACTGGGAAAGGGTATTAAGAGTATTCTTTTTATTGCAAATTTTATCAAAAAAAGTTTGGATGAAACTCTAA
>TRINITY_DN12070_c0_g1_i10
GTTTTGCTTGGTTTTTCACCAGTCTTACAAAAGTTGCCTGGTTGATATACAAGCAGAGCTAAAACTTAATTGGAGAAGTTTTTGTTTGGCCATATATCAAAGTTAACTGGGGCAAAAATCAATTAAACATATCCATAATGAATTGTGCTAATATATAGAAATTTTAGTGAATAAATTGTAATCACACATTGTTCCTTAGAAAGATGATTTTATCCCTCTGTCTTATTTTGAACTTATTTGTGTATATTTACGCCAATAAAGTAAAGCCCAACAACTTCAATGACCAGGCCGTTGGCCATCGTATGGAATTCTTATTTGTCATTTTATCGTCCATGGAAAAGTCGGCGGACAGTTACATTTTGGAATCTCTCGACCAATGGAACGACTCTTTATTAAGTCTCTCCAAACAGGACCTTGAAAACAGTCTTCCTGCTTACCTGAAATTACGCGCCCATATTTTGGGCGGATACCGGAAGGATAAAGAAATGATCAAGGAAGCATATTCCATCATGTCCAAGTTTCGACAATATATTCCTAGGATTAAACGATCTGATCTAATTCATGCGTTCCAATCGAGAATTGAAGAATGGCAGAATAAATTTATGGTTGAAGTGAACAGAACTATCGATTTATTTAAAGAGTTTTCGCATGAGAAATTTTCGAAAACTCTGAACAAATATAGAGAAGCTAATGAACTTTTTAACGAATCATTTGTCGTCAACTTTAATTATGAACGAACAGCGCCCAGGTCAGAAGCTAATGAATAATTGCGACTGCTGGTGGAAAAATTGTTATAATTCAGTTTCTAATGCTTTCAATTGGGGTTTAGGTTTATTTTAAACTGGGAAAGGGTATTAAGAGTATTCTTTTTATTGCAAATTTTATCAAAAAAAGTTTGGATGAAACTCTAA
>TRINITY_DN12070_c0_g1_i11
GTTTTGCTTGGTTTTTCACCAGTCTTACAAAAGTTGCCTGGTTGATATACAAGCAGAGCTAAAACTTAATTGGAGAAGTTTTTGTTTGGCCATATAGTAAAATTTTGTCCCGTGTTAATTTCAAAATTTGTACTAAGTCAAAGTTAACTGGGGCAAAAATCAATTAAACATATCCATAATGAATTGTGCTAATATATAGAAATTTTAGTGAATAAATTGTAATCACACATTGTTCCTTAGAAAGATGATTTTATCCCTCTGTCTTATTTTGAACTTATTTGTGTATATTTACGCCAATAAAGTAAAGCCCAACAACTTCAATGACCAGGCCGTTGGCCATCGTATGGAATTCTTATTTGTCATTTTATCGTCCATGGAAAAGTCGGCGGACAGTTACATTTTGGAATCTCTCGACCAATGGAACGACTCTTTATTAAGTCTCTCCAAACAGGACCTTGAAAACAGTCTTCCTGCTTACCTGAAATTACGCGCCCATATTTTGGGCGGATACCGGAAGGATAAAGAAATGATCAAGGAAGCATATTCCATCATGTCCAAGTTTCGACAATATATTCCTAGGATTAAACGATCTGATCTAATTCATGCGTTCCAATCGAGAATTGAAGAATGGCAGAATAAATTTATGGTTGAAGTGAACAGAACTATCGATTTATTTAAAGAGTTTTCGCATGAGAAATTTTCGAAAACTCTGAACAAATATAGAGAAGCTAATGAACTTTTTAACGAATCATTTGTCGTCAACTTTAATTATGAACGAACAGCGCCCAGGTCAGAAGCTAATGAATAATTGCGACTGCTGGTGGAAAAATTGTTATAATTCAGTTTCTAATGCTTTCAATTGGGGTTTAGGTTTATTTTAAACTGGGAAAGGGTATTAAGAGTATTCTTTTTATTGCAAATTTTATCAAAAAAAGTTTGGATGAAACTCTAA
>TRINITY_DN12070_c0_g1_i2
GTTTTGCTTGGTTTTTCACCAGTCTTACAAAAGTTGCCTGGTTGATATACAAGCAGAGCTAAAACTTAATTGGAGAAGTTTTTGTTTGGCCATATATGAATAAATTGTAATCACACATTGTTCCTTAGAAAGATGATTTTATCCCTCTGTCTTATTTTGAACTTATTTGTGTATATTTACGCCAATAAAGTAAAGCCCAACAACTTCAATGACCAGGCCGTTGGCCATCGTATGGAATTCTTATTTGTCATTTTATCGTCCATGGAAAAGTCGGCGGACAGTTACATTTTGGAATCTCTCGACCAATGGAACGACTCTTTATTAAGTCTCTCCAAACAGGACCTTGAAAACAGTCTTCCTGCTTACCTGAAATTACGCGCCCATATTTTGGGCGGATACCGGAAGGATAAAGAAATGATCAAGGAAGCATATTCCATCATGTCCAAGTTTCGACAATATATTCCTAGGATTAAACGATCTGATCTAATTCATGCGTTCCAATCGAGAATTGAAGAATGGCAGAATAAATTTATGGTTGAAGTGAACAGAACTATCGATTTATTTAAAGAGTTTTCGCATGAGAAATTTTCGAAAACTCTGAACAAATATAGAGAAGCTAATGAACTTTTTAACGAATCATTTGTCGTCAACTTTAATTATGAACGAACAGCGCCCAGGTCAGAAGCTAATGAATAATTGCGACTGCTGGTGGAAAAATTGTTATAATTCAGTTTCTAATGCTTTCAATTGGGGTTTAGGTTTATTTTAAACTGGGAAAGGGTATTAAGAGTATTCTTTTTATTGCAAATTTTATCAAAAAAAGTTTGGATGAAACTCTAA
>TRINITY_DN12070_c0_g1_i3
GTTTTGCTTGGTTTTTCACCAGTCTTACAAAAGTTGCCTGGTTGATATACAAGCAGAGCTAAAACTTAATTGGAGAAGTTTTTGTTTGGCCACATAGTGAAATTTTGTCCCGTGTATTTTTTTTTTAAAAATTGGAATATTTGCGGAATATTGTGAATAAATTGTAATCACACATTGTTCCTTAGAAAGATGATTTTATCCCTCTGTCTTATTTTGAACTTATTTGTGTATATTTACGCCAATAAAGTAAAGCCCAACAACTTCAATGACCAGGCCGTTGGCCATCGTATGGAATTCTTATTTGTCATTTTATCGTCCATGGAAAAGTCGGCGGACAGTTACATTTTGGAATCTCTCGACCAATGGAACGACTCTTTATTAAGTCTCTCCAAACAGGACCTTGAAAACAGTCTTCCTGCTTACCTGAAATTACGCGCCCATATTTTGGGCGGATACCGGAAGGATAAAGAAATGATCAAGGAAGCATATTCCATCATGTCCAAGTTTCGACAATATATTCCTAGGATTAAACGATCTGATCTAATTCATGCGTTCCAATCGAGAATTGAAGAATGGCAGAATAAATTTATGGTTGAAGTGAACAGAACTATCGATTTATTTAAAGAGTTTTCGCATGAGAAATTTTCGAAAACTCTGAACAAATATAGAGAAGCTAATGAACTTTTTAACGAATCATTTGTCGTCAACTTTAATTATGAACGAACAGCGCCCAGGTCAGAAGCTAATGAATAATTGCGACTGCTGGTGGAAAAATTGTTATAATTCAGTTTCTAATGCTTTCAATTGGGGTTTAGGTTTATTTTAAACTGGGAAAGGGTATTAAGAGTATTCTTTTTATTGCAAATTTTATCAAAAAAAGTTTGGATGAAACTCTAA
>TRINITY_DN12070_c0_g1_i4
GTTTTGCTTGGTTTTTCACCAGTCTTACAAAAGTTGCCTGGTTGATATACAAGCAGAGCTAAAACTTAATTGGAGAAGTTTTTGTTTGGCCACATAGTGAAATTTTGTCCCTGAATAAATTGTAATCACACATTCTTCCTTAGAAAAATGATTTTATCCCTCTGTCTTATTTTGAACTTATTTGTGTATATTTACGCCAATAAAGTAAAGCCCAACAACTTCAATGACCAGGCCGTTGGCCATCGTATGGAATTCTTATTTGTCATTTTATCGTCCATGGAAAAGTCGGCGGACAGTTACATTTTGGAATCTCTCGACCAATGGAACGACTCTTTATTAAGTCTCTCCAAACAGGACCTTGAAAACAGTCTTCCTGCTTACCTGAAATTACGCGCCCATATTTTGGGCGGATACCGGAAGGATAAAGAAATGATCAAGGAAGCATATTCCATCATGTCCAAGTTTCGACAATATATTCCTAGGATTAAACGATCTGATCTAATTCATGCGTTCCAATCGAGAATTGAAGAATGGCAGAATAAATTTATGGTTGAAGTGAACAGAACTATCGATTTATTTAAAGAGTTTTCGCATGAGAAATTTTCGAAAACTCTGAACAAATATAGAGAAGCTAATGAACTTTTTAACGAATCATTTGTCGTCAACTTTAATTATGAACGAACAGCGCCCAGGTCAGAAGCTAATGAATAATTGCGACTGCTGGTGGAAAAATTGTTATAATTCAGTTTCTAATGCTTTCAATTGGGGTTTAGGTTTATTTTAAACTGGGAAAGGGTATTAAGAGTATTCTTTTTATTGCAAATTTTATCAAAAAAAGTTTGGATGAAACTCTAA
>TRINITY_DN12070_c0_g1_i5
AAAAAAAATTGGAATGATTGCGGAATATTGGAATGTTTTATTTTGATTTGATCCTTTTTTACTAAAACCACCAATTCTAAAACAAAGATGATTTTATCCCTCTGTCTTATTTTGAACTTATTTGTGTATATTTACGCCAATAAAGTAAAGCCCAACAACTTCAATGACCAGGCCGTTGGCCATCGTATGGAATTCTTATTTGTCATTTTATCGTCCATGGAAAAGTCGGCGGACAGTTACATTTTGGAATCTCTCGACCAATGGAACGACTCTTTATTAAGTCTCTCCAAACAGGACCTTGAAAACAGTCTTCCTGCTTACCTGAAATTACGCGCCCATATTTTGGGCGGATACCGGAAGGATAAAGAAATGATCAAGGAAGCATATTCCATCATGTCCAAGTTTCGACAATATATTCCTAGGATTAAACGATCTGATCTAATTCATGCGTTCCAATCGAGAATTGAAGAATGGCAGAATAAATTTATGGTTGAAGTGAACAGAACTATCGATTTATTTAAAGAGTTTTCGCATGAGAAATTTTCGAAAACTCTGAACAAATATAGAGAAGCTAATGAACTTTTTAACGAATCATTTGTCGTCAACTTTAATTATGAACGAACAGCGCCCAGGTCAGAAGCTAATGAATAATTGCGACTGCTGGTGGAAAAATTGTTATAATTCAGTTTCTAATGCTTTCAATTGGGGTTTAGGTTTATTTTAAACTGGGAAAGGGTATTAAGAGTATTCTTTTTATTGCAAATTTTATCAAAAAAAGTTTGGATGAAACTCTAA
>TRINITY_DN12070_c0_g1_i6
GTTTTGCTTGGTTTTTCACCAGTCTTACAAAAGTTGCCTGGTTGATATACAAGCAGAGCTAAAACTTAATTGGAGAAGTTTTTGTTTGGCCATATAGTAAAATTTTGTCCCGTGTATTTTTTTAAAAAAAATTGGAATGATTGCGGAATATTGAAAGATGATTTTATCCCTCTGTCTTATTTTGAACTTATTTGTGTATATTTACGCCAATAAAGTAAAGCCCAACAACTTCAATGACCAGGCCGTTGGCCATCGTATGGAATTCTTATTTGTCATTTTATCGTCCATGGAAAAGTCGGCGGACAGTTACATTTTGGAATCTCTCGACCAATGGAACGACTCTTTATTAAGTCTCTCCAAACAGGACCTTGAAAACAGTCTTCCTGCTTACCTGAAATTACGCGCCCATATTTTGGGCGGATACCGGAAGGATAAAGAAATGATCAAGGAAGCATATTCCATCATGTCCAAGTTTCGACAATATATTCCTAGGATTAAACGATCTGATCTAATTCATGCGTTCCAATCGAGAATTGAAGAATGGCAGAATAAATTTATGGTTGAAGTGAACAGAACTATCGATTTATTTAAAGAGTTTTCGCATGAGAAATTTTCGAAAACTCTGAACAAATATAGAGAAGCTAATGAACTTTTTAACGAATCATTTGTCGTCAACTTTAATTATGAACGAACAGCGCCCAGGTCAGAAGCTAATGAATAATTGCGACTGCTGGTGGAAAAATTGTTATAATTCAGTTTCTAATGCTTTCAATTGGGGTTTAGGTTTATTTTAAACTGGGAAAGGGTATTAAGAGTATTCTTTTTATTGCAAATTTTATCAAAAAAAGTTTGGATGAAACTCTAA
>TRINITY_DN12070_c0_g1_i7
GTTTTGCTTGGTTTTTCACCAGTCTTACAAAAGTTGCCTGGTTGATATACAAGCAGAGCTAAAACTTAATTGGAGAAGTTTTTGTTTGGCCACATAGTGAAATTTTGTCCCGTAAAAATGATTTTATCCCTCTGTCTTATTTTGAACTTATTTGTGTATATTTACGCCAATAAAGTAAAGCCCAACAACTTCAATGACCAGGCCGTTGGCCATCGTATGGAATTCTTATTTGTCATTTTATCGTCCATGGAAAAGTCGGCGGACAGTTACATTTTGGAATCTCTCGACCAATGGAACGACTCTTTATTAAGTCTCTCCAAACAGGACCTTGAAAACAGTCTTCCTGCTTACCTGAAATTACGCGCCCATATTTTGGGCGGATACCGGAAGGATAAAGAAATGATCAAGGAAGCATATTCCATCATGTCCAAGTTTCGACAATATATTCCTAGGATTAAACGATCTGATCTAATTCATGCGTTCCAATCGAGAATTGAAGAATGGCAGAATAAATTTATGGTTGAAGTGAACAGAACTATCGATTTATTTAAAGAGTTTTCGCATGAGAAATTTTCGAAAACTCTGAACAAATATAGAGAAGCTAATGAACTTTTTAACGAATCATTTGTCGTCAACTTTAATTATGAACGAACAGCGCCCAGGTCAGAAGCTAATGAATAATTGCGACTGCTGGTGGAAAAATTGTTATAATTCAGTTTCTAATGCTTTCAATTGGGGTTTAGGTTTATTTTAAACTGGGAAAGGGTATTAAGAGTATTCTTTTTATTGCAAATTTTATCAAAAAAAGTTTGGATGAAACTCTAA
>TRINITY_DN12070_c0_g1_i8
GTTTTGCTTGGTTTTTCACCAGTCTTACAAAAGTTGCCTGGTTGATATACAAGCAGAGCTAAAACTTAATTGGAGAAGTTTTTTGAATAAATTGTAATCACACATTGTTCCTTAGAAAGATGATTTTATCCCTCTGTCTTATTTTGAACTTATTTGTGTATATTTACGCCAATAAAGTAAAGCCCAACAACTTCAATGACCAGGCCGTTGGCCATCGTATGGAATTCTTATTTGTCATTTTATCGTCCATGGAAAAGTCGGCGGACAGTTACATTTTGGAATCTCTCGACCAATGGAACGACTCTTTATTAAGTCTCTCCAAACAGGACCTTGAAAACAGTCTTCCTGCTTACCTGAAATTACGCGCCCATATTTTGGGCGGATACCGGAAGGATAAAGAAATGATCAAGGAAGCATATTCCATCATGTCCAAGTTTCGACAATATATTCCTAGGATTAAACGATCTGATCTAATTCATGCGTTCCAATCGAGAATTGAAGAATGGCAGAATAAATTTATGGTTGAAGTGAACAGAACTATCGATTTATTTAAAGAGTTTTCGCATGAGAAATTTTCGAAAACTCTGAACAAATATAGAGAAGCTAATGAACTTTTTAACGAATCATTTGTCGTCAACTTTAATTATGAACGAACAGCGCCCAGGTCAGAAGCTAATGAATAATTGCGACTGCTGGTGGAAAAATTGTTATAATTCAGTTTCTAATGCTTTCAATTGGGGTTTAGGTTTATTTTAAACTGGGAAAGGGTATTAAGAGTATTCTTTTTATTGCAAATTTTATCAAAAAAAGTTTGGATGAAACTCTAA
>TRINITY_DN12070_c0_g1_i9
CGCAGAATCAAAAAGCTCCTGAAATTGCAGATGTCTTTGGTCAAACCATGAAGATATAGAAAGAGAGATTGCTCCGCTTCATTCCAAAAAAGGGATTTAAAAATAAGGTTAATTTCAAAATTTGTACTAAGTCAAAGTTAACTGGGGCAAAAATCAATTAAACATATCCATAATGAATTGTGCTAATATATAGAAATTTTAGTGAATAAATTGTAATCACACATTGTTCCTTAGAAAGATGATTTTATCCCTCTGTCTTATTTTGAACTTATTTGTGTATATTTACGCCAATAAAGTAAAGCCCAACAACTTCAATGACCAGGCCGTTGGCCATCGTATGGAATTCTTATTTGTCATTTTATCGTCCATGGAAAAGTCGGCGGACAGTTACATTTTGGAATCTCTCGACCAATGGAACGACTCTTTATTAAGTCTCTCCAAACAGGACCTTGAAAACAGTCTTCCTGCTTACCTGAAATTACGCGCCCATATTTTGGGCGGATACCGGAAGGATAAAGAAATGATCAAGGAAGCATATTCCATCATGTCCAAGTTTCGACAATATATTCCTAGGATTAAACGATCTGATCTAATTCATGCGTTCCAATCGAGAATTGAAGAATGGCAGAATAAATTTATGGTTGAAGTGAACAGAACTATCGATTTATTTAAAGAGTTTTCGCATGAGAAATTTTCGAAAACTCTGAACAAATATAGAGAAGCTAATGAACTTTTTAACGAATCATTTGTCGTCAACTTTAATTATGAACGAACAGCGCCCAGGTCAGAAGCTAATGAATAATTGCGACTGCTGGTGGAAAAATTGTTATAATTCAGTTTCTAATGCTTTCAATTGGGGTTTAGGTTTATTTTAAACTGGGAAAGGGTATTAAGAGTATTCTTTTTATTGCAAATTTTATCAAAAAAAGTTTGGATGAAACTCTAA
>TRINITY_DN6745_c0_g1_i1
AAAAATACATTGCATTGAGTGTTACATTGGCAAAAAAGTTGCATTGGTATTAATAGAACAGATCTGAAATTTCAAAAAGACTAAAAATGTTAAAAAATGTTACAAAAACCATTGAAAAACCTGTTTTGATATCCCTATCTCAACCTCATTGACAACCAGCCAGATTTTTAAAACAATTTCTTATAAAAATTATGTACAATATTAAAAAAATGCACATTTTGTCAAATTATAGCGCCAATGTATTCCAGCAGAATTAATTTATTGAGGAAAATGAAGAAAGGAAAAAATACAGAAAGCAAAGGCGACTTTTCAGCAAACATCTGTTAACATGTACGATGGTTGTCTTTTATTTACCTTCAAAAACAAAAGTCCAAAAGGTATTCGCAGTCTAACAGAAGCCCAACGCATCGTAATAGTTTATCGCCAAGATCCAACTAACTGAGACAAAAACTCGTTTAACTTTTACAGAGTTCGATTTGCTTGAATTGCTCTAGACTGGCGTCTTAAAAACTTTTCTTACATTTAAGATAATTGTCATCACAATCAAAAAGCGAAGTTAGCAAGAGTTTGAAAGTATAAATAAATTTAAAGCATAAAAGTCAACGAACGGCAGATTAAAATAGAATTTTAGAGGGCATGACTACTCTGAGTTTTAGAAGTCATTTAATGACCAGCAAAGATATCTGAATTAAAAATCGGTGTGTGAAAAGTGAGGGCGTACCTACATTGATTGGCTTTATTATCCAATGACTTTTGTAGACTTAAATCACCTTCAGAAAAATCGATTCTGAATTCTTATTTTCACATCTCAGCTCAAACTGAAAAATCACTTTCAAAAATCCTCGCATTAAAAACAGTAGCTGAAAAAACCGAGAAAAATAATTAATAAGCAAACTTGATCAAAACTGACAAATTGCTGACAATATAAAAAACTTTCAAAACAAAAAGAAATTCTGATGAAAAACAAAATGAAGATTGTCTTTCAAATATCCGCCACTCTCTGCTGGGTTCTGATTGCCCATGCAGCCGCCTGGACATACGATGACCAGGATGCTTGGGGTGACGATTACCCTGCTTGTAATGGGGATCGACAATCGCCGATCGACATTGTGACTGGAAACACTCAAGCTGACCCTAAATTGGACAGTGGGTTCACTTTCAGCAAGGCCTTCGGAAACAACATTGCTCAGCTCAAGTACAGAAACAACGGACACACTCTGCAAATGGATGAAGAGGATTTTGCGAATTCGGACGTGACTTTGAAGGGGGGAGATCTTCCTATGGACGATAGTGACTACACTTTCCTCCAATTCCACTCTCACTGGGGAAGTGCAACTGAGCCAGGATCAGAGCACACTGTCGATGGCAAACGATTCGATGCTGAGATTCACTTTGTGTTCATGAGCAAAAGTGCGGCTGCAGTCAGCAGTCCCGACTCACTGGCAGTCCTCGGATTCTTCATCGAGATTGCAGAGGATCCCAACTTCGTGCATGGTGGTCAATGGGATAAACTGTTCTCAACTATCACTTCAAACAACCTCATCAACGAAGGAGCAAACACCACCGACTTCAGTGGTACCTTGGCCATCTCTGACCTGATCCCGGTCTACTTCCGGAACCTCGTGAAGAACTTCTACCACTACAACGGATCTCTCACCACCCCTCCATGCTTAGAAGTGGTCAACTGGTATGTCTTCGAGCAACCCATCCAAGTCAGCCAAGCACAGTACAACAAATTTCTCGAGGCAAGATTCAGCTACGGCGAGGACAAAGTAATGGAGAAGAACTACAGAGATGTTCAATCAATCAACGGTCGACAAGTGTACAGGACCTCACTTGCATCTGTCAACAGCAAACAACCCGACTGGACTTACGACAACCAAGCGTCCTGGGGAGACAAGTACCCTGCATGCAATGGTCAGAGCCAGTCTCCAATTGACATTGACACAGACAAGACTGTACACGATGCTGCTCTCGACACTGGATTCACTTTCGCATCTGCCATGGGAATTGCCATCCCATTCCTCCGACTCATGAACAAGGGATACACATGGCAAATGACCGACCAAGACATGCAGCTGCACCTTTTGTCTGACAACATGATCACAAGTGGACCTTCTCTGAAAGGAGGATGGAATGACTACAGCTTCTGGCAATTCCACTACCACTGGGGAACCAGAGACCAGCCTGGATCCGAGCACACCATCAATGGAGTCCAGTACCCAGCTGAGGTCCACTTCGTGTTCAGGAGCAAAAGTGCAGCTCTTACAGATGCTGGATCATTGACTGTTCTTGGATTCATGATTGACGTCTATGACGGAGAAGGATTCCAACACGGGGGAGAGTTCGGCAACATTCTAGAAGCAATCACTAAGCTCAAATACAAAGACAACTTGGAGGAATACGCCAACTCCATTTCGATTTCGGACCTGATCCCACTATACAATCCTGAATTCATGTCTAAGTTCTACCACTACGATGGATCCCTCACCACCCCTCCATGCATTGAGGTGGTCAACTGGTTCGTCTTCCAGGATCCCATTTACATCAGCCAAGCACAGTACGACAACTTCCTGGAAGGCTACGACTTCGAGGGTAACACGATGAAGAACACGTACAGGGTAGTGCAGCCCCTGAATGAACGAACTGTCTACAGAAGCCTCAAAGCCAGCAACTCAATTTTGGCTCATCTCTCAACCTACACTGTCATCATCGCTGCCTTCATTGCGCTCTTCATGTATTAAAGAAAGCGTAGAAATCGGCTGAACAAACAACTCTTTTATTGTTACTATTTATAAACTTAGCCCTTGTGCAATTATTTTTTATAAGATAACTCTCCTTTTATACCCATTTAACTCACAGCAACTATTTAGATGTAAATATGTTAAAAGAGTTTTTTAAATATTAAAAAATGTACAAATATATATAACCGGAAATTTTTGTCACAATAAATTTTTTTTTGTAATAAAAATTCAATCATAAAA
>TRINITY_DN6745_c0_g1_i2
ACCTTGGCCATCTCTGACCTGATCCCGGTCTACTTCCGGAACCTCGTGAAGAACTTCTACCACTACAACGGATCTCTCACCACCCCTCCATGCTTAGAAGTGGTCAACTGGTATGTCTTCGAGCAACCCATCCAAGTCAGCCAAGCACAGTACAACAAATTTCTCGAGGCAAGATTCAGCTACGGCGAGGACAAAGTAATGGAGAAGAACTACAGAGATGTTCAATCAATCAACGGTCGACAAGTGTACAGGACCTCACTTGCATCTGTCAACAGCAAACAACCCGACTGGACTTACGACAACCAAGCGTCCTGGGGAGACAAGTACCCTGCATGCAATGGTCAGAGCCAGTCTCCAATTGACATTGACACAGACAAGACTGTACACGATGCTGCTCTCGACACTGGATTCACTTTCGCATCTGCCATGGGAATTGCCATCCCATTCCTCCGACTCATGAACAAGGGATACACATGGCAAATGACCGACCAAGACATGCAGCTGCACCTTTTGTCTGACAACATGATCACAAGTGGACCTTCTCTGAAAGGAGGATGGAATGACTACAGCTTCTGGCAATTCCACTACCACTGGGGAACCAGAGACCAGCCTGGATCCGAGCACACCATCAATGGAGTCCAGTACCCAGCTGAGGTCCACTTCGTGTTCAGGAGCAAAAGTGCAGCTCTTACAGATGCTGGATCATTGACTGTTCTTGGATTCATGATTGACGTCTATGACGGAGAAGGATTCCAACACGGGGGAGAGTTCGGCAACATTCTAGAAGCAATCACTAAGCTCAAATACAAAGACAACTTGGAGGAATACGCCAACTCCATTTCGATTTCGGACCTGATCCCACTATACAATCCTGAATTCATGTCTAAGTTCTACCACTACGATGGATCCCTCACCACCCCTCCATGCATTGAGGTGGTCAACTGGTTCGTCTTCCAGGATCCCATTTACATCAGCCAAGCACAGTACGACAACTTCCTGGAAGGCTACGACTTCGAGGGTAACACGATGAAGAACACGTACAGGGTAGTGCAGCCCCTGAATGAACGAACTGTCTACAGAAGCCTCAAAGCCAGCAACTCAATTTTGGCTCATCTCTCAACCTACACTGTCATCATCGCTGCCTTCATTGCGCTCTTCAAGTATTAAAGAAAGCGAAGAACTTGGAAATTGGCTGAATAAACAACTCTTTTATTGTAACTATTTATAAACTTAGCCCTTGTGCAATTATTTTTTATAAGATAACTCTCCTTTTATACCCATTTAACTCACAGCAACTATTTAGATGTAAATATGTTAAGAGTTTTTTAAATATTAAAAAATGTACAAATATATATAGCCGGAAATTTTTATCATAAATTAATTTTTTTCGGTAATAAAAATTCAATCATAAAAAA
>TRINITY_DN6745_c0_g1_i3
AAAAATACATTGCATTGAGTGTTACATTGGCAAAAAAGTTGCATTGGTATTAATAGAACAGATCTGAAATTTCAAAAAGACTAAAAATGTTAAAAAATGTTACAAAAACCATTGAAAAACCTGTTTTGATATCCCTATCTCAACCTCATTGACAACCAGCCAGATTTTTAAAACAATTTCTTATAAAAATTATGTACAATATTAAAAAAATGCACATTTTGTCAAATTATAGCGCCAATGTATTCCAGCAGAATTAATTTATTGAGGAAAATGAAGAAAGGAAAAAATACAGAAAGCAAAGGCGACTTTTCAGCAAACATCTGTTAACATGTACGATGGTTGTCTTTTATTTACCTTCAAAAACAAAAGTCCAAAAGGTATTCGCAGTCTAACAGAAGCCCAACGCATCGTAATAGTTTATCGCCAAGATCCAACTAACTGAGACAAAAACTCGTTTAACTTTTACAGAGTTCGATTTGCTTGAATTGCTCTAGACTGGCGTCTTAAAAACTTTTCTTACATTTAAGATAATTGTCATCACAATCAAAAAGCGAAGTTAGCAAGAGTTTGAAAGTATAAATAAATTTAAAGCATAAAAGTCAACGAACGGCAGATTAAAATAGAATTTTAGAGGGCATGACTACTCTGAGTTTTAGAAGTCATTTAATGACCAGCAAAGATATCTGAATTAAAAATCGGTGTGTGAAAATTGAGGGTGTGCCTACATATATTGGCTGATGTTTCCAATGACTTTTGTAGACTTAGATCGCCTTCACAAAAATAGATTCTCTATTCTTATTTTCACATCTTAGCTCAAATTGAAAAATCACTTTCAAAAATCCTTGCATTGAGAACAGTAGCTGAAAAAATCGAGAAAAATAATTGAAAAGCAAACTTGATCTAAACTGACAAATTGTTGACAATACGAAAACTTGACAAATCAAAAAGAAATTCTGATCATAAAACAAAATGAAGATTGTCTGTCAACTATCCGCCGCTCTCTGTTGGGTTTTGATTGCCCACGCAGCCACCTGGACATACGATGACCAGGAAGCTTGGGGTGACGATTACACTGATTGTAATGGGAATCGACAGTCGCCGATCGACATTGTTACTGCGAACACTCGAGCTGACCCCAACTTAGACAGTGGCTTCACTTTCAGCAAGGCCTTCGGAAACAACATTGCTCAGCTCAAGTACAGAAACAACGGACACACTCTGCAAATGGATGAAGAGGATTTTGCGAATTCGGACGTGACTTTGAAGGGGGGAGATCTTCCTATGGACGATAGTGACTACACTTTCCTCCAATTCCACTCTCACTGGGGAAGTGCAACTGAGCCAGGATCAGAGCACACTGTCGATGGCAAACGATTCGATGCTGAGATTCACTTTGTGTTCATGAGCAAAAGTGCGGCTGCAGTCAGCAGTCCCGACTCACTGGCAGTCCTCGGATTCTTCATCGAGATTGCAGAGGATCCCAACTTCGTGCATGGTGGTCAATGGGATAAACTGTTCTCAGCTATCACTTCAAATAACCTCATCAACAAAGGAGGTAACACCACCGACTTCAGTGGCACCTTGGCCATCTCTGACCTGATCCCGGTCTACTTCCGGAACCTCGTGAAGAACTTCTACCACTACAACGGATCTCTCACCACCCCTCCATGCTTAGAAGTGGTCAACTGGTATGTCTTCGAGCAACCCATCCAAGTCAGCCAAGCACAGTACAACAAATTTCTCGAGGCAAGATTCAGCTACGGCGAGGACAAAGTAATGGAGAAGAACTACAGAGATGTTCAATCAATCAACGGTCGACAAGTGTACAGGACCTCACTTGCATCTGTCAACAGCAAACAACCCGACTGGACTTACGACAACCAAGCGTCCTGGGGAGACAAGTACCCTGCATGCAATGGTCAGAGCCAGTCTCCAATTGACATTGACACAGACAAGACTGTACACGATGCTGCTCTCGACACTGGATTCACTTTCGCATCTGCCATGGGAATTGCCATCCCATTCCTCCGACTCATGAACAAGGGATACACATGGCAAATGACCGACCAAGACATGCAGCTGCACCTTTTGTCTGACAACATGATCACAAGTGGACCTTCTCTGAAAGGAGGATGGAATGACTACAGCTTCTGGCAATTCCACTATCACTGGGGAACCAGAGATCAGCCTGGATCGGAGCACACCATCAATGGAGTCCAGTACCCAGCTGAGGTCCACTTCGTGTTCAGGAGCAAAAGTGCAGCTCTTACAGATGCTGGATCATTGACTGTTCTTGGATTCATGATTGACGTCTATGACGGAGAAGGATTCCAACACGGGGGAGAGTTCGGCAACATTCTAGAAGCAATCACTAAGCTCAAATACAAAGACAACTTGGAGGAATACGCCAACTCCATTTCGATTTCGGACCTGATCCCACTGTACAATCCTGAGTTCATGTCCAAGTTCTACCACTACGATGGCTCCCTCACCACCCCTCCATGCATTGAGGTGGTCAACTGGTTCGTCTTCCAGGATCCCATTTACATCAGCCAAGCACAGTACGACAACTTCCTGGAAGGCTACGACTTCGAGGGTAACACGATGAAGAACACGTACAGGGTAGTGCAGCCCCTGAATGAACGAACTGTCTACAGAAGCCTCAAAGCCAGCAACTCAATTTTGGCTCATCTCTCAACCTACACTGTCATCATCGCTGCCTTCATTGCGCTCTTCAAGTATTAAAGAAAGTGTGAAACAACTTGGAAATTGACTGAAACAACAACTAT
>TRINITY_DN6745_c0_g1_i4
ATATTTTGCAAAGTCTATTTCTGCGGTTTATAAAATTCGAATAAGACTTCATTCATCTAAAAAATTGACAAAATTAGTGATGATCAAACATCCGAAGTTAGTGGCTGTTCTAGATTGCAGAGGATCCCAACTTCGTGCATGGTGGTCAATGGGATAAACTGTTCTCAGCTATCACTTCAAATAACCTCATCAACAAAGGAGGTAACACCACCGACTTCAGTGGCACCTTGGCCATCTCTGACCTGATCCCGGTCTACTTCCGGAACCTCGTGAAGAACTTCTACCACTACAACGGATCTCTCACCACCCCTCCATGCTTAGAAGTGGTCAACTGGTATGTCTTCGAGCAACCCATCCAAGTCAGCCAAGCACAGTACAACAAATTTCTCGAGGCAAGATTCAGCTACGGCGAGGACAAAGTAATGGAGAAGAACTACAGAGATGTTCAATCAATCAACGGTCGACAAGTGTACAGGACCTCACTTGCATCTGTCAACAGCAAACAACCCGACTGGACTTACGACAACCAAGCGTCCTGGGGAGACAAGTACCCTGCATGCAATGGTCAGAGCCAGTCTCCAATTGACATTGACACAGACAAGACTGTACACGATGCTGCTCTCGACACTGGATTCACTTTCGCATCTGCCATGGGAATTGCCATCCCATTCCTCCGACTCATGAACAAGGGATACACATGGCAAATGACCGACCAAGACATGCAGCTGCACCTTTTGTCTGACAACATGATCACAAGTGGACCTTCTCTGAAAGGAGGATGGAATGACTACAGCTTCTGGCAATTCCACTACCACTGGGGAACCAGAGACCAGCCTGGATCCGAGCACACCATCAATGGAGTCCAGTACCCAGCTGAGGTCCACTTCGTGTTCAGGAGCAAAAGTGCAGCTCTTACAGATGCTGGATCATTGACTGTTCTTGGATTCATGATTGACGTCTATGACGGAGAAGGATTCCAACACGGGGGAGAGTTCGGCAACATTCTAGAAGCAATCACTAAGCTCAAATACAAAGACAACTTGGAGGAATACGCCAACTCCATTTCGATTTCGGACCTGATCCCACTATACAATCCTGAATTCATGTCTAAGTTCTACCACTACGATGGATCCCTCACCACCCCTCCATGCATTGAGGTGGTCAACTGGTTCGTCTTCCAGGATCCCATTTACATCAGCCAAGCACAGTACGACAACTTCCTGGAAGGCTACGACTTCGAGGGTAACACGATGAAGAACACGTACAGGGTAGTGCAGCCCCTGAATGAACGAACTGTCTACAGAAGCCTCAAAGCCAGCAACTCAATTTTGGCTCATCTCTCAACCTACACTGTCATCATCGCTGCCTTCATTGCGCTCTTCATGTATTAAAGAAAGCGTAGAAATCGGCTGAACAAACAACTCTTTTATTGTTACTATTTATAAACTTAGCCCTTGTGCAATTATTTTTTATAAGATAACTCTCCTTTTATACCCATTTAACTCACAGCAACTATTTAGATGTAAATATGTTAAAAGAGTTTTTTAAATATTAAAAAATGTACAAATATATATAACCGGAAATTTTTGTCACAATAAATTTTTTTTTGTAATAAAAATTCAATCATAAAA
>TRINITY_DN6745_c0_g1_i5
ATATTTTGCAAAGTCTATTTCTGCGGTTTATAAAATTCGAATAAGACTTCATTCATCTAAAAAATTGACAAAATTAGTGATGATCAAACATCCGAAGTTAGTGGCTGTTCTAGATTGCAGAGGATCCCAACTTCGTGCATGGTGGTCAATGGGATAAACTGTTCTCAGCTATCACTTCAAATAACCTCATCAACAAAGGAGGTAACACCACCGACTTCAGTGGCACCTTGGCCATCTCTGACCTGATCCCGGTCTACTTCCGGAACCTCGTGAAGAACTTCTACCACTACAACGGATCTCTCACCACCCCTCCATGCTTAGAAGTGGTCAACTGGTATGTCTTCGAGCAACCCATCCAAGTCAGCCAAGCACAGTACAACAAATTTCTCGAGGCAAGATTCAGCTACGGCGAGGACAAAGTAATGGAGAAGAACTACAGAGATGTTCAATCAATCAACGGTCGACAAGTGTACAGGACCTCACTTGCATCTGTCAACAGCAAACAACCCGACTGGACTTACGACAACCAAGCGTCCTGGGGAGACAAGTACCCTGCATGCAATGGTCAGAGCCAGTCTCCAATTGACATTGACACAGACAAGACTGTACACGATGCTGCTCTCGACACTGGATTCACTTTCGCATCTGCCATGGGAATTGCCATCCCATTCCTCCGACTCATGAACAAGGGATACACATGGCAAATGACCGACCAAGACATGCAGCTGCACCTTTTGTCTGACAACATGATCACAAGTGGACCTTCTCTGAAAGGAGGATGGAATGACTACAGCTTCTGGCAATTCCACTATCACTGGGGAACCAGAGATCAGCCTGGATCGGAGCACACCATCAATGGAGTCCAGTACCCAGCTGAGGTCCACTTCGTGTTCAGGAGCAAAAGTGCAGCTCTTACAGATGCTGGATCATTGACTGTTCTTGGATTCATGATTGACGTCTATGACGGAGAAGGATTCCAACACGGGGGAGAGTTCGGCAACATTCTAGAAGCAATCACTAAGCTCAAATACAAAGACAACTTGGAGGAATACGCCAACTCCATTTCGATTTCGGACCTGATCCCACTGTACAATCCTGAGTTCATGTCCAAGTTCTACCACTACGATGGCTCCCTCACCACCCCTCCATGCATTGAGGTGGTCAACTGGTTCGTCTTCCAGGATCCCATTTACATCAGCCAAGCACAGTACGACAACTTCCTGGAAGGCTACGACTTCGAGGGTAACACGATGAAGAACACGTACAGGGTAGTGCAGCCCCTGAATGAACGAACTGTCTACAGAAGCCTCAAAGCCAGCAACTCAATTTTGGCTCATCTCTCAACCTACACTGTCATCATCGCTGCCTTCATTGCGCTCTTCAAGTATTAAAGAAAGTGTGAAACAACTTGGAAATTGACTGAAACAACAACTAT
>TRINITY_DN23069_c0_g2_i1
CGGCTTATAATAATATCTCAGCTGCATGTAGAGATAAAACCGAGTTACCCATCTGTAAAGGAGAGCCAAATTTACACATACACTAACTGAGAAAATTAAACCCAAACTTAAAAACAGAAGCAACAACAACAATAAACTAGCTATTTGAGTTTTTATTAGCTGCACTAATTGTTCTCAATTTCGAGAAAAAAAAGAATCACAGATGGTGGTTCATTTAATGAATTTTTCATTTTGCTTCCTTACAGTTATCACTATCAAAGGATTTGTCAATTCTGAGCTTTCGGGAGACGGTTCGAGTCCCAGAGAGACAAACATTTCCGATTCTTTGAGCAAGAGAATCATTAACGGAGAAAACGCTAAAGGTGATCGGAAATTTTATGTTCTAATCCGAGATGAAAAAGGAAATTTTTGTGGTGCGACATTGATCCGCCCCCAATTTCTACTGACAGCGGCTCATTGTTTTGTAGGTATTGAGGGGGTTCTCACGGCCTATTTCGGTGACTTCCGTCAAGTGGATTCTGGCCTTGTGTCAAAGACGGCTATCCGGGTTTATAGACACACGGACGCACACGGTTTCAAAAGTAAAAAGTTCTCTGGGAGATTTGAGAAGGATGAGAAATTCGTTTTTCGTAACGACATTTCTCTTGTCAAATTAGAAAGAGAGACGACAAATATGGAAGCGACTGCTCTCGAAATGTGCACGAAAAATAACTTGGCTGTTGATGGAAAATACACTTTCATTGGAATGGGGGTTACAAAGTCAGGCGAAAGGGCAAAAACCTTACAAGAGACCATTCTCAAGGAGAAGACCGACAAATCAAACTGTGGAATTCTTCCAAAACAAATCAAATCAGATCTATGCCTGGAGTCACCCATGACGGGAAATAGTAAACCCTTTTCTTCAACTGACGATAGTGGTGGGCCAGCATTTATAGAGTACTCAACACACATGGGCAAAAACCAATGTCTAGCTGGAGTTCTGTCTCAAGGTCCCGACCCAGAAGATAAAAAGAAAGCTATGAGATCCGAAAGAGTTTCTGCGCATGTTTCCTGGATCAGAGGCATTGCTGATGCCGATGGCTTGTTACCCTAGCGCCCTCTGTGATTAACCAAAAGTTGGATCTGTTCAACCCCCCCCCCCCCCCTCTAGGTTATTGGGTATATGTCTTGCCTGTCCCCAAAACGCAATCGCCTTTGCCTTTCTTACACAGTAACTTATAAATTGTAATTGGGGCATACAAAACACTGAGGA
>TRINITY_DN23069_c0_g2_i2
CGGCTTATAATAATATCTCAGCTGCATGTAGAGATAAAACCGAGTTACCCATCTGTAAAGGAGAGCCAAATTTACACATACACTAACTGAGAAAATTAAACCCAAACTTAAAAACACTACAACGACAATAGACTAGTTGATTGAGTTTTCATTAGCTGCACTAATTGTTCTCAATTTCGAGAAAAAAAAAGAATCATAGATGGTGGTTCATTTAATGAAATTTTCATTTTGCTTCCTTACAGTTATCACTATCAAAGGATTTGTCAATTCTGAGCTTTCGGGAGACGGTTCGAGTCCCAGAGAGACAAACATTTCCGATTCTTTGAGCAAGAGAATCATTAACGGAGAAAACGCTAAAGGTGATCGGAAATTTTATGTTCTAATCCGAGATGAAAAAGGAAATTTTTGTGGTGCGACGTTGATCCGCCCCCAATTTCTTTTGACAGCGGCTCATTGTTTCGTAGGTATTGAGGGGGTTCTCACGGCCTATTTCGGTGACTTCCGTCAAGTGGATTCTGGCCTTGTGTCAAAGACGGCTATCCGGGTTTATAGACACACGGACGCACACGGTTTCAAAAGTAAAAAGTTCTCTGGGAGATTTGAGAAGGATGAGAAATTCGTTTTTCGTAACGACATTTCTCTTGTCAAATTAGAAAGAGAGACGACAAATATGGAAGCGACTGCTCTCGAAATGTGCACGAAAAATAACTTGGCTGTTGATGGAAAATACACTTTCATTGGAATGGGGGTTACAAAGTCAGGCGAAAGGGCAAAAACCTTACAAGAGACCATTCTCAAGGAGAAGACCGACAAATCAAACTGTGGAATTCTTCCAAAACAAATTGAATCAGATCTCTGCCTGGAGTCACCCGTGAAGGGAAATAGTAAACCCTTTTCTGCAACTGGCGACAGTGGTGGGCCAGCATTCATAGAGTACTCAACACACATGGGCAAAAACCAATGTCTAGCTGGAGTTCTGTCTCAAGGTCCCGACCCAGAAGATAAAAAGAAAGCTATGAGATCCGAAAGAGTTTCTGCGCATGTTTCCTGGATCAGAGGCATTGCTGATGCCGATGGCTTGTTACCCTAGCGCCCTCTGTGATTAACCAAAAGTTGGATCTGTTCAACCCCCCCCCCCCCCCTCTAGGTTATTGGGTATATGTCTTGCCTGTCCCCAAAACGCAATCGCCTTTGCCTTTCTTACACAGTAACTTATAAATTGTAATTGGGGCATACAAAACACTGAGGA
>TRINITY_DN4359_c0_g1_i4
CAAAAGTTCGTGTGACCAACTTCTGCTGTCTTAATTTTCATCTATGTGGGTGGTGTAAAAAATCTGTTGGTCTATATATTATGGGGCTTATCTCAGTTACCTCGTTGGCCTTATGTAGCTTTTTTCTCACTGTACAACCAAGCCTTAATATTTTAATCATAAGACTCATCAAATGTGCATACGTTTGTTCAAAATTTGAATTGTTCAATTCGTATTAGATAGCGAAAACCTGCAAAAGTTACAAAAAAATTGATTTTCACAAAGCAGATGAAAGCTACAAATTTTCTTTGTTTTGCGGCTTTATGTACAATAGCGCCAATTTATGCTTACTATTCCTGGGATGGAGGTATTGAAAGGCTTCAATCAGTGTTGCAATTGGTACTTGCGGCCGAGGAGCGACTTAAATGGATCGTAACTGAAATTTCAGACCTTTTCGAAGAGCTCACGAAGTCATCGGAAGAAGGCGCGAAAACAGGAGCTGCTCGTCAATTTTATTACTTTCAGTATGAAATGATAAAATGGCGAAATGCGCGTTTGGATGCTTCGATGGTAACGCCTGAACAAATGCTGTATGACCTGTCCAGATCTATAAGAACTAAGAATGAAAACATCACTATAAAACTTGCAGACACTGCAGATGATTGGATGAACAAAGTTGAACAGAAAGTGAATAATTTTGCGAATTCTACTCTGCAACGTGTGAGAAAAGCAGCATTTCATCAATCTGGCAAACCGAAAGACCTGAAGGTCAAAATTGAAGGGCTTGTTAAACAATTGGTTCAGTTGAGCCGAAATTCATCTGAAGTTGTTCAAAAGTTCATCAAATCCGAACATGGAGTGTTCTTGAGAAGCATAGAAGAATTATAAATTTGTCAACAGTTGTGGGTATTTTAGAGATAAAATTATTACAAGCTCACGTTTTATCAGGTTTCTATATCTTGCAAGGGTTAATATCTCTCAACTACTGTACTTTCACAAAATTATCATCTAAAGGAA
>TRINITY_DN4359_c0_g1_i5
CAAAAGTTCGTGTGACCAACTTCTGCTGTCTTAATTTTCATCTATGTGGGTGGTGTAAAAAATCTGTTGGTCTATATATTATGGGGCTTATCTCAGTTACCTCGTTGGCCTTATGTAGCTTTTTTCTCACTGTACAACCAAGCCTTAATATTTTAATCATAAGACTCATCAAATGTGCATACGTTTGTTCAAAATTTGAATTGTTCAATTCGTATTAGATAGCGAAAACCTGCAAAAGTTACAAAAAAATTGATTTTCACAAAGCGTAATTTTTTTTATCACCCGGGTCGAATTAGATGAAAGCTACAAATTTTCTTTGTTTTGCGGCTTTATGTACAATAGCGCCAATTTATGCTTACTATTCCTGGGATGGAGGTATTGAAAGGCTTCAATCAGTGTTGCAATTGGTACTTGCGGCCGAGGAGCGACTTAAATGGATCGTAACTGAAATTTCAGACCTTTTCGAAGAGCTCACGAAGTCATCGGAAGAAGGCGCGAAAACAGGAGCTGCTCGTCAATTTTATTACTTTCAGTATGAAATGATAAAATGGCGAAATGCGCGTTTGGATGCTTCGATGGTAACGCCTGAACAAATGCTGTATGACCTGTCCAGATCTATAAGAACTAAGAATGAAAACATCACTATAAAACTTGCAGACACTGCAGATGATTGGATGAACAAAGTTGAACAGAAAGTGAATAATTTTGCGAATTCTACTCTGCAACGTGTGAGAAAAGCAGCATTTCATCAATCTGGCAAACCGAAAGACCTGAAGGTCAAAATTGAAGGGCTTGTTAAACAATTGGTTCAGTTGAGCCGAAATTCATCTGAAGTTGTTCAAAAGTTCATCAAATCCGAACATGGAGTGTTCTTGAGAAGCATAGAAGAATTATAAATTTGTCAACGGTTGTGGGTATTTTAGAGGTAAACATTAATACAAGCTCAAGTTTTAAAAAAAAAAAAAAAAAAAAAAAAGAA
>TRINITY_DN4359_c0_g1_i6
CAAAAGTTCGTGTGACCAACTTCTGCTGTCTTAATTTTCATCTATGTGGGTGGTGTAAAAAATCTGTTGGTCTATATATTATGGGGCTTATCTCAGTTACCTCGTTGGCCTTATGCAGCGTTTTTCTCACAGAACAACCAAGTCTTAACTTTTTTATCATAAAACTCATCAAATGTGCATATTTTTATTAAAAATTTGAATTGTTTAAGTCGTATTAGATAGTGAAAACCTGCTTAATTTACAAAAAATTAATTTTGATAAAACGAAAATTAGTATATCACCCGGGTCGAGATGAAAGCTACAAATATTCTTTGTTTTGTGGCTTTATGCACCATTGCGCCAATCTATGCTTACTATTCCTGGGATGGAGGTATTGAAAGGCTTCAATCAGTGTTGCAATTGGTACTTGCGGCCGAGGAGCGACTTAAATGGATCGTAACTGAAATTTCAGACCTTTTCGAAGAGCTCACGAAGTCATCGGAAGAAGGCGCGAAAACAGGAGCTGCTCGTCAATTTTATTACTTTCAGTATGAAATGATAAAATGGCGAAATGCGCGTTTGGATGCTTCGATGGTAACGCCTGAACAAATGCTGTACGACCTGTCCAGATCTATAAAAACTAAGAATGAAAATATCACTATAAAACTTGCAGACACTGCAGATGATTGGATGAACAAAGTTGAACAGAAAGTGAATAATTTTGCGAATTCTACTCTGCAACGTGTGAGAAAAGCAGCATTTCATCAATCTGGCAAACCGAAAGACCTGAAGGTCAAAATTGAAGGGCTTGTTAAACAATTGGTTCAGTTGAGCCGAAATTCATCTGAAGTTGTTCAAAAGTTCATCAAATCCGAACATGGAGTGTTCTTGAGAAGCATAGAAGAATTATAAATTTGTCAACGGTTGTGGGTATTTTAGAGGTAAACATTAATACAAGCTCAAGTTTTAAAAAAAAAAAAAAAAAAAAAAAAGAA
>TRINITY_DN4359_c0_g1_i7
CAAAAGTTCGTGTGACCAACTTCTGCTGTCTTAATTTTCATCTATGTGGGTGGTGTAAAAAATCTGTTGGTCTATATATTATGGGGCTTATCTCAGTTACCTCGTTGGCCTTATGCAGCGTTTTTCTCACAGAACAACCAAGTCTTAACTTTTTTATCATAAAACTCATCAAATGTGCATATTTTTATTAAAAATTTGAATTGTTTAAGTCGTATTAGATAGTGAAAACCTGCTTAATTTACAAAAAATTAATTTTGATAAAACGAAAATTAGTATATCACCCGGGTCGAGGTGACTGTTCTAAAAATCGCTATATGTAAAAGTTGCAGTGAATGCACGAATGCATGAAACAATTGATTGCTGAATACGGTGAAAACGTGCAAATGAAAATTTTTCCACTGAAATTAATTTACTGACAAAAAACTCAATTCATAGAGCTGACAGTAAAGTGAAAAGAATCTGAGTTAAATGCACCACAAATTTGAGAAAAGTAAAAAAATTCTTGGCTATTTGGTAAAAGATGTGTCAGCATTTAGAAACCGGGTGACTCCTTTTTCGATGAATGCGGTCAAAAATAAATTGTCACCGTGATATTTACCGCAGTTCTTACAAAAATTCACTGATATTACAACTGAAAGATTCATGCGCTTTGCTCTCAAAAATAATTACTTCCACCTCTATTACGTTATTGCTCTAAAAAAATTTCGACCCGGGCGGTTTTTTAAAGATGAAAGCTACAAATATTCTTTGTTTTGTGGCTTTATGCACCATTGCGCCAATCTATGCTTACTATTCCTGGGATGGAGGTATTGAAAGGCTTCAATCAGTGTTGCAATTGGTACTTGCGGCCGAGGAGCGACTTAAATGGATCGTAACTGAAATTTCAGACCTTTTCGAAGAGCTCACGAAGTCATCGGAAGAAGGCGCGAAAACAGGAGCTGCTCGTCAATTTTATTACTTTCAGTATGAAATGATAAAATGGCGAAATGCGCGTTTGGATGCTTCGATGGTAACGCCTGAACAAATGCTGTACGACCTGTCCAGATCTATAAAAACTAAGAATGAAAATATCACTATAAAACTTGCAGACACTGCAGATGATTGGATGAACAAAGTTGAACAGAAAGTGAATAATTTTGCGAATTCTACTCTGCAACGTGTGAGAAAAGCAGCATTTCATCAATCTGGCAAACCGAAAGACCTGAAGGTCAAAATTGAAGGGCTTGTTAAACAATTGGTTCAGTTGAGCCGAAATTCATCTGAAGTTGTTCAAAAGTTCATCAAATCCGAACATGGAGTGTTCTTGAGAAGCATAGAAGAATTATAAATTTGTCAACGGTTGTGGGTATTTTAGAGGTAAACATTAATACAAGCTCAAGTTTTAAAAAAAAAAAAAAAAAAAAAAAAGAA
>TRINITY_DN4359_c0_g1_i9
CAAAAGTTCGTGTGACCAACTTCTGCTGTCTTAATTTTCATCTATGTGGGTGGTGTAAAAAATCTGTTGGTCTATATATTATGGGGCTTATCTCAGTTACCTCGTTGGCCTTATGCAGCGTTTTTCTCACAGAACAACCAAGTCTTAACTTTTTTATCATAAAACTCATCAAATGTGCATATTTTTATTAAAAATTTGAATTGTTTAAGTCGTATTAGATAGTGAAAACCTGCTTAATTTACAAAAAATTAATTTTGATAAAACGAAAAATGAAAGCTACAAATATTCTTTGTTTTGTGGCTTTATGCACCATTGCGCCAATCTATGCTTACTATTCCTGGGATGGAGGTATTGAAAGGCTTCAATCAGTGTTGCAATTGGTACTTGCGGCCGAGGAGCGACTTAAATGGATCGTAACTGAAATTTCAGACCTTTTCGAAGAGCTCACGAAGTCATCGGAAGAAGGCGCGAAAACAGGAGCTGCTCGTCAATTTTATTACTTTCAGTATGAAATGATAAAATGGCGAAATGCGCGTTTGGATGCTTCGATGGTAACGCCTGAACAAATGCTGTACGACCTGTCCAGATCTATAAAAACTAAGAATGAAAATATCACTATAAAACTTGCAGACACTGCAGATGATTGGATGAACAAAGTTGAACAGAAAGTGAATAATTTTGCGAATTCTACTCTGCAACGTGTGAGAAAAGCAGCATTTCATCAATCTGGCAAACCGAAAGACCTGAAGGTCAAAATTGAAGGGCTTGTTAAACAATTGGTTCAGTTGAGCCGAAATTCATCTGAAGTTGTTCAAAAGTTCATCAAATCCGAACATGGAGTGTTCTTGAGAAGCATAGAAGAATTATAAATTTGTCAACGGTTGTGGGTATTTTAGAGGTAAACATTAATACAAGCTCAAGTTTTAAAAAAAAAAAAAAAAAAAAAAAAGAA
>TRINITY_DN414_c0_g2_i1
ATAAGCTATAAGCCCACTAAGCTCGGGGGGGGGGGGTTGCAAAACAGAATAGATCCGAAGTTTTGTTATGTCCAATTGAGTATTTAGGAGTACCAGAGTATGTGAGGGGAGATTTGTTTGCAATGTATTTATGGATTAAATCTTTGAGTATCTTTAAATATAGGAAAACCAGAAGCTTGACCCCGTTCACATGTTTTAATTATCAGTCTTCAAATAATGATTTGTACAACCAAAAATGGAGAAACAATAATTACTCAGCCATAGTCACCTTCAGCTGCTGCAATTATACAGTCGACATTTTGTTGCAATTGAATAAGAGAAAAAACTCCACGACTGTTGTACTTTGTTACAGTGTTTGATTGAAAGGCGTGTTCAACAATGTCACGTTTACCATATATGATCAGCTATGTATAGTATTATGACAACATACTTGTACGTTTTGGACAAAGAAAAAAAGAATGACTCATCTATGAGAATTATATGCAAAATCGTGATCACTATTACTGACCAACTCTCTCTCTTTTTCATTACTTTTCTATTAGTCTTGTTACTGTGTAGGGGTAAAGAATGAACCTTTTTAGAAATTCGTCATTTTTGTTCTTGATTGTTTTGACTTTGCGTACAGCGCAGATGTTAAATGCTGTTGAACCCACGCACATCAAACCAGACTTGGCTTGTTTGAAGAATCAAATCGAATCTTCAAAGGCAGTGTGCTTCTTTGAGAACGGATGCTGCCACAGTTTTGCTTCGGACAGATGTCGAATAGAGTTGACTTCAGTTGACATCAACCCCTTAGAAGTCACCTTTATTGAAGGATCTATATCTATGGACAGGGACAACAATAGACTCTGCTTTCAGGGTCTCAAACCGACGCCAAAAGAGCACTACTCGGGCTTCTACGGAGTGCAATTATTTGTAAGGAAGGAGGAAATGTATTCTACGAGAGAAGAGGTTGTATCCATGAACTTTATGTTCCAACACCTCCTGCTGGGAGCAGTGCCTCCTAACGAAAACCGACTGGAGAGCCTACTCATGTGTATGGATCTGGGAGATGAAATTGACTCATTCTCACAAGACACGTTCATCTCAGTGGAGATGATCACTCTTAGACCCCAAAGAGATGAGCCAGCAGTTAGTTACCCTGGATTCCATATGCTGTGTAGTCTGGACACAATTAAGATTCAAAGTAGTGGATGCCAGTTAGAATCAATCACCAGGGTGCCACACACGTGTAATATGACCCAAGATTATGAATACGTCACAGAGAATGAAATAGAATCAACGATTGAACATGGAACAGGTTTTGGTCACCTGGATGATGACTTATTTCCACAGAAGGAACCTCGGGCTACACCAAACCCACCTGTAAACATCGAAGCTAAGTGGACAACAATGGAACTGGTGCTGAGCTTAACCATCACGGCAATTCTGATCATTGGTTGTGCAGTAGCAATATTTTTAGGCATCTACTTATGGTCCAGTTTCTTCAAAAGGAGACCAAATAACAATAATGAACGGCCTAGCGAGGATTTGAGCAATATGGCAACGCCTGATCAAAATGAGGGTTGCAATGGGCCTAACTCACAACAGCGTTCTGCAAACCATAAAGAGAGCACTCCACAAACAACGTCTTCACTAGCTGACGAGAGCGAAGAGGCGCCATATAGTCAACAGGTGATGCGAAACAGCGCATTCCCCCGCAGAAAACATCATCATACAGAACCCGCGAGCGTATCTCTGAACATGAACCTACTCTTAGAAGAAGAAGCCGGTGAGACCGAACAACTACTAGTCTTGCCGTACCAGCGATCTATATCAGTCCCAGCCTGAGGTGTGCGCTCGATATTGTCCTGATCAGATTATTTCGAGCGCTGATGGACAGCGTACGTTATTGTTGCAGCTGCGGTCTCTAACTGTGTTCTCGTGTTCTCTGAATAAGTACAATGTTCACTAACGCTCTCCCAAGTTACTTCAGACCTAACTGTCAAAAACTCACAAACTTTATTACATTCAACTCAAACTTCCCACATTACCCCCACTCTTACATCGTTTCCACCCCGTTCCCTCCCATTTGAGAAGTTTTTTCTGAAGCCCCGGATTGCACATTGGGTTAAAAGTTTAAGAGAGGGATAACTTTAGGCTATTTAACTCTTTTTGTTTGAGTTAAATATGAGAGTTAAATATGAGTTTAAAATGAGAGCAAAATATGAGAGTTCATTCAAACATGCATATGGCTGAAGAACTCTTACTAGCTGTTGTAAATATTCTAGTTTCTCCTCTATTTTTCTGCTACTTTGTTTTGGTGCTATCTTAAATATTTGAACTATTGGTTGATAATTCTCCCAGGATTATGCTGAAACTACTTAAATTCCAAGGCGCGGTGAGAGTTGCTATTATTTTTACTATTCTGTAAAGAGACTGTAACAATAGTGAGCTATCCAGAGCTCTTATTGAAGACTGGGACCCAATTTAAAGTCTTGATAAATACTTCTCAAGTAAAATGCATGTCTCGGGTTAACAGGTCCGTGCTGATCACGTCTTGTTTCAAGTCTTGAGAATTATCGAGATTGCCAAAGTCTTGGTCGCGACTTGACAAATCTTGAGTTAGTTCCTGGTCAAAACTTTATTTTAGTTTGTAAACTTAACATCACTTTGCAAAAGAGGCAAGGACGAAAATAAAATGTGACATATAATCACCTTGAGTTAATCTTGGTCTCAATGTTCAACTATGTCAGTTGATGTGAATGATATGCTTGAACACTTGATGCAGTTTTTTCTCTACTAGCAATTTTAGTAGAAGTGCTCTGGTTATTTCGCGCTTCTTTCTTCAACTTGGAAATTTGTAAAGTTCGCTCTCTTTAAAAAAAAAAAAAAAAAAAAAAA
>TRINITY_DN414_c0_g2_i2
ATAAGCTATAAGCCCACTAAGCTCGGGGGGGGGGGGTTGCAAAACAGAATAGATCCGAAGTTTTGTTATGTCCAATTGAGTATTTAGGAGTACCAGAGTATGTGAGGGGAGATTTGTTTGCAATGTATTTATGGATTAAATCTTTGAGTATCTTTAAATATAGGAAAACCAGAAGCTTGACCCCGTTCACATGTTTTAATTATCAGTCTTCAAATAATGATTTGTACAACCAAAAATGGAGAAACAATAATTACTCAGCCATAGTCACCTTCAGCTGCTGCAATTATACAGTCGACATTTTGTTGCAATTGAATAAGAGAAAAAACTCCACGACTGTTGTACTTTGTTACAGTGTTTGATTGAAAGGCGTGTTCAACAATGTCACGTTTACCATATATGATCAACTATGCTTACTATTATGACAACATACTTGTGCGTTTTGGACAAAGAAAAAAGAATGAATCATCTATGAGAGTTATATGCAAAATCGTGATCATTATTATTGACCAACTCTCTTTTTCATTATTTTTCTGTTAGTCTTGTCACTGTGTGGGGGTAAAGAATGAACCTTTTTAGCAATCCGTCATTTTTGTTTTTGATTCTTTTGACTTTGTGTTCAGCACAGCCGTTAAATGCTGTTGATCCCACGCACATTATACCAGACTTGGCCTGTTTGAAGAACCAAATCGAATCTTCAAAGGCTGTTTGTTTCTTTGAGAACGGATGCTGCCACAGTTTTGCTTCGGACAGATGTCGAATAGAGTTGACCCCACCTGACATCCACTCATTAGAAGTCACATTTATCAATGAATCTATATCTATGGACAGGGCCAACAATAGACTCTGCTTTCAGGGTCTCAAACCGACGCCAAAAGAGCACTACTCGGGCTTCTACGGAGTGCAATTATTTGTAAGAAAGGAGGAGTTGTATTCAACGAGAGAGGAGGTTGTATCCATGAACTTCATG
>TRINITY_DN414_c0_g2_i4
ATAAGCTATAAGCCCACTAAGCTCGGGGGGGGGGGGTTGCAAAACAGAATAGATCCGAAGTTTTGTTATGTCCAATTGAGTATTTAGGAGTACCAGAGTATGTGAGGGGAGATTTGTTTGCAATGTATTTATGGATTAAATCTTTGAGTATCTTTAAATATAGGAAAACCAGAAGCTTGACCCCGTTCACATGTTTTAATTATCAGTCTTCAAATAATGATTTGTACAACCAAAAATGGAGAAACAATAATTACTCAGCCATAGTCACCTTCAGCTGCTGCAATTATACAGTCGACATTTTGTTGCAATTGAATAAGAGAAAAAACTCCACGACTGTTGTACTTTGTTACAGTGTTTGATTGAAAGGCGTGTTCAACAATGTCACGTTTACCATATATGATCAGCTATGTATAGTATTATGACAACATACTTGTACGTTTTTGACAAGAAAACGAGAATGACTCATTTATGAGAGTTATGTGCAACATCGTAATCTTTATTATTGACCTGCTCACTCTTCATTAATTTTCTATTAGTCTTCTTACTGTGTGGGGGTAAAGAATGAACCTTTTTAGCAATCCGTCATTTTTGTTTTTGATTCTTTTGACTTTGTGTTCAGCACAGCCGTTAAATGCTGTTGATCCCACGCACATTATACCAGACTTGGCCTGTTTGAAGAACCAAATCGAATCTTCAAAGGCTGTTTGTTTCTTTGAGAACGGATGCTGCCACAGTTTTGCTTCGGACAGATGTCGAATAGAGTTGACCCCACCTGACATCCACTCATTAGAAGTCACATTTATCAATGAATCTATATCTATGGACAGGGCCAACAATAGACTCTGCTTTCAGGGTCTCAAACCGACGCCAAAAGAGCACTACTCGGGCTTCTACGGAGTGCAATTATTTGTAAGAAAGGAGGAGTTGTATTCAACGAGAGAGGAGGTTGTATCCATGAACTTCATG
>TRINITY_DN414_c0_g2_i6
GTAGAAAATTTTAGTTGCGACGACAAAACCGAATGAGAATAATTTCATCATTAAAGGCGTTTTAATTGTTTATGTTGTCATGTTTAGCTCACAATGAGTTACGTTTTATGTGAATATTCGAAAAAACTGACTGATTTGCGTTATAAATGGTGAAAAAAATCAAAATCGTTTGTTACAGTGTTTGATTGAAAGGCGTGTTCAACAATGTCACGTTTACCATATATGATCAACTATGCTTACTATTATGACAACATACTTGTGCGTTTTGGACAAAGAAAAAAGAATGAATCATCTATGAGAGTTATATGCAAAATCGTGATCATTATTATTGACCAACTCTCTTTTTCATTATTTTTCTGTTAGTCTTGTCACTGTGTGGGGGTAAAGAATGAACCTTTTTAGCAATCCGTCATTTTTGTTTTTGATTCTTTTGACTTTGTGTTCAGCACAGCTGTTAAATGCTGTTGAACCCACGCACATTATACCAGACTTGGCCTGTTTGAAGAACCAAATCGAATCTTCAAAGGCTGTTTGTTTCTTTGAGAACGGATGCTGCCACAGTTTTGCTTCGGACAGATGTCGAATAGAGTTGACTTCAGTTGACATCAACCCCTTAGAAGTCACCTTTATTGAAGGATCTATATCTATGGACAGGGACAACAATAGACTCTGCTTTCAGGGTCTCAAACCGACGCCAAAAGAGCACTACTCGGGCTTCTACGGAGTGCAATTATTTGTAAGGAAGGAGGAAATGTATTCTACGAGAGAAGAGGTTGTATCCATGAACTTTATGTTCCAACACCTCCTGCTGGGAGCAGTGCCTCCTAACGAAAACCGACTGGAGAGCCTACTCATGTGTATGGATCTGGGAGATGAAATTGACTCATTCTCACAAGACACGTTCATCTCAGTGGAGATGATCACTCTTAGACCCCAAAGAGATGAGCCAGCAGTTAGTTACCCTGGATTCCATATGCTGTGTAGTCTGGACACAATTAAGATTCAAAGTAGTGGATGCCAGTTAGAATCAATCACCAGGGTGCCACACACGTGTAATATGACCCAAGATTATGAATACGTCACAGAGAATGAAATAGAATCAACGATTGAACATGGAACAGGTTTTGGTCACCTGGATGATGACTTATTTCCACAGAAGGAACCTCGGGCTACACCAAACCCACCTGTAAACATCGAAGCTAAGTGGACAACAATGGAACTGGTGCTGAGCTTAACCATCACGGCAATTCTGATCATTGGTTGTGCAGTAGCAATATTTTTAGGCATCTACTTATGGTCCAGTTTCTTCAAAAGGAGACCAAATAACAATAATGAACGGCCTAGCGAGGATTTGAGCAATATGGCAACGCCTGATCAAAATGAGGGTTGCAATGGGCCTAACTCACAACAGCGTTCTGCAAACCATAAAGAGAGCACTCCACAAACAACGTCTTCACTAGCTGACGAGAGCGAAGAGGCGCCATATAGTCAACAGGTGATGCGAAACAGCGCATTCCCCCGCAGAAAACATCATCATACAGAACCCGCGAGCGTATCTCTGAACATGAACCTACTCTTAGAAGAAGAAGCCGGTGAGACCGAACAACTACTAGTCTTGCCGTACCAGCGATCTATATCAGTCCCAGCCTGAGGTGTGCGCTCGATATTGTCCTGATCAGATTATTTCGAGCGCTGATGGACAGCGTACGTTATTGTTGCAGCTGCGGTCTCTAACTGTGTTCTCGTGTTCTCTGAATAAGTACAATGTTCACTAACGCTCTCCCAAGTTACTTCAGACCTAACTGTCAAAAACTCACAAACTTTATTACATTCAACTCAAACTTCCCACATTACCCCCACTCTTACATCGTTTCCACCCCGTTCCCTCCCATTTGAGAAGTTTTTTCTGAAGCCCCGGATTGCACATTGGGTTAAAAGTTTAAGAGAGGGATAACTTTAGGCTATTTAACTCTTTTTGTTTGAGTTAAATATGAGAGTTAAATATGAGTTTAAAATGAGAGCAAAATATGAGAGTTCATTCAAACATGCATATGGCTGAAGAACTCTTACTAGCTGTTGTAAATATTCTAGTTTCTCCTCTATTTTTCTGCTACTTTGTTTTGGTGCTATCTTAAATATTTGAACTATTGGTTGATAATTCTCCCAGGATTATGCTGAAACTACTTAAATTCCAAGGCGCGGTGAGAGTTGCTATTATTTTTACTATTCTGTAAAGAGACTGTAACAATAGTGAGCTATCCAGAGCTCTTATTGAAGACTGGGACCCAATTTAAAGTCTTGATAAATACTTCTCAAGTAAAATGCATGTCTCGGGTTAACAGGTCCGTGCTGATCACGTCTTGTTTCAAGTCTTGAGAATTATCGAGATTGCCAAAGTCTTGGTCGCGACTTGACAAATCTTGAGTTAGTTCCTGGTCAAAACTTTATTTTAGTTTGTAAACTTAACATCACTTTGCAAAAGAGGCAAGGACGAAAATAAAATGTGACATATAATCACCTTGAGTTAATCTTGGTCTCAATGTTCAACTATGTCAGTTGATGTGAATGATATGCTTGAACACTTGATGCAGTTTTTTCTCTACTAGCAATTTTAGTAGAAGTGCTCTGGTTATTTCGCGCTTCTTTCTTCAACTTGGAAATTTGTAAAGTTCGCTCTCTTTAAAAAAAAAAAAAAAAAAAAAAA
>TRINITY_DN414_c0_g2_i8
GAAGGAGGAAATGTATTCTACGAGAGAAGAGGTTGTATCCATGAACTTTATGTTCCAACACCTCCTGCTGGGAGCAGTGCCTCCTAACGAAAACCGACTGGAGAGCCTACTCATGTGTATGGATCTGGGAGATGAAATTGACTCATTCTCACAAGACACGTTCATCTCAGTGGAGATGATCACTCTTAGACCCCAAAGAGATGAGCCAGCAGTTAGTTACCCTGGATTCCATATGCTGTGTAGTCTGGACACAATTAAGATTCAAAGTAGTGGATGCCAATTAGAATCAGTCACAAGGGTGCCCCACACATGCAATATGACTCAGGATTACGATTACGTCACAGAGAATGAAATAGAATCAACGATTGAACATGGAACAGGTTTTGGTCACCTGGATGATGACTTATTTCCACAGAAGGAACCTCGGGCTACACCAAACCCACCTGTAAACATCGAAGCTAAGTGGACAACAATGGAACTGGTGCTGAGCTTAACCATCACGGCAATTCTGATCATTGGTTGTGCAGTAGCAATATTTTTAGGCATCTACTTAAGGTCCAGTTTCTTCAAAAGGAGGTCAAATACTAATGAAAGTCCAAGCGAGGATTTGAACAATATGGCAACACCTGATCAAAAAGAGGGTTACACTGGGCCTAACTCACAACAGCGTTCTGCAAACCATAAAGAGAGCACTCCACAAACAACGTCTTCACTAGCTGACGAGAGCGAAGAGGCGCCATATAGTCAACAGGTGATGCGAAACAGCGCATTCCCCCGCAGAAAACATCATCATACAGAACCCGCGAGCGTATCTCTGAACATGAACCGACTCTTAGATCAAGAAGCCCGTGAGAACGAACAACTACTAGTCTTGCCGTACCAGCGATCTATATCAGTCCCAGCCTGAGGTGTGCGCTCGATATTGTCCTGATCAGATTATTTCGAGCGCTGATGGACAGCGTACGTTATTGTTGCAGCTGCGGTCTCTAACTGTGTTCTCGTGTTCTCTGAATAAGTACAATGTTCACTAACGCTCTCCCAAGTTACTTCAGACCTAACTGTCAAAAACTCACAAACTTTATTACATTCAACTCAAACTTCCCACATTACCCCCACTCTTACATCGTTTCCACCCCGTTCCCTCCCATTTGAGAAGTTTTTTCTGAAGCCCCGGATTGCACATTGGGTTAAAAGTTTAAGAGAGGGATAACTTTAGGCTATTTAACTCTTTTTGTTTGAGTTAAATATGAGAGTTAAATATGAGTTTAAAATGAGAGCAAAATATGAGAGTTCATTCAAACATGCATATGGCTGAAGAACTCTTACTAGCTGTTGTAAATATTCTAGTTTCTCCTCTATTTTTCTGCTACTTTGTTTTGGTGCTATCTTAAATATTTGAACTATTGGTTGATAATTCTCCCAGGATTATGCTGAAACTACTTAAATTCCAAGGCGCGGTGAGAGTTGCTATTATTTTTACTATTCTGTAAAGAGACTGTAACAATAGTGAGCTATCCAGAGCTCTTATTGAAGACTGGGACCCAATTTAAAGTCTTGATAAATACTTCTCAAGTAAAATGCATGTCTCGGGTTAACAGGTCCGTGCTGATCACGTCTTGTTTCAAGTCTTGAGAATTATCGAGATTGCCAAAGTCTTGGTCGCGACTTGACAAATCTTGAGTTAGTTCCTGGTCAAAACTTTATTTTAGTTTGTAAACTTAACATCACTTTGCAAAAGAGGCAAGGACGAAAATAAAATGTGACATATAATCACCTTGAGTTAATCTTGGTCTCAATGTTCAACTATGTCAGTTGATGTGAATGATATGCTTGAACACTTGATGCAGTTTTTTCTCTACTAGCAATTTTAGTAGAAGTGCTCTGGTTATTTCGCGCTTCTTTCTTCAACTTGGAAATTTGTAAAGTTCGCTCTCTTTAAAAAAAAAAAAAAAAAAAAAAA
>TRINITY_DN414_c0_g2_i9
ATAAGCTATAAGCCCACTAAGCTCGGGGGGGGGGGGTTGCAAAACAGAATAGATCCGAAGTTTTGTTATGTCCAATTGAGTATTTAGGAGTACCAGAGTATGTGAGGGGAGATTTGTTTGCAATGTATTTATGGATTAAATCTTTGAGTATCTTTAAATATAGGAAAACCAGAAGCTTGACCCCGTTCACATGTTTTAATTATCAGTCTTCAAATAATGATTTGTACAACCAAAAATGGAGAAACAATAATTACTCAGCCATAGTCACCTTCAGCTGCTGCAATTATACAGTCGACATTTTGTTGCAATTGAATAAGAGAAAAAACTCCACGACTGTTGTACTTTGTTACAGTGTTTGATTGAAAGGCGTGTTCAACAATGTCACGTTTACCATATATGATCAACTATGCTTACTATTATGACAACATACTTGTGCGTTTTGGACAAAGAAAAAAGAATGAATCATCTATGAGAGTTATATGCAAAATCGTGATCATTATTATTGACCAACTCTCTTTTTCATTATTTTTCTGTTAGTCTTGTCACTGTGTGGGGGTAAAGAATGAACCTTTTTAGCAATCCGTCATTTTTGTTTTTGATTCTTTTGACTTTGTGTTCAGCACAGCTGTTAAATGCTGTTGAACCCACGCACATTATACCAGACTTGGCCTGTTTGAAGAACCAAATCGAATCTTCAAAGGCTGTTTGTTTCTTTGAGAACGGATGCTGCCACAGTTTTGCTTCGGACAGATGTCGAATAGAGTTGACTTCAGTTGACATCAACCCCTTAGAAGTCACCTTTATTGAAGGATCTATATCTATGGACAGGGACAACAATAGACTCTGCTTTCAGGGTCTCAAACCGACGCCAAAAGAGCACTACTCGGGCTTCTACGGAGTGCAATTATTTGTAAGGAAGGAGGAAATGTATTCTACGAGAGAAGAGGTTGTATCCATGAACTTTATGTTCCAACACCTCCTGCTGGGAGCAGTGCCTCCTAACGAAAACCGACTGGAGAGCCTACTCATGTGTATGGATCTGGGAGATGAAATTGACTCATTCTCACAAGACACGTTCATCTCAGTGGAGATGATCACTCTTAGACCCCAAAGAGATGAGCCAGCAGTTAGTTACCCTGGATTCCATATGCTGTGTAGTCTGGACACAATTAAGATTCAAAGTAGTGGATGCCAGTTAGAATCAATCACCAGGGTGCCACACACGTGTAATATGACCCAAGATTATGAATACGTCACAGAGAATGAAATAGAATCAACGATTGAACATGGAACAGGTTTTGGTCACCTGGATGATGACTTATTTCCACAGAAGGAACCTCGGGCTACACCAAACCCACCTGTAAACATCGAAGCTAAGTGGACAACAATGGAATTGGTGCTGAGCTTAACCATCAAGGAAATTCTGATCATTGGTTGTGCAG
>TRINITY_DN849_c1_g1_i2
AAGACTTTCTAAAAGTGTAAGCTAGAGCACTCGTTTTTATACTACAATACTTTTATTCTTAAAAGCAACCATCTTGTAGTACTGAGAGAGTTTTTGATTGTAAATTCTGCGGCATTTCTGATGTTAATGCGGTCTTGGTTTTTTCGGCTATTTATTTATTTATAGAACAATCAAAACTGTTGTATTAAACTTTCTCAAAAACAGTAGCGTGAAAAATTAATCAGAAACCAGTTGTGATAAAATCGAGAAAAACTATTGGTGGCATTAACTATAAAAAACATCTTTAAAAGAAATAGAACAAAACTATTTCGCGCTACAAAATGGGTAATGAGTTCTCCTACTTAGAAGAGCCTCTCCGCCGAGATGGATATGCAATCTCATCTTCGTTTCAGCAACATAATCAGCAGCAATTCTATCGTACAGATCAGCGGCGAATCGTGAAAACATCGCGACGGCGTGTACAGTTCTACCGACGGCAAGTATTCCAACAGGAACGCGGGCTGGCTTCACAGTCTATGCAAAACAGGATTGAACGAAATTTTCTGAGCAGCGACAGTGATTCGAGCAGTTCTTATGAAAGTAAAAGAGGGGCTGGAAACAAAATTCCTCCAAGCGTTTCCTTCAAACTTGCCAGTAATCAAGGTGGCTCTTTCAAGCAAATTGGAGAACCGACAGTGTTGGAAGGCAAGGCTCCCCCAACTCAAAGGAAAACAGGACCTTTATCATCTGCGGTTATATCTCCATTTTTACCACAATATCCTTCAGCAAGTCAATCTCCACAGCGGAATTCATCCCCTCCTGCACCTCCTGCTCCTTGCCCCCCACCGAGCTATCCATCTAACCCTCCACCATACGGCAGCCCAGAAGTTAAAAGTCAATTGATTCATTCTGATGGAAGATCGTTCATATGTGGAAAAATTGACTTCATATCTACCGATAATGTTCACTTTGCAAGGAAACGACCGTTTTTTCTAAAATTTCACTCCCAAATTACTGAACAGGATAAGGAACCCGTTAAGAATTTTATAAAAAGGGAAACTGGAGGCAAAGTCAGCATTTTGATCTCAATAATTGGAGGCAAATGGGACTTCGACATGAATCCAAAGCTATTACAGAAATTGAGACACAACCTGAAGAAAGTGATAGCGATCAACGGTGCTTGTGTGGTTACATCTGGCACCAACGCTGGTATTGCCAAGATATGCGGAGAGGCTATCAGTGAAACACTTCAACTTTGCACAAAAGAGGCATTGAGGACTATAAATCTGGTTGGGATCGCAAATAGTGACACAGATGAGGGGATTAGTGAAATGTTGAGATGCAAGGTCAATAAGTCTGGACACCAGGAGTGCTACACATACAACTTTAAAACAGACAATGAAGACTGCCTTGAGCCAAATCACACCGGATTTTTAATCACCGATAAGAATAAATCAACTCAAATGAACGATAATATACTGCGTCAATATTTTGAACAAGTAGTGCGGAGTGAATCGGATGGCGATGTGGAAGTTCCAGCTATAAGTCTATTTGTGAATGGAGGCTTCGAAAGTCTTGAGACTCTTAAACATTCTCTTGAGAAAGGAACACCAGCCATTGTGTTAGATGGCTCAGGCAGGGCTGCCGATTGGCTATCTTTTGCTGTCCGCAATTTCACAGACGGCAATACGGCTGATGTAAAAGAAAAACTCAGACAGGAGTTTGACCTCAAATCAAAAGAAGCTACCGACGAAAAGATTGATGAGAAGTCAATACAACTTATCGTCAATTGTCTGAATGTGGAAAATATTGGTGAATTAATCAAAGTTTTTAAAATTGATGACGACGATTCCTCGTCTCTTAACGAGTTGGACAATTTCATCCTTGACCATCTTATGCAACAACCACAGTTGAGCTGTGACGAGAAGTTAAACTTTGCCTACAAATGGAATCGAGCCTATCCAATTCCGGACAAGATTTTGAAAGAAGCCAGCTCAACAGGTGATCTTTTAAGAACCGCTCTTATCGAGGACAAGTTACCGTTTGTTGCAAAGGTTGCTGAGGTTACAAAGTTGAGTTCATTCACTGCAAATGATCTGTATCACGTTTACAATGAGTCACTGAAACGTGAAGAGAACCAATTGACAAAAGCTGTTCTGCAAAAATGGAATCCAGACGTTGATCGTTTCAATGACAAGAAGGATGTCGACAACCAAAAAGGAAGGCGATTTTCAGTTTGGAGGCACCGCAAAGAAAGTAACAATAGCAACTCGACGCAAGAGCAGGACAAATTTTTAGGGGAGCTTTCTTTGGCGCTTACAAAGGCTAATATCTTACACAGCCAGTCAGTATGGTTAAACTCAAGTGACCAAGATCAAAGTTTTGAAGCAAATCAAGGAAGTGTAAACTCTGATAATTCTGTGAGGGGTAAATATTGGAAGAAAAAAGTCTTATCCTCAAGACATCGGCTTGTTTCTCTGTTTATCTTCTCTCTTCTCTTCCTACGACTGGAGGCCAGTGAGTTCTTTTGGAGACAACTTCATTACAAAACATCTGCAGCCTTGTTTGCGGTTCTGGTCATGGATGCCATATCGAAGGCAGATGTCGATGACCTTGACAACAATTTTTACACAAAAGTTCAACACATTCGACACTCTTTCACACAAAAAGCCATCGACTTGCTTTATCATTGCTACGAGGACAACCCACGCAATTGTAGATCACTTTTGACAGAAAAACGCGTTATGTGGGGAAATCTGAATTGTGTAACTCTTGCAGCAAAGTCAAGTTGTAGGGAATTCCTGGAGCAAACGGCAGTGCAGGCATACATTCAAAAAGACTGGATGGGCGCTCTTACCCGAAGGAACTCCCCTTCGACCATATTTATAAACGCCCTCCTATTGGTAACTATTTGGCGACTCGAATTTATACTTGAAGATAGTACAGGACCCCCAGCACAGCAGGGAAACGCTGATACGCATTCTGTGTCAGCAACATGTGAAGAGAGGGAAGCAATGCAGGTACAACCCACACAGAAGAGTGCTGCTGGACCAAGACAGAAGGTGGCGAATTTAGTCAGGAGATACTTGGCCTTTTTCAGAGCACCTATCGTCTATTTCTGCTACTACCAAATCTCCTTCACTATCTTTCTGGGCTGCTTCAAATCTCTCAGGTCTGGAAGATGAGCCTTCAATTTTGGAGTACTGCGTGATCAGTTGGATTGTTTCATTCGCGGCAGAGGAGATATACGAGTTCTTCTCACCTGTTCTGGGTCCAGGCACTCGAATGGCATCCTTCAGGTGGAACAAGTGGAACTATCTGGACGTTCCAATTCTACTCTGCATAATACCAGGGATCGTTTTGCGATTCAATCCACAATGGGATCTGTTACGTGTGGCTCATGGGTTTTACGTGGCTGATCTGCTGCTCTGTTTTGTACGCTTCACCCGCGTATTCTCTTTGAACACCTACTTGGGACCAAAACTGATCATGATTGGCGAGATGATGAAAGATCTTCTCTACTTCTTCGTTGTCGTATACGTGTATCTAATTGCGTATGGTATATCAATACACTCGTTGGTCTACCCGGACGTTACTAAACCCGTGTTTGCACTACTCTGGAGCATATTCTTTGGACCCTTCTTTGAGATGCTGGGTAGCCCTGACTTTGAGGGCATTGGGGCCATCCATGCTGGCGAGTGTGACGAGAGATCTGAGGCTGGGTGGCCGTATGTGGATTGCCCAACTACTGAGAGATGGGTAACTTACTACGCGATTGCCCTCAAGTTGCTCTTCATGTTGTTCACGCATGTTCTGCTTGTGAACCTTCTGATTGCTCTCTTCAATAACAGTTACCAAAAAGTGAATGAGAGCTCCAAGCAATACTGGAGAAACCAGTTGTATGGTGTGAAGAAAGAGTTCATCAACAAGCCTTTCTTCTTCCCACCCTTCACTCTTCTCTCTCTTCTTTTGGTGCCGTGTCAATGCCTGTGCAACGCAATCAAACAGAAACGAGGTGAGCGGCGTTCGGGACCAGCAGGAGATGAGCGGGAGAAGCTTCGAAAATGGGAACATTTTTGGGCGAAGGAAATGGAAGAGGACGCAGAAAATGATCAATCTCATTGGATGGAAAAGAAAATAAAAAGAGTTACAGCTGATATAAAGGAGTTGCCAAATCGAATAGAAACAATGAAGAGACAAGTCATTGATTCTCTTAAACATGAGAACGACTCCATCAAAGCCGATATAAAAAGTTTGTCGAATCAGATGGGAGTAATGCTTAATCAAGTGAATGCCTCTCTGAAAGAATTTAAGGCGCGAAACAACTCATTGTCGGCATTCGAAGTTGCCAGAAGTAAAGGTAAGCACTTTTGAAAAGTATTAAAAGCGCTCTAGAACTAATCAAATCACAGACACTGGTAATGACCCTGGTTCTAAACCTGTTTTGAACGAATATGCAAATTTCCATATTATTAGTTATTCAAATACACAAAAGATAACTAAGTTGTTTTTTTTAGCAGATATGCGTATAAAAGTTTCCAGGATGTTATCAAAATAAACACAATGTTCATCTTTAGAAGTCAGTAAAATGAAGTCTTAATATGGCCTTGAAAATGTAAATGAACAAAAAGAATCTGTAATGTGCGTTTGCACATACTGTTCCAACAACTGCAAATGATAATCCATGTGTAAAATTTACTAACCTAAAATTTAGCCTCGGCCTCGAAATAAAGTTTTAAAAATCACGGGATTGTTACAGGGTGGCGTTATGATAATTTGACATTCCAAAATTTATTCTAAAATCATATTCCAAAATATTTGTAGCGACCTATTTTAAGAAAAACCCCAAGTTTTCAAATAACTTGCCACCGATCTTGAATTGTCTTTTGCTGCCAATTATATCACAAAACCTTCTCTGTCTCTCTCCTCTCTCTCTCTCTCTCTCTCTCTCTCTCTCTCTTCACTGAATGAAGGAATTAAAATATAGATAAATAGATTTTAAAAGGTATTTAATATTTAGGAAAAAAAGACGCG
>TRINITY_DN849_c1_g1_i3
AAGACTTTCTAAAAGTGTAAGCTAGAGCACTCGTTTTTATACTACAATACTTTTATTCTTAAAAGCAACCATCTTGTAGTACTGAGAGAGTTTTTGATTGTAAATTCTGCGGCATTTCTGATGTTAATGCGGTCTTGGTTTTTTCGGCTATTTATTTATTTATAGAACAATCAAAACTGTTGTATTAAACTTTCTCAAAAACAGTAGCGTGAAAAATTAATCAGAAACCAGTTGTGATAAAATCGAGAAAAACTATTGGTGGCATTAACTATAAAAAACATCTTTAAAAGAAATAGAACAAAACTATTTCGCGCTACAAAATGGGTAATGAGTTCTCCTACTTAGAAGAGCCTCTCCGCCGAGATGGATATGCAATCTCATCTTCGTTTCAGCAACATAATCAGCAGCAATTCTATCGTACAGATCAGCGGCGAATCGTGAAAACATCGCGACGGCGTGTACAGTTCTACCGACGGCAAGTATTCCAACAGGAACGCGGGCTGGCTTCACAGTCTATGCAAAACAGGATTGAACGAAATTTTCTGAGCAGCGACAGTGATTCGAGCAGTTCTTATGAAAGTAAAAGAGGGGCTGGAAACAAAATTCCTCCAAGCGTTTCCTTCAAACTTGCCAGTAATCAAGGTGGCTCTTTCAAGCAAATTGGAGAACCGACAGTGTTGGAAGGCAAGGCTCCCCCAACTCAAAGGAAAACAAGACCTTTATCATCTGCGGTCATATCTCCAATTTTACCACATTATCCTTCAGCAAGTCAATCTCCACAGCGGAATTCATCCCCTCCTGCACCTCCTGCTCCTTGCCCCCCACCGAGCTATCCATCTAACCCTCCACCATACGGCAGCCCAGAAGTTAAAAGTCAATTGATTCATTCTGATGGAAGATCGTTCATATGTGGAAAAATTGACTTCATATCTACCGATAATGTTCACTTTGCAAGGAAACGACCGTTTTTTCTAAAATTTCACTCCCAAATTACTGAACAGGATAAGGAACCCGTTAAGAATTTTATAAAAAGGGAAACTGGAGGCAAAGTCAGCATTTTGATCTCAATAATTGGAGGCAAATGGGACTTCGACATGAATCCAAAGCTATTACAGAAATTGAGACACAACCTGAAGAAAGTGATAGCGATCAACGGTGCTTGTGTGGTTACATCTGGCACCAACGCTGGTATTGCCAAGATATGCGGAGAGGCTATCAGTGAAACACTTCAACTTTGCACAAAAGAGGCATTGAGGACTATAAATCTGGTTGGGATCGCAAATAGTGACACAGATGAGGGGATTAGTGAAATGTTGAGATGCAAGGTCAATAAGTCTGGACACCAGGAGTGCTACACATACAACTTTAAAACAGACAATGAAGACTGCCTTGAGCCAAATCACACCGGATTTTTAATCACCGATAAGAATAAATCAACTCAAATGAACGATAATATACTGCGTCAATATTTTGAACAAGTAGTGCGGAGTGAATCGGATGGCGATGTGGAAGTTCCAGCTATAAGTCTATTTGTGAATGGAGGCTTCGAAAGTCTTGAGACTCTTAAACATTCTCTTGAGAAAGGAACACCAGCCATTGTGTTAGATGGCTCAGGCAGGGCTGCCGATTGGCTATCTTTTGCTGTCCGCAATTTCACAGACGGCAATACGGCTGATGTAAAAGAAAAACTCAGACAGGAGTTTGACCTCAAATCAAAAGAAGCTACCGACGAAAAGATTGATGAGAAGTCAATACAACTTATCGTCAATTGTCTGAATGTGGAAAATATTGGTGAATTAATCAAAGTTTTTAAAATTGATGACGACGATTCCTCGTCTCTTAACGAGTTGGACAATTTCATCCTTGACCATCTTATGCAACAACCACAGTTGAGCTGTGACGAGAAGTTAAACTTTGCCTACAAATGGAATCGAGCCTATCCAATTCCGGACAAGATTTTGAAAGAAGCCAGCTCAACAGGTGATCTTTTAAGAACCGCTCTTATCGAGGACAAGTTACCGTTTGTTGCAAAGGTTGCTGAGGTTACAAAGTTGAGTTCATTCACTGCAAATGATCTGTATCACGTTTACAATGAGTCACTGAAACGTGAAGAGAACCAATTGACAAAAGCTGTTCTGCAAAAATGGAATCCAGACGTTGATCGTTTCAATGACAAGAAGGATGTCGACAACCAAAAAGGAAGGCGATTTTCAGTTTGGAGGCACCGCAAAGAAAGTAACAATAGCAACTCGACGCAAGAGCAGGACAAATTTTTAGGGGAGCTTTCTTTGGCGCTTACAAAGGCTAATATCTTACACAGCCAGTCAGTATGGTTAAACTCAAGTGACCAAGATCAAAGTTTTGAAGCAAATCAAGGAAGTGTAAACTCTGATAATTCTGTGAGGGGTAAATATTGGAAGAAAAAAGTCTTATCCTCAAGACATCGGCTTGTTTCTCTGTTTATCTTCACTCTTCTTTTCCTACGACTGGAGGCAAGTGAGTTCTTTTGGAGACAACTTCATTACAAAACATCTGCAGCCTTGTTTGCGGTTCTGGTCATGGATGCCATATCGAAGGCAGATGTCGATGACCTTGACAACAATTTTTACACAAAAGTTCAACACATTCGACACTCTTTCACACAAAAAGCCATCGACTTGCTTTATCATTGCTACGAGGACAACCCACGCAATTGTAGATCACTTTTGACAGAAAAACGCGTTATGTGGGGAAATCTGAATTGTGTAACTCTTGCAGCAAAGTCAAGTTGTAGGGAATTCCTGGAGCAAACGGCAGTGCAGGCATACATTCAAAAAGACTGGATGGGCGCTCTTACCCGAAGGAACTCCCCTTCGACCATATTTATAAACGCCCTCCTATTGGTAACTATTTGGCGACTCGAATTTATACTTGAAGATAGTACAGGACCCCCAGCACAGCAGGGAAACGCTGATACGCATTCTGTGTCAGCAACATGTGAAGAGAGGGAAGCAATGCAGGTACAACCCACACAGAAGAGTGCTGCTGGACCAAGACAGAAGGTGGCGAATTTAGTCAGGAGATACTTGGCCTTTTTCAGAGCACCTATCGTCTATTTCTGCTACTACCAAATATCCTTCGCTATCTTTCTGGGCTGCTTCAGTTATTTAAATCTCTCAGGTCTGGAAGATGAGCCTTCAATTTTGGAGTACTGCGTGATCAGTTGGATTGTTTCATTCGCGGCAGAGGAGATATACGAGTTCTTCTCACCTGTTCTGGGTCCAGGCACTCGAATGGCATCCTTCAGGTGGAACAAGTGGAACTATCTGGACGTTCCAATTCTACTCTGCATAATACCAGGGATCGTTTTGCGATTCAATCCACAATGGGATCTGTTACGTGTGGCTCATGGGTTTTACGTGGCTGATCTGCTGCTCTGTTTTGTACGCTTCACCCGCGTATTCTCTTTGAACACCTACTTGGGACCAAAACTGATCATGATTGGCGAGATGATGAAAGATCTTCTCTACTTCTTCGTTGTCGTATACGTGTATCTAATTGCGTATGGTATATCAATACACTCGTTGGTCTACCCGGACGTTACTAAACCCGTGTTTGCACTACTCTGGAGCATATTCTTTGGACCCTTCTTTGAGATGCTGGGTAGCCCTGACTTTGAGGGCATTGGGGCCATCCATGCTGGCGAGTGTGACGAGAGATCTGAGGCTGGGTGGCCGTATGTGGATTGCCCAACTACTGAGAGATGGGTAACTTACTACGCGATTGCCCTCAAGTTGCTCTTCATGTTGTTCACGCATGTTCTGCTTGTGAACCTTCTGATTGCTCTCTTCAATAACAGTTACCAAAAAGTGAATGAGAGCTCCAAGCAATACTGGAGAAACCAGTTGTATGGTGTGAAGAAAGAGTTCATCAACAAGCCTTTCTTCTTCCCACCCTTCACTCTTCTCTCTCTTCTTTTGGTGCCGTGTCAATGCCTGTGCAACGCAATCAAACAGAAACGAGGTGAGCGGCGTTCGGGACCAGCAGGAGATGAGCGGGAGAAGCTTCGAAAATGGGAACATTTTTGGGCGAAGGAAATGGAAGAGGACGCAGAAAATGATCAATCTCATTGGATGGAAAAGAAAATAAAAAGAGTTACAGCTGATATAAAGGAGTTGCCAAATCGAATAGAAACAATGAAGAGACAAGTCATTGATTCTCTTAAACATGAGAACGACTCCATCAAAGCCGATATAAAAAGTTTGTCGAATCAGATGGGAGTAATGCTTAATCAAGTGAATGCCTCTCTGAAAGAATTTAAGGCGCGAAACAACTCATTGTCGGCATTCGAAGTTGCCAGAAGTAAAGGTAAGCACTTTTGAAAAGTATTAAAAGCGCTCTAGAACTAATCAAATCACAGACACTGGTAATGACCCTGGTTCTAAACCTGTTTTGAACGAATATGCAAATTTCCATATTATTAGTTATTCAAATACACAAAAGATAACTAAGTTGTTTTTTTTAGCAGATATGCGTATAAAAGTTTCCAGGATGTTATCAAAATAAACACAATGTTCATCTTTAGAAGTCAGTAAAATGAAGTCTTAATATGGCCTTGAAAATGTAAATGAACAAAAAGAATCTGTAATGTGCGTTTGCACATACTGTTCCAACAACTGCAAATGATAATCCATGTGTAAAATTTACTAACCTAAAATTTAGCCTCGGCCTCGAAATAAAGTTTTAAAAATCACGGGATTGTTACAGGGTGGCGTTATGATAATTTGACATTCCAAAATTTATTCTAAAATCATATTCCAAAATATTTGTAGCGACCTATTTTAAGAAAAACCCCAAGTTTTCAAATAACTTGCCACCGATCTTGAATTGTCTTTTGCTGCCAATTATATCACAAAACCTTCTCTGTCTCTCTCCTCTCTCTCTCTCTCTCTCTCTCTCTCTCTCTCTTCACTGAATGAAGGAATTAAAATATAGATAAATAGATTTTAAAAGGTATTTAATATTTAGGAAAAAAAGACGCG
>TRINITY_DN849_c1_g1_i7
AAAAAATGAATTTTACGGGCTTTATAATGATAGCAATCATAACTCTCTACGATGAATATGTCGATTGACCAAAATTGACTGAACAAAAAACCTATAATGCCCCCCCCCCCCCCCACTAAATTGGTTGGGAACAATAAATATATGTGACTCCTTTCCCGATAAAATTTGTACCTGTCTTCCTAATGAACCGCCACTCTCTCGTTGATCAATTTCGTTTCAGTTGCAGCTGCGGCAGATGTGGGATTAAAAGCGGGAGAGACTGTTCAATCTGTGTCCCAACTGCAAACTGGGCTGGCAAATGAAATATCCACTACAAAACTGGCCGTACCAGAACTTAGGAAAAGCAATCAATCAGAACAAAGTTCTGTTGCTGACCAACCGACTGCCTCACTTTTAACAAGTGGCGAACTGGCGCGGTGACTTAATGTAACCATAAGATGCAACAATACCGTCAAATCCTAACTAATTAGATCTTTCATGAAATTTGGAAATCCAGTAGCCTCACTACCACCACTATTGAATTTTACTCGCCATTGCCTCAAAATCAATCAGTATGATTTTTTCTAATCTCCCTTAATGACTAATTTTTGTTGAGTTTTTAAGATAAATTGACCGAAATTCTCACTAGATTTGATTCTCAATTTTCCAAATCATATTATTTCTAAATTTGAGATATCATTTTATCGTCTCTTGCAATTTGTACATTTTGTATACAATTTGTATATTGTATATTTTGTAATTATTGCTGTTAGTATTCGTTGCTAACTTTTAGATTAATATTAAGAGTCAATGTGGAAGAAGAGAGCATTGTTAAGCGCAATTCTTTTTAATTGAGACATTCATATCAAGCTGTTTAATAAACAAATAAATATTTACATTTTCAAAGACACCA
>TRINITY_DN849_c1_g1_i8
AAGACTTTCTAAAAGTGTAAGCTAGAGCACTCGTTTTTATACTACAATACTTTTATTCTTAAAAGCAACCATCTTGTAGTACTGAGAGAGTTTTTGATTGTAAATTCTGCGGCATTTCTGATGTTAATGCGGTCTTGGTTTTTTCGGCTATTTATTTATTTATAGAACAATCAAAACTGTTGTATTAAACTTTCTCAAAAACAGTAGCGTGAAAAATTAATCAGAAACCAGTTGTGATAAAATCGAGAAAAACTATTGGTGGCATTAACTATAAAAAACATCTTTAAAAGAAATAGAACAAAACTATTTCGCGCTACAAAATGGGTAATGAGTTCTCCTACTTAGAAGAGCCTCTCCGCCGAGATGGATATGCAATCTCATCTTCGTTTCAGCAACATAATCAGCAGCAATTCTATCGTACAGATCAGCGGCGAATCGTGAAAACATCGCGACGGCGTGTACAGTTCTACCGACGGCAAGTATTCCAACAGGAACGCGGGCTGGCTTCACAGTCTATGCAAAACAGGATTGAACGAAATTTTCTGAGCAGCGACAGTGATTCGAGCAGTTCTTATGAAAGTAAAAGAGGGGCTGGAAACAAAATTCCTCCAAGCGTTTCCTTCAAACTTGCCAGTAATCAAGGTGGCTCTTTCAAGCAAATTGGAGAACCGACAGTGTTGGAAGGCAAGGCTCCCCCAACTCAAAGGAAAACAGGACCTTTATCATAAACAGTGCATGGGACTTATCGGGATGAAGGCGAAGCTACAAATCGTCAAAAAAGAAAGAAAATGCTGCGGTTATATCTCCATTTTTACCACAATATCCTTCAGCAAGTCAATCTCCACAGCGGAATTCATCCCCTCCTGCACCTCCTGCTCCTTGCCCCCCACCGAGCTATCCATCTAACCCTCCACCATACGGCAGCCCAGAAGTTAAAAGTCAATTGATTCATTCTGATGGAAGATCGTTCATATGTGGAAAAATTGACTTCATATCTACCGATAATGTTCACTTTGCAAGGAAACGACCGTTTTTTCTAAAATTTCACTCCCAAATTACTGAACAGGATAAGGAACCCGTTAAGAATTTTATAAAAAGGGAAACTGGAGGCAAAGTCAGCATTTTGATCTCAATAATTGGAGGCAAATGGGACTTCGACATGAATCCAAAGCTATTACAGAAATTGAGACACAACCTGAAGAAAGTGATAGCGATCAACGGTGCTTGTGTGGTTACATCTGGCACCAACGCTGGTATTGCCAAGATATGCGGAGAGGCTATCAGTGAAACACTTCAACTTTGCACAAAAGAGGCATTGAGGACTATAAATCTGGTTGGGATCGCAAATAGTGACACAGATGAGGGGATTAGTGAAATGTTGAGATGCAAGGTCAATAAGTCTGGACACCAGGAGTGCTACACATACAACTTTAAAACAGACAATGAAGACTGCCTTGAGCCAAATCACACCGGATTTTTAATCACCGATAAGAATAAATCAACTCAAATGAACGATAATATACTGCGTCAATATTTTGAACAAGTAGTGCGGAGTGAATCGGATGGCGATGTGGAAGTTCCAGCTATAAGTCTATTTGTGAATGGAGGCTTCGAAAGTCTTGAGACTCTTAAACATTCTCTTGAGAAAGGAACACCAGCCATTGTGTTAGATGGCTCAGGCAGGGCTGCCGATTGGCTATCTTTTGCTGTCCGCAATTTCACAGACGGCAATACGGCTGATGTAAAAGAAAAACTCAGACAGGAGTTTGACCTCAAATCAAAAGAAGCTACCGACGAAAAGATTGATGAGAAGTCAATACAACTTATCGTCAATTGTCTGAATGTGGAAAATATTGGTGAATTAATCAAAGTTTTTAAAATTGATGACGACGATTCCTCGTCTCTTAACGAGTTGGACAATTTCATCCTTGACCATCTTATGCAACAACCACAGTTGAGCTGTGACGAGAAGTTAAACTTTGCCTACAAATGGAATCGAGCCTATCCAATTCCGGACAAGATTTTGAAAGAAGCCAGCTCAACAGGTGATCTTTTAAGAACCGCTCTTATCGAGGACAAGTTACCGTTTGTTGCAAAGGTTGCTGAGGTTACAAAGTTGAGTTCATTCACTGCAAATGATCTGTATCACGTTTACAATGAGTCACTGAAACGTGAAGAGAACCAATTGACAAAAGCTGTTCTGCAAAAATGGAATCCAGACGTTGATCGTTTCAATGACAAGAAGGATGTCGACAACCAAAAAGGAAGGCGATTTTCAGTTTGGAGGCACCGCAAAGAAAGTAACAATAGCAACTCGACGCAAGAGCAGGACAAATTTTTAGGGGAGCTTTCTTTGGCGCTTACAAAGGCTAATATCTTACACAGCCAGTCAGTATGGTTAAACTCAAGTGACCAAGATCAAAGTTTTGAAGCAAATCAAGGAAGTGTAAACTCTGATAATTCTGTGAGGGGTAAATATTGGAAGAAAAAAGTCTTATCCTCAAGACATCGGCTTGTTTCTCTGTTTATCTTCTCTCTTCTCTTCCTACGACTGGAGGCCAGTGAGTTCTTTTGGAGACAACTTCATTACAAAACATCTGCAGCCTTGTTTGCGGTTCTGGTCATGGATGCCATATCGAAGGCAGATGTCGATGACCTTGACAACAATTTTTACACAAAAGTTCAACACATTCGACACTCTTTCACACAAAAAGCCATCGACTTGCTTTATCATTGCTACGAGGACAACCCACGCAATTGTAGATCACTTTTGACAGAAAAACGCGTTATGTGGGGAAATCTGAATTGTGTAACTCTTGCAGCAAAGTCAAGTTGTAGGGAATTCCTGGAGCAAACGGCAGTGCAGGCATACATTCAAAAAGACTGGATGGGCGCTCTTACCCGAAGGAACTCCCCTTCGACCATATTTATAAACGCCCTCCTATTGGTAACTATTTGGCGACTCGAATTTATACTTGAAGATAGTACAGGACCCCCAGCACAGCAGGGAAACGCTGATACGCATTCTGTGTCAGCAACATGTGAAGAGAGGGAAGCAATGCAGGTACAACCCACACAGAAGAGTGCTGCTGGACCAAGACAGAAGGTGGCGAATTTAGTCAGGAGATACTTGGCCTTTTTCAGAGCACCTATCGTCTATTTCTGCTACTACCAAATCTCCTTCACTATCTTTCTGGGCTGCTTCAAATCTCTCAGGTCTGGAAGATGAGCCTTCAATTTTGGAGTACTGCGTGATCAGTTGGATTGTTTCATTCGCGGCAGAGGAGATATACGAGTTCTTCTCACCTGTTCTGGGTCCAGGCACTCGAATGGCATCCTTCAGGTGGAACAAGTGGAACTATCTGGACGTTCCAATTCTACTCTGCATAATACCAGGGATCGTTTTGCGATTCAATCCACAATGGGATCTGTTACGTGTGGCTCATGGGTTTTACGTGGCTGATCTGCTGCTCTGTTTTGTACGCTTCACCCGCGTATTCTCTTTGAACACCTACTTGGGACCAAAACTGATCATGATTGGCGAGATGATGAAAGATCTTCTCTACTTCTTCGTTGTCGTATACGTGTATCTAATTGCGTATGGTATATCAATACACTCGTTGGTCTACCCGGACGTTACTAAACCCGTGTTTGCACTACTCTGGAGCATATTCTTTGGACCCTTCTTTGAGATGCTGGGTAGCCCTGACTTTGAGGGCATTGGGGCCATCCATGCTGGCGAGTGTGACGAGAGATCTGAGGCTGGGTGGCCGTATGTGGATTGCCCAACTACTGAGAGATGGGTAACTTACTACGCGATTGCCCTCAAGTTGCTCTTCATGTTGTTCACGCATGTTCTGCTTGTGAACCTTCTGATTGCTCTCTTCAATAACAGTTACCAAAAAGTGAATGAGAGCTCCAAGCAATACTGGAGAAACCAGTTGTATGGTGTGAAGAAAGAGTTCATCAACAAGCCTTTCTTCTTCCCACCCTTCACTCTTCTCTCTCTTCTTTTGGTGCCGTGTCAATGCCTGTGCAACGCAATCAAACAGAAACGAGGTGAGCGGCGTTCGGGACCAGCAGGAGATGAGCGGGAGAAGCTTCGAAAATGGGAACATTTTTGGGCGAAGGAAATGGAAGAGGACGCAGAAAATGATCAATCTCATTGGATGGAAAAGAAAATAAAAAGAGTTACAGCTGATATAAAGGAGTTGCCAAATCGAATAGAAACAATGAAGAGACAAGTCATTGATTCTCTTAAACATGAGAACGACTCCATCAAAGCCGATATAAAAAGTTTGTCGAATCAGATGGGAGTAATGCTTAATCAAGTGAATGCCTCTCTGAAAGAATTTAAGGCGCGAAACAACTCATTGTCGGCATTCGAAGTTGCCAGAAGTAAAGGTAAGCACTTTTGAAAAGTATTAAAAGCGCTCTAGAACTAATCAAATCACAGACACTGGTAATGACCCTGGTTCTAAACCTGTTTTGAACGAATATGCAAATTTCCATATTATTAGTTATTCAAATACACAAAAGATAACTAAGTTGTTTTTTTTAGCAGATATGCGTATAAAAGTTTCCAGGATGTTATCAAAATAAACACAATGTTCATCTTTAGAAGTCAGTAAAATGAAGTCTTAATATGGCCTTGAAAATGTAAATGAACAAAAAGAATCTGTAATGTGCGTTTGCACATACTGTTCCAACAACTGCAAATGATAATCCATGTGTAAAATTTACTAACCTAAAATTTAGCCTCGGCCTCGAAATAAAGTTTTAAAAATCACGGGATTGTTACAGGGTGGCGTTATGATAATTTGACATTCCAAAATTTATTCTAAAATCATATTCCAAAATATTTGTAGCGACCTATTTTAAGAAAAACCCCAAGTTTTCAAATAACTTGCCACCGATCTTGAATTGTCTTTTGCTGCCAATTATATCACAAAACCTTCTCTGTCTCTCTCCTCTCTCTCTCTCTCTCTCTCTCTCTCTCTCTCTTCACTGAATGAAGGAATTAAAATATAGATAAATAGATTTTAAAAGGTATTTAATATTTAGGAAAAAAAGACGCG
>TRINITY_DN849_c1_g1_i9
AAGACTTTCTAAAAGTGTAAGCTAGAGCACTCGTTTTTATACTACAATACTTTTATTCTTAAAAGCAACCATCTTGTAGTACTGAGAGAGTTTTTGATTGTAAATTCTGCGGCATTTCTGATGTTAATGCGGTCTTGGTTTTTTCGGCTATTTATTTATTTATAGAACAATCAAAACTGTTGTATTAAACTTTCTCAAAAACAGTAGCGTGAAAAATTAATCAGAAACCAGTTGTGATAAAATCGAGAAAAACTATTGGTGGCATTAACTATAAAAAACATCTTTAAAAGAAATAGAACAAAACTATTTCGCGCTACAAAATGGGTAATGAGTTCTCCTACTTAGAAGAGCCTCTCCGCCGAGATGGATATGCAATCTCATCTTCGTTTCAGCAACATAATCAGCAGCAATTCTATCGTACAGATCAGCGGCGAATCGTGAAAACATCGCGACGGCGTGTACAGTTCTACCGACGGCAAGTATTCCAACAGGAACGCGGGCTGGCTTCACAGTCTATGCAAAACAGGATTGAACGAAATTTTCTGAGCAGCGACAGTGATTCGAGCAGTTCTTATGAAAGTAAAAGAGGGGCTGGAAACAAAATTCCTCCAAGCGTTTCCTTCAAACTTGCCAGTAATCAAGGTGGCTCTTTCAAGCAAATTGGAGAACCGACAGTGTTGGAAGGCAAGGCTCCCCCAACTCAAAGGAAAACAAGACCTTTATCATCTGCGGTCATATCTCCAATTTTACCACATTATCCTTCAGCAAGTCAATCTCCACAGCGGAATTCATCCCCTCCTGCACCTCCTGCTCCTTGCCCCCCACCGAGCTATCCATCTAACCCTCCACCATACGGCAGCCCAGAAGTTAAAAGTCAATTGATTCATTCTGATGGAAGATCGTTCATATGTGGAAAAATTGACTTCATATCTACCGATAATGTTCACTTTGCAAGGAAACGACCGTTTTTTCTAAAATTTCACTCCCAAATTACTGAACAGGATAAGGAACCCGTTAAGAATTTTATAAAAAGGGAAACTGGAGGCAAAGTCAGCATTTTGATCTCAATAATTGGAGGCAAATGGGACTTCGACATGAATCCAAAGCTATTACAGAAATTGAGACACAACCTGAAGAAAGTGATAGCGATCAACGGTGCTTGTGTGGTTACATCTGGCACCAACGCTGGTATTGCCAAGATATGCGGAGAGGCTATCAGTGAAACACTTCAACTTTGCACAAAAGAGGCATTGAGGACTATAAATCTGGTTGGGATCGCAAATAGTGACACAGATGAGGGGATTAGTGAAATGTTGAGATGCAAGGTCAATAAGTCTGGACACCAGGAGTGCTACACATACAACTTTAAAACAGACAATGAAGACTGCCTTGAGCCAAATCACACCGGATTTTTAATCACCGATAAGAATAAATCAACTCAAATGAACGATAATATACTGCGTCAATATTTTGAACAAGTAGTGCGGAGTGAATCGGATGGCGATGTGGAAGTTCCAGCTATAAGTCTATTTGTGAATGGAGGCTTCGAAAGTCTTGAGACTCTTAAACATTCTCTTGAGAAAGGAACACCAGCCATTGTGTTAGATGGCTCAGGCAGGGCTGCCGATTGGCTATCTTTTGCTGTCCGCAATTTCACAGACGGCAATACGGCTGATGTAAAAGAAAAACTCAGACAGGAGTTTGACCTCAAATCAAAAGAAGCTACCGACGAAAAGATTGATGAGAAGTCAATACAACTTATCGTCAATTGTCTGAATGTGGAAAATATTGGTGAATTAATCAAAGTTTTTAAAATTGATGACGACGATTCCTCGTCTCTTAACGAGTTGGACAATTTCATCCTTGACCATCTTATGCAACAACCACAGTTGAGCTGTGACGAGAAGTTAAACTTTGCCTACAAATGGAATCGAGCCTATCCAATTCCGGACAAGATTTTGAAAGAAGCCAGCTCAACAGGTGATCTTTTAAGAACCGCTCTTATCGAGGACAAGTTACCGTTTGTTGCAAAGGTTGCTGAGGTTACAAAGTTGAGTTCATTCACTGCAAATGATCTGTATCACGTTTACAATGAGTCACTGAAACGTGAAGAGAACCAATTGACAAAAGCTGTTCTGCAAAAATGGAATCCAGACGTTGATCGTTTCAATGACAAGAAGGATGTCGACAACCAAAAAGGAAGGCGATTTTCAGTTTGGAGGCACCGCAAAGAAAGTAACAATAGCAACTCGACGCAAGAGCAGGACAAATTTTTAGGGGAGCTTTCTTTGGCGCTTACAAAGGCTAATATCTTACACAGCCAGTCAGTATGGTTAAACTCAAGTGACCAAGATCAAAGTTTTGAAGCAAATCAAGGAAGTGTAAACTCTGATAATTCTGTGAGGGGTAAATATTGGAAGAAAAAAGTCTTATCCTCAAGACATCGGCTTGTTTCTCTGTTTATCTTCACTCTTCTTTTCCTACGACTGGAGGCAAGTGAGTTCTTTTGGAGACAACTTCATTACAAAACATCTGCAGCCTTGTTTGCGGTTCTGGTCATGGATGCCATATCGAAGGCAGATGTCGATGACCTTGACAACAATTTTTACACAAAAGTTCAACACATTCGACACTCTTTCACACAAAAAGCCATCGACTTGCTTTATCATTGCTACGAGGACAACCCACGCAATTGTAGATCACTTTTGACAGAAAAACGCGTTATGTGGGGAAATCTGAATTGTGTAACTCTTGCAGCAAAGTCAAGTTGTAGGGAATTCCTGGAGCAAACGGCAGTGCAGGCATACATTCAAAAAGACTGGATGGGCGCTCTTACCCGAAGGAACTCCCCTTCGACCATATTTATAAACGCCCTCCTATTGGTAACTATTTGGCGACTCGAATTTATACTTGAAGATAGTACAGGACCCCCAGCACAGCAGGGAAACGCTGATACGCATTCTGTGTCAGCAACATGTGAAGAGAGGGAAGCAATGCAGGTACAACCCACACAGAAGAGTGCTGCTGGACCAAGACAGAAGGTGGCGAATTTAGTCAGGAGATACTTGGCCTTTTTCAGAGCACCTATCGTCTATTTCTGCTACTACCAAATATCCTTCGCTATCTTTCTGGGCTGCTTCAGTTATTTAAATCTCTCAGGTCTGGAAGATGAGCCTTCAATTTTGGAGTACTGCGTGATCAGTTGGATTGTTTCATTCGCGGCAGAGGAGATATACGAGTTCTTCTCACCTGTTCTGGGTCCAGGCACTCGAATGGCATCCTTCAGGTGGAACAAGTGGAACTATCTGGACGTTCCAATTCTACTCTGCATAATACCAGGGATCGTTTTGCGATTCAATCCACAATGGGATCTGTTACGTGTGGCTCATGGGTTTTACGTGGCTGATCTGCTGCTCTGTTTTGTACGCTTCACCCGCGTATTCTCTTTGAACACCTACTTGGGACCAAAACTGATCATGATTGGCGAGATGATGAAAGATCTTCTCTACTTCTTCGTTGTCGTATACGTGTATCTAATTGCGTATGGTATATCAATACACTCGTTGGTCTACCCGGACGTTACTAAACCCGTGTTTGCACTACTCTGGAGCATATTCTTTGGACCCTTCTTTGAGATGCTGGGTAGCCCTGACTTTGAGGGCATTGGGGCCATCCATGCTGGCGAGTGTGACGAGAGATCTGAGGCTGGGTGGCCGTATGTGGATTGCCCAACTACTGAGAGATGGGTAACTTACTACGCGATTGCCCTCAAGTTGCTCTTCATGTTGTTCACGCATGTTCTGCTTGTGAACCTTCTGATTGCTCTCTTCAATAACAGTTACCAAAAAGTGAATGAGAGCTCCAAGCAATACTGGAGAAACCAGTTGTATGGTGTGAAGAAAGAGTTCATCAACAAGCCTTTCTTCTTCCCACCCTTCACTCTTCTCTCTCTTCTTTTGGTGCCGTGTCAATGCCTGTGCAACGCAATCAAACAGAAACGAGGTGAGCGGCGTTCGGGACCAGCAGGAGATGAGCGGGAGAAGCTTCGAAAATGGGAACATTTTTGGGCGAAGGAAATGGAAGAGGACGCAGAAAATGATCAATCTCATTGGATGGAAAAGAAAATAAAAAGAGTTACAGCTGATATAAAGGAGTTGCCAAATCGAATAGAAACAATGAAGAGACAAGTCATTGATTCTCTTAAACATGAGAACGACTCCATCAAAGCCGATATAAAAAGTTTGTCGAATCAGATGGGAGTAATGCTTAATCAAGTGAATGCCTCTCTGAAAGAATTTAAGGCGCGAAACAACTCATTGTCGGCATTCGAAGTTGCCAGAAGTAAAGTTGCAGCTGCGGCAGATGTGGGATTAAAAGCGGGAGAGACTGTTCAATCTGTGTCCCAACTGCAAACTGGGCTGGCAAATGAAATATCCACTACAAAACTGGCCGTACCAGAACTTAGGAAAAGCAATCAATCAGAACAAAGTTCTGTTGCTGACCAACCGACTGCCTCACTTTTAACAAGTGGCGAACTGGCGCGGTGACTTAATGTAACCATAAGATGCAACAATACCGTCAAATCCTAACTAATTAGATCTTTCATGAAATTTGGAAATCCAGTAGCCTCACTACCACCACTATTGAATTTTACTCGCCATTGCCTCAAAATCAATCAGTATGATTTTTTCTAATCTCCCTTAATGACTAATTTTTGTTGAGTTTTTAAGATAAATTGACCGAAATTCTCACTAGATTTGATTCTCAATTTTCCAAATCATATTATTTCTAAATTTGAGATATCATTTTATCGTCTCTTGCAATTTGTACATTTTGTATACAATTTGTATATTGTATATTTTGTAATTATTGCTGTTAGTATTCGTTGCTAACTTTTAGATTAATATTAAGAGTCAATGTGGAAGAAGAGAGCATTGTTAAGCGCAATTCTTTTTAATTGAGACATTCATATCAAGCTGTTTAATAAACAAATAAATATTTACATTTTCAAAGACACCA
